# Supplementary material for: Depletion of eIF4G from yeast cells narrows the range of translational efficiencies genome-wide
Source: BMC Genomics. 2011 Jan 26;12:68. doi: 10.1186/1471-2164-12-68 (PMC3042410; doi:10.1186/1471-2164-12-68)
Supplement: Additional file 1 — Excel file containing results of microarray analysis of translational efficiencies using RNA from "heavy polysomes" (HP) and total RNA isolated from WT and eIF4G-depleted cells. Spreadsheet 1 "microarray of 5869 ORFs" contains the data from microarray analysis of 5869 ORFs using HP and total RNA samples from WT and eIF4G mutant strains, from projects (biological replicates) I-III. Columns A-C contain the Nimblegen sequence identification number, SGD ORF name, and functional annotation, respectively. Columns D-F contain the log2 of signal intensity for the HP RNA sample from the eIF4G mutant in project I (log4G-HP_I), the cognate value for total RNA (log4G-T_I), and the corresponding TE value (TE 4G_I) calculated as the ratio of these two intensities (HP/T), respectively. Columns G-I contain the corresponding data found in D-F for the HP and T RNA samples but from the WT strain in project I. Columns J-L and M-O contain the corresponding data found in D-F and G-I but from project II, and columns P-R and S-U contain the cognate data from project III. Columns V and W contain the mean TE4G and mean TEWT values, respectively, obtained by averaging the TE values from projects I-III. The log2 of the values in columns V and W were plotted in Figure 4. Columns X, Y, and Z contain the ratios of the TE4G to TEWT values from projects I, II, and III, respectively, contained in columns F and I, L and O, and R and U, respectively. Column AA contains the average of columns X-Z, AB contains the S.E.M. calculated from the data in X-Z, and column AC contains the results of a two-tailed Students t-test conducted to determine if the set of TE4G values in columns F, L, and R are significantly different from the set of TEWT values in columns I, O, and U. Spreadsheet 2 "t-test calcs" contains these last calculations. Spreadsheet 3 "(p < 0.1, TEg 0.71 TEwt)" contains the 94 genes with mean TE4G/TEWT values (in column AA) ≤ 0.71, and also includes in columns AD-AI the lengths and MFEs of 5' U [file 1471-2164-12-68-S1.XLS]

## Sheet: microarray of 5869 ORFs
SEQ_ID	GENE_NAME	FUNCTION	log4G-HP_I_14564002_532	log4G-T-I_14592702_532	TE 4G_I	logWT-HP-I_14601302_532	logWT-T-I_14612202_532	TE WT_I	log4G-HP_II	log4G-T_II	TE 4G_II	logWT-HP_II	logWT-T_II	TE WT_II	log4G-HP_III	log4G-T_III	TE 4G_III	logWT-HP_III	logWT-T_III	TE WT_III	mean TE 4G	mean TE WT	TE4g_I/TEwt_I	TE4g_II/TEwt_II	TE4g_III/TEwt_III	mean TE4g/TEwt	SEM	t-test P-value
TI4932S000001	YAL068C	hypothetical protein	11.9589	11.9789	0.98627	12.2265	12.5898	0.777395	11.6058	11.693	0.941367	12.4864	11.9555	1.44487	12.3997	12.382	1.01237	12.2247	12.1757	1.03457	0.980001	1.08561	1.26869	0.651526	0.978541	0.966251	0.218331	0.617678
TI4932S000002	YAL067W-A	Identified by gene-trapping, microarray-based expression analysis, and genome-wide homology searching	8.02532	8.41891	0.761232	10.0985	11.2768	0.441876	8.65125	8.89798	0.842803	10.1582	10.5669	0.753289	8.48656	8.67764	0.87595	9.88113	9.96237	0.945241	0.826662	0.713469	1.72273	1.11883	0.926695	1.25609	0.293726	0.494022
TI4932S000003	YAL067C	Putative permease, member of the allantoate transporter subfamily of the major facilitator superfamily; mutation confers resistance to ethionine sulfoxide	11.1444	11.3084	0.89255	12.5861	12.6661	0.946064	11.2186	11.2622	0.970254	12.2419	12.3515	0.926807	11.3793	11.4475	0.953833	11.8189	11.669	1.10952	0.938879	0.994129	0.943435	1.04688	0.859683	0.949999	0.0663059	0.427293
TI4932S000004	YAL065C	hypothetical protein	6.0674	7.86452	0.287749	6.84362	7.88801	0.48485	5.79528	8.03898	0.211144	6.1699	7.25293	0.472035	6.0017	7.38937	0.382183	6.30949	7.68118	0.386438	0.293692	0.447774	0.593481	0.447306	0.988991	0.676593	0.198164	0.0574524
TI4932S000005	YAL064W-B	hypothetical protein	12.2886	13.2747	0.504848	12.2719	13.6387	0.387751	12.2385	13.2903	0.482374	12.4089	13.4143	0.49816	12.5603	13.473	0.531193	12.444	13.371	0.525962	0.506138	0.470624	1.30199	0.968313	1.00995	1.09342	0.128571	0.469542
TI4932S000006	YAL064C-A	hypothetical protein	10.9913	12.0865	0.468072	9.82022	11.8449	0.24576	10.0633	12.2257	0.223389	9.21253	11.2544	0.242858	10.9682	12.2064	0.423916	9.82319	11.4882	0.315333	0.371792	0.267984	1.90459	0.919833	1.34434	1.38959	0.349267	0.258759
TI4932S000007	YAL064W	hypothetical protein	12.0794	12.4306	0.783881	12.7926	12.69	1.07369	12.2834	12.2722	1.00783	11.9034	12.4116	0.70308	12.0277	12.3803	0.783182	12.4011	12.0665	1.26098	0.858297	1.01259	0.73008	1.43345	0.621088	0.928205	0.31179	0.440077
TI4932S000008	YAL063C-A	Identified by expression profiling and mass spectrometry	11.1339	11.1567	0.984315	11.969	11.5053	1.37903	11.0568	10.6962	1.28403	11.1825	11.1504	1.02244	11.1994	11.231	0.978344	11.3982	10.7434	1.57442	1.08223	1.3253	0.713772	1.25585	0.621401	0.863674	0.24237	0.271062
TI4932S000009	YAL063C	Lectin-like protein with similarity to Flo1p, thought to be expressed and involved in flocculation	11.8523	12.6778	0.564286	11.9971	12.8309	0.561059	11.6964	12.497	0.574107	11.6016	12.5676	0.511913	11.8564	12.9416	0.471354	11.6554	12.4995	0.557039	0.536583	0.543337	1.00575	1.12149	0.846178	0.991141	0.0977499	0.861559
TI4932S000010	YAL062W	NADP(+)-dependent glutamate dehydrogenase, synthesizes glutamate from ammonia and alpha-ketoglutarate; rate of alpha-ketoglutarate utilization differs from Gdh1p; expression regulated by nitrogen and carbon sources	13.425	12.9578	1.3824	13.2434	13.3221	0.946906	12.7533	12.8064	0.963868	13.6197	12.9825	1.55528	13.5262	13.3782	1.108	13.5541	12.8007	1.68572	1.15142	1.39597	1.45992	0.619738	0.657285	0.912313	0.335603	0.397958
TI4932S000011	YAL061W	putative polyol dehydrogenase	12.7828	12.2352	1.46171	12.7869	13.114	0.797157	11.8796	12.1855	0.80892	13.5602	12.6004	1.94514	12.9464	12.6473	1.23037	13.3854	12.6901	1.61916	1.167	1.45382	1.83365	0.415868	0.759884	1.00314	0.522933	0.504282
TI4932S000012	YAL060W	NAD-dependent (2R,3R)-2,3-butanediol dehydrogenase, a zinc-containing medium-chain alcohol dehydrogenase, produces 2,3-butanediol from acetoin during fermentation and allows using 2,3-butanediol as a carbon source during aerobic growth	13.3832	12.9231	1.37563	13.6387	13.4223	1.16182	12.9009	12.8321	1.04881	13.8814	13.2391	1.56087	13.3652	13.1786	1.13804	13.9318	13.3508	1.49586	1.18749	1.40618	1.18403	0.671943	0.760795	0.872255	0.193489	0.237195
TI4932S000013	YAL059W	Protein of unknown function, localized in the nucleoplasm and the nucleolus, genetically interacts with MTR2 in 60S ribosomal protein subunit export	13.8928	13.4846	1.32704	14.08	13.3836	1.62039	13.5629	12.8791	1.60638	13.74	13.2627	1.39216	13.8917	13.6523	1.18048	13.7092	13.174	1.4492	1.3713	1.48725	0.818963	1.15387	0.814574	0.929136	0.137632	0.461502
TI4932S000014	YAL058W	Calnexin; integral membrane ER chaperone involved in folding and quality control of glycoproteins; chaperone activity is inhibited by Mpd1p, with which Cne1p interacts; 24% identical to mammalian calnexin; Ca+ binding not yet shown in yeast	13.6111	13.3528	1.19603	12.916	13.1132	0.87222	13.1401	13.0454	1.06785	13.0602	12.8516	1.15559	13.7485	13.4102	1.26427	13.4407	12.8965	1.45818	1.17605	1.162	1.37125	0.924066	0.867016	1.05411	0.195254	0.941114
TI4932S000015	YAL056W	Proposed beta subunit of the heterotrimeric G protein; interacts with the receptor Grp1p, affects signaling by altering the level of phosphorylation of PKS substrates; regulates pseudohyphal growth through cAMP levels; homolog of Gpb1p	13.0678	13.6137	0.684951	12.6898	13.6525	0.513081	12.6835	13.6557	0.50973	12.247	13.2548	0.497291	13.1285	13.8278	0.615864	12.3342	13.4553	0.459737	0.603515	0.490036	1.33498	1.02501	1.3396	1.2332	0.127497	0.100572
TI4932S000016	YAL055W	Putative peroxisomal membrane protein required for import of peroxisomal proteins, functionally complements a Pichia pastoris pex22 mutation	12.2951	11.7187	1.49118	12.7878	11.8859	1.86849	12.0886	11.1474	1.92007	12.0701	11.6676	1.32182	12.1902	11.6986	1.40598	12.013	11.3167	1.62036	1.60574	1.60356	0.798069	1.45259	0.867693	1.03945	0.254192	0.992693
TI4932S000017	YAL054C	Acetyl-coA synthetase isoform, expressed during growth on nonfermentable carbon sources and under aerobic conditions	11.2422	10.9174	1.25254	11.309	11.776	0.723446	9.95951	10.7937	0.560892	11.7068	10.9086	1.73896	11.4615	11.5988	0.90921	11.7302	11.0382	1.61549	0.907546	1.3593	1.73135	0.322545	0.562807	0.872233	0.532916	0.297071
TI4932S000018	YAL053W	Putative FAD transporter; required for uptake of FAD into endoplasmic reticulum; involved in cell wall maintenance	14.3633	14.5032	0.907608	14.4067	14.5858	0.883243	14.383	14.4133	0.979261	14.2975	14.5627	0.832123	14.5234	14.5477	0.983329	14.3268	14.5345	0.865919	0.956733	0.860429	1.02759	1.17682	1.13559	1.11333	0.0544959	0.028762
TI4932S000019	YAL051W	Oleate-activated transcription factor, acts alone and as a heterodimer with Pip2p; activates genes involved in beta-oxidation of fatty acids and peroxisome organization and biogenesis	13.0943	13.5439	0.73227	13.1003	13.4703	0.773825	13.2287	13.6018	0.772114	12.7219	13.354	0.645223	13.2979	13.5721	0.826885	12.6581	13.3122	0.635446	0.77709	0.684831	0.946299	1.19666	1.30127	1.14808	0.12898	0.152776
TI4932S000020	YAL049C	hypothetical protein	13.8975	13.5177	1.30111	13.7582	13.642	1.08389	13.572	13.4449	1.09206	13.856	13.3973	1.37435	14.0382	13.776	1.19933	13.7562	13.3432	1.33143	1.1975	1.26322	1.20041	0.7946	0.90078	0.965264	0.148812	0.578361
TI4932S000021	YAL048C	Evolutionarily-conserved tail-anchored outer mitochondrial membrane GTPase which regulates mitochondrial morphology; cells lacking Gem1p contain collapsed, globular, or grape-like mitochondria; not required for pheromone-induced cell death	12.438	12.9487	0.701882	12.0938	12.9743	0.543203	12.4952	13.1257	0.645944	12.0148	12.6867	0.62769	12.6937	12.8842	0.876301	12.0706	12.6853	0.653023	0.741376	0.607972	1.29212	1.02908	1.34191	1.22104	0.118861	0.157816
TI4932S000022	YAL047C	Component of the cytoplasmic Tub4p (gamma-tubulin) complex, binds spindle pole bodies and links them to microtubules; has roles in astral microtubule formation and stabilization	10.7239	11.0311	0.808241	11.193	11.234	0.972035	10.2227	10.7573	0.690316	9.91496	10.5159	0.659342	10.5239	10.7229	0.871174	9.28329	10.7881	0.352367	0.78991	0.661248	0.831494	1.04698	2.47235	1.45027	0.630517	0.528363
TI4932S000023	YAL046C	hypothetical protein	12.5579	11.8181	1.67	12.7408	11.8457	1.85966	12.0368	11.1488	1.85059	12.4849	11.5175	1.95539	12.488	11.9603	1.44172	12.5458	11.63	1.8867	1.65411	1.90058	0.898015	0.946408	0.764152	0.869525	0.0667581	0.112778
TI4932S000024	YAL044W-A	Similar to pombe uvi31, putative DNA repair protein	11.8729	10.9372	1.91277	11.9722	10.991	1.9741	11.5628	10.2476	2.48834	11.7832	10.4449	2.52844	11.9386	11.1998	1.6688	12.0011	10.7197	2.43075	2.0233	2.3111	0.968932	0.98414	0.686537	0.87987	0.118515	0.387422
TI4932S000025	YAL044C	H subunit of the mitochondrial glycine decarboxylase complex, required for the catabolism of glycine to 5,10-methylene-THF; expression is regulated by levels of levels of 5,10-methylene-THF in the cytoplasm	12.9765	11.9797	1.99553	13.8992	13.1217	1.7142	12.4274	11.3745	2.07467	14.153	12.9012	2.3815	12.9157	12.1794	1.66583	13.952	12.7356	2.32363	1.91201	2.13978	1.16412	0.871163	0.716908	0.917396	0.160629	0.409422
TI4932S000026	YAL043C	Subunit of holo-CPF, a multiprotein complex and functional homolog of mammalian CPSF, required for the cleavage and polyadenylation of mRNA and snoRNA 3' ends; involved in pre-tRNA processing; binds to the phosphorylated CTD of RNAPII	13.9154	13.8547	1.04296	13.2309	13.9903	0.59071	13.4768	13.8764	0.758081	13.7554	13.5985	1.1149	14.1077	14.1652	0.960891	13.7217	13.7096	1.00839	0.920643	0.904666	1.7656	0.679957	0.952894	1.13282	0.399337	0.933897
TI4932S000027	YAL042W	Protein localized to COPII-coated vesicles, forms a complex with Erv41p; involved in the membrane fusion stage of transport	14.3432	14.1249	1.16339	13.7602	13.7797	0.986597	13.9572	13.9393	1.01252	14.1062	13.5559	1.46441	14.4322	14.3118	1.08708	14.1193	13.7672	1.27644	1.08766	1.24248	1.1792	0.691423	0.851649	0.907423	0.175806	0.347689
TI4932S000028	YAL041W	Guanine nucleotide exchange factor (GEF or GDP-release factor) for Cdc42p; required for polarity establishment and maintenance, and mutants have morphological defects in bud formation and shmooing	13.8467	14.5028	0.634577	13.651	14.4711	0.566377	13.6989	14.3546	0.634728	13.2936	14.2171	0.527219	13.7603	14.386	0.648108	12.3753	14.2014	0.282039	0.639138	0.458545	1.12041	1.20392	2.29794	1.54076	0.46462	0.112577
TI4932S000029	YAL040C	G1 cyclin involved in cell cycle progression; activates Cdc28p kinase to promote the G1 to S phase transition; plays a role in regulating transcription of the other G1 cyclins, CLN1 and CLN2; regulated by phosphorylation and proteolysis	14.2447	14.6373	0.761783	13.7831	14.4438	0.632585	14.1103	14.6219	0.70145	13.5549	14.1999	0.639461	14.2029	14.6043	0.757137	13.3348	14.0442	0.611589	0.740123	0.627878	1.20424	1.09694	1.23798	1.17972	0.0520782	0.00602546
TI4932S000030	YAL039C	Cytochrome c heme lyase (holocytochrome c synthase), attaches heme to apo-Cyc1p in the mitochondrial intermembrane space; human ortholog may have a role in microphthalmia with linear skin defects (MLS)	15.064	14.8331	1.17355	14.918	14.7692	1.10865	14.7171	14.7214	0.997043	15.1374	14.5725	1.47928	15.2714	15.2349	1.02557	15.1838	14.7885	1.31527	1.06539	1.30107	1.05854	0.674006	0.779741	0.83743	0.140471	0.121855
TI4932S000031	YAL038W	Pyruvate kinase, functions as a homotetramer in glycolysis to convert phosphoenolpyruvate to pyruvate, the input for aerobic (TCA cycle) or anaerobic (glucose fermentation) respiration	14.4035	14.4377	0.976576	14.6755	14.8696	0.87413	14.459	14.4161	1.0302	14.9571	14.5727	1.30536	14.7198	14.5178	1.15029	14.8158	14.6463	1.12466	1.05236	1.10138	1.1172	0.789211	1.02279	0.9764	0.119391	0.73517
TI4932S000032	YAL037C-A	Identified by SAGE	6.96666	6.79735	1.12452	9.11172	8.51458	1.51271	6.68588	6.41599	1.20572	8.16704	7.76607	1.32039	6.71048	6.79978	0.939983	7.91169	7.43968	1.38704	1.09007	1.40672	0.743379	0.91315	0.67769	0.778073	0.0859168	0.0307071
TI4932S000033	YAL037W	hypothetical protein	12.7396	12.3064	1.35028	13.0453	12.8175	1.17107	12.1319	12.128	1.00269	13.0282	12.2294	1.73975	12.5694	12.4059	1.12002	12.7391	12.0902	1.56796	1.15767	1.49292	1.15304	0.576344	0.714317	0.814566	0.212935	0.163881
TI4932S000034	YAL036C	Member of the DRG family of GTP-binding proteins; interacts with translating ribosomes and with Tma46p	14.4938	14.5146	0.985642	14.5167	14.5075	1.00638	14.5312	14.4668	1.04567	14.5392	14.4898	1.03486	14.6166	14.6122	1.00305	14.479	14.3319	1.10736	1.01145	1.04953	0.979398	1.01045	0.905805	0.965217	0.0380032	0.337205
TI4932S000035	YAL035W	GTPase, required for general translation initiation by promoting Met-tRNAiMet binding to ribosomes and ribosomal subunit joining; homolog of bacterial IF2	14.3064	14.6322	0.797855	14.1655	14.8256	0.632837	14.5367	14.704	0.890526	14.1896	14.8632	0.626947	14.4585	14.7133	0.838082	14.0356	14.5984	0.676975	0.842154	0.645586	1.26076	1.42042	1.23798	1.30639	0.0702928	0.0032168
TI4932S000036	YAL034W-A	Essential component of the MIND kinetochore complex (Mtw1p Including Nnf1p-Nsl1p-Dsn1p) which joins kinetochore subunits contacting DNA to those contacting microtubules; critical to kinetochore assembly	11.0034	10.7577	1.18564	11.3573	11.0907	1.20301	10.7823	10.3251	1.37287	10.6497	10.6692	0.986596	11.0229	10.8703	1.11159	10.3964	10.5089	0.925022	1.22337	1.03821	0.985567	1.39152	1.20169	1.19293	0.143628	0.181692
TI4932S000037	YAL034C	Non-essential protein of unknown function	12.9752	13.1243	0.901798	13.0004	13.5096	0.702609	12.7237	13.065	0.7893	13.2178	13.2759	0.96057	13.312	13.3335	0.985226	13.1303	13.1715	0.971828	0.892108	0.878336	1.2835	0.8217	1.01379	1.03966	0.164039	0.901658
TI4932S000038	YAL033W	Subunit of both RNase MRP, which cleaves pre-rRNA, and nuclear RNase P, which cleaves tRNA precursors to generate mature 5' ends	10.1782	9.16176	2.02296	10.9875	9.40419	2.99651	9.46231	8.50826	1.93731	10.4628	8.99527	2.76546	9.93535	9.25972	1.59729	10.4332	8.67236	3.38905	1.85252	3.05034	0.675104	0.700537	0.471308	0.61565	0.0888482	0.00586451
TI4932S000039	YAL032C	Ortholog of human transcriptional coactivator SKIP, can activate transcription of a reporter gene; interacts with splicing factors Prp22p and Prp46p	13.8583	13.8939	0.975647	13.7737	13.7672	1.00454	13.697	13.6109	1.06152	13.6812	13.4835	1.14681	14.0739	13.8514	1.1668	13.8398	13.4887	1.27551	1.06799	1.14229	0.971237	0.92563	0.914772	0.937213	0.0211864	0.481345
TI4932S000040	YAL031C	Cytoplasmic Glc7-interacting protein whose overexpression relocalizes Glc7p from the nucleus and prevents chromosome segregation; potential Cdc28p substrate	13.109	13.28	0.888255	13.328	13.661	0.79386	13.0602	13.2526	0.875144	13.3074	13.4683	0.894448	13.3957	13.4555	0.959401	13.1317	13.3534	0.857557	0.9076	0.848622	1.11891	0.978418	1.11876	1.07203	0.057325	0.208276
TI4932S000041	YAL030W	Vesicle membrane receptor protein (v-SNARE) involved in the fusion between Golgi-derived secretory vesicles with the plasma membrane; proposed to be involved in endocytosis; member of the synaptobrevin/VAMP family of R-type v-SNARE proteins	12.6957	12.0695	1.54348	13.2548	12.2241	2.04288	12.9673	11.6821	2.43713	12.6312	12.5337	1.06995	12.743	11.9601	1.72061	13.0277	12.2137	1.75801	1.9004	1.62361	0.755542	2.2778	0.978723	1.33735	0.581287	0.524594
TI4932S000042	YAL029C	One of two type V myosins; required for mother-specific HO expression, for the bud tip localization of ASH1 and IST2 mRNA; facilitates growth and orientation of ER tubules along with She3p	11.6155	12.228	0.65407	11.4293	12.4671	0.487069	11.353	12.1883	0.560485	10.87	11.9052	0.48795	11.6925	12.4048	0.610334	10.2681	12.1369	0.273817	0.608296	0.416279	1.34287	1.14865	2.22898	1.5735	0.407233	0.0653377
TI4932S000043	YAL028W	Tail-anchored endoplasmic reticulum membrane protein, interacts with homolog Frt1p but is not a substrate of calcineurin (unlike Frt1p), promotes growth in conditions of high Na+, alkaline pH, or cell wall stress; potential Cdc28p substrate	11.894	12.2201	0.79769	12.773	13.5861	0.569185	11.6973	12.5017	0.572598	12.8989	13.2251	0.797587	11.8023	12.1604	0.780178	12.367	13.0961	0.603304	0.716822	0.656692	1.40146	0.717913	1.29318	1.13752	0.259792	0.585149
TI4932S000044	YAL027W	hypothetical protein	11.5956	11.2511	1.26971	12.0952	11.6922	1.32228	11.4788	10.85	1.54623	11.7618	11.2286	1.44709	11.7399	11.2596	1.395	11.9344	11.1763	1.69128	1.40365	1.48689	0.960239	1.06851	0.824821	0.95119	0.086336	0.569951
TI4932S000045	YAL026C	Integral membrane Ca(2+)-ATPase involved in aminophospholipid translocation; required to form a specific class of secretory vesicles that accumulate upon actin cytoskeleton disruption; mutation affects maturation of the 18S rRNA	12.1428	12.7461	0.658258	12.3133	13.0733	0.590509	12.2145	12.7992	0.666766	12.0495	12.7427	0.618479	12.3487	12.8796	0.692088	11.4636	12.5704	0.464305	0.672371	0.557765	1.11473	1.07807	1.49059	1.2278	0.161449	0.0774014
TI4932S000046	YAL025C	Essential nuclear protein, constituent of 66S pre-ribosomal particles; required for normal concentration of free 60S ribosomal subunits; required for maintenance of M1 satellite double-stranded RNA of the L-A virus	14.0744	14.2484	0.886376	14.2732	14.0847	1.13953	13.9768	14.0095	0.97756	13.7064	13.9983	0.816865	14.1752	14.2209	0.968817	13.2612	13.9621	0.615195	0.944251	0.857197	0.777842	1.19672	1.57481	1.18313	0.281897	0.605324
TI4932S000047	YAL024C	Putative GDP/GTP exchange factor required for mitotic exit at low temperatures; acts as a guanine nucleotide exchange factor (GEF) for Tem1p, which is a key regulator of mitotic exit; physically associates with Ras2p-GTP	10.6593	11.7136	0.481516	10.8344	12.066	0.425842	10.0384	11.6576	0.325519	10.6488	11.5811	0.524035	10.8793	11.9943	0.461679	9.75352	11.6515	0.268328	0.422905	0.406068	1.13074	0.621178	1.72058	1.1575	0.389045	0.859423
TI4932S000048	YAL023C	Protein O-mannosyltransferase, transfers mannose residues from dolichyl phosphate-D-mannose to protein serine/threonine residues; acts in a complex with Pmt1p, can instead interact with Pmt5p in some conditions; target for new antifungals	14.3425	14.2425	1.07175	13.9114	14.1959	0.821074	13.9645	14.2681	0.810243	14.1825	14.0414	1.10273	14.4086	14.4047	1.00268	14.3171	14.1696	1.10766	0.961557	1.01049	1.3053	0.734761	0.905222	0.981762	0.207093	0.710762
TI4932S000049	YAL022C	Nucleoside transporter with broad nucleoside selectivity; localized to intracellular membranes	13.2207	12.8183	1.32175	12.7241	12.8043	0.945912	12.5997	12.7222	0.918605	13.1836	12.5385	1.56384	13.3933	13.0589	1.26086	13.2529	12.4446	1.75113	1.16707	1.4203	1.39732	0.587402	0.720029	0.901585	0.30718	0.407272
TI4932S000050	YAL021C	Component of the CCR4-NOT transcriptional complex, which is involved in regulation of gene expression; component of the major cytoplasmic deadenylase, which is involved in mRNA poly(A) tail shortening	12.9923	13.0482	0.96195	12.8378	13.388	0.682927	12.7614	13.0645	0.810527	13.1465	13.2069	0.95906	13.2215	13.3142	0.937768	13.0109	13.1334	0.918573	0.903415	0.85352	1.40857	0.845126	1.0209	1.09153	0.203851	0.637693
TI4932S000051	YAL020C	Protein with a potential role in regulatory interactions between microtubules and the cell cycle, as suggested by genetic and physical interactions with Nap1p and genetic interactions with TUB1	13.2009	12.6627	1.4522	12.6077	12.6759	0.953823	12.6115	12.4474	1.12044	12.9295	12.1178	1.75529	13.2502	13.0424	1.15488	12.9817	12.3447	1.55501	1.24251	1.42137	1.52251	0.638321	0.742689	0.967839	0.341665	0.533538
TI4932S000052	YAL019W	Protein whose overexpression affects chromosome stability, potential Cdc28p substrate; homolog of Snf2p	12.7376	13.52	0.581371	12.3205	13.2614	0.520909	12.7154	13.6063	0.53925	11.5131	13.0681	0.340326	12.5239	13.3514	0.563495	10.4065	12.8605	0.1825	0.561372	0.347911	1.11607	1.58451	3.08765	1.92941	0.72836	0.0961743
TI4932S000053	YAL018C	hypothetical protein	6.63342	6.45739	1.12977	11.0909	10.3862	1.6299	7.29571	6.89178	1.32311	10.3439	10.2043	1.1016	6.69818	6.58799	1.07937	10.4571	9.49356	1.95012	1.17742	1.56054	0.693153	1.20108	0.553489	0.815906	0.240983	0.212158
TI4932S000054	YAL017W	One of two (see also PSK2) PAS domain containing S/T protein kinases; coordinately regulates protein synthesis and carbohydrate metabolism and storage in response to a unknown metabolite that reflects nutritional status	11.6655	12.0884	0.745952	11.2113	12.3953	0.440144	11.3309	12.3307	0.500076	11.2766	11.8925	0.652512	11.7239	12.0576	0.793544	11.1474	11.9481	0.5741	0.679857	0.555585	1.69479	0.766386	1.38224	1.28114	0.334031	0.321972
TI4932S000055	YAL016W	Regulatory subunit A of the heterotrimeric protein phosphatase 2A, which also contains regulatory subunit Cdc55p and either catalytic subunit Pph21p or Pph22p; required for cell morphogenesis and for transcription by RNA polymerase III	13.4443	13.6303	0.878979	13.1493	13.4386	0.818288	13.515	13.453	1.0439	12.9579	13.3312	0.771974	13.5627	13.6497	0.94149	12.9723	13.0256	0.963722	0.954789	0.851328	1.07417	1.35224	0.976931	1.13445	0.137733	0.240632
TI4932S000056	YAL015C	DNA N-glycosylase and apurinic/apyrimidinic (AP) lyase involved in base excision repair, localizes to the nucleus and mitochondrion	12.777	12.1725	1.52045	12.8652	12.788	1.055	12.1095	12.1133	0.997321	13.4951	12.4075	2.12517	13.1709	12.887	1.21751	13.4039	12.4377	1.9537	1.24509	1.71129	1.44118	0.469289	0.623182	0.844552	0.369394	0.270461
TI4932S000057	YAL014C	Endosomal SNARE related to mammalian syntaxin 8	14.5608	14.2572	1.23421	14.575	14.4033	1.12634	14.3516	14.1881	1.11999	14.6645	14.1603	1.41827	14.6758	14.535	1.10256	14.6859	14.1429	1.457	1.15225	1.33387	1.09577	0.789685	0.756727	0.880728	0.132203	0.180934
TI4932S000058	YAL013W	Transcriptional modulator involved in regulation of structural phospholipid biosynthesis genes and metabolically unrelated genes, as well as maintenance of telomeres, mating efficiency, and sporulation	14.0716	13.7351	1.26268	13.7467	13.8456	0.933742	13.2702	13.4355	0.891704	14.0387	13.4495	1.50438	14.1887	14.0692	1.08634	14.0173	13.8378	1.13252	1.08024	1.19021	1.35228	0.59274	0.959229	0.968083	0.268595	0.609278
TI4932S000059	YAL012W	Cystathionine gamma-lyase, catalyzes one of the two reactions involved in the transsulfuration pathway that yields cysteine from homocysteine with the intermediary formation of cystathionine	14.3644	14.081	1.21707	14.3918	14.2995	1.06606	14.0089	13.8541	1.11323	14.6612	13.9348	1.65445	14.4466	14.2207	1.16946	14.4012	13.7961	1.52107	1.16659	1.41386	1.14165	0.672871	0.768839	0.86112	0.175109	0.242832
TI4932S000060	YAL011W	Protein of unknown function, component of the Swr1p complex that incorporates Htz1p into chromatin; required for formation of nuclear-associated array of smooth endoplasmic reticulum known as karmellae	13.1422	13.5452	0.756271	12.7255	13.4577	0.601977	12.5354	13.4529	0.529426	12.4208	13.0788	0.633752	13.0277	13.6422	0.653172	11.877	13.3405	0.362609	0.64629	0.532779	1.25631	0.835384	1.80131	1.29767	0.342449	0.351808
TI4932S000061	YAL010C	Subunit of the mitochondrial sorting and assembly machinery (SAM complex); has a role in assembly of the TOM complex, which mediates protein import through the outer membrane; required for normal mitochondrial morphology and inheritance	12.1924	12.6658	0.720268	12.5578	12.8725	0.804027	12.6542	12.7666	0.925022	11.9274	12.9971	0.476392	12.4194	12.495	0.948956	11.8163	12.6751	0.551448	0.864749	0.610623	0.895825	1.94172	1.72084	1.51946	0.389806	0.107361
TI4932S000062	YAL009W	Integral nuclear/ER membrane protein of unknown function, required for normal nuclear envelope morphology and sporulation	12.2058	11.7309	1.38982	12.2106	12.148	1.04436	11.6017	11.1716	1.34732	12.2246	11.8001	1.34216	12.3014	11.97	1.25826	12.3711	11.9406	1.34767	1.3318	1.24473	1.33079	1.00385	0.933662	1.08943	0.149871	0.463115
TI4932S000063	YAL008W	Mitochondrial protein of unknown function	12.6074	12.0062	1.51693	13.1019	12.4659	1.55401	12.1501	11.6835	1.38178	12.8743	12.0995	1.71099	12.4495	12.1414	1.23805	12.8932	12.1453	1.67938	1.37892	1.64813	0.97614	0.807593	0.737205	0.840313	0.086821	0.0453398
TI4932S000064	YAL007C	Protein that forms a heterotrimeric complex with Erp1p, Emp24p, and Erv25p; member, along with Emp24p and Erv25p, of the p24 family involved in ER to Golgi transport and localized to COPII-coated vesicles	13.2449	12.7121	1.44672	13.5528	12.6698	1.84415	13.042	12.6307	1.32986	12.9255	12.9899	0.956317	13.135	12.7858	1.27385	13.1524	12.5991	1.46737	1.35014	1.42261	0.784489	1.3906	0.868116	1.0144	0.232266	0.795979
TI4932S000065	YAL005C	ATPase involved in protein folding and nuclear localization signal (NLS)-directed nuclear transport; member of heat shock protein 70 (HSP70) family; forms a chaperone complex with Ydj1p; localized to the nucleus, cytoplasm, and cell wall	14.0123	13.9551	1.04048	13.5084	13.2168	1.22397	13.5374	13.6137	0.948501	13.5886	12.8924	1.62026	14.2164	14.0167	1.14845	13.7554	13.4893	1.20256	1.04581	1.34893	0.85008	0.5854	0.955005	0.796828	0.134684	0.109211
TI4932S000066	YAL003W	Translation elongation factor 1 beta; stimulates nucleotide exchange to regenerate EF-1 alpha-GTP for the next elongation cycle; part of the EF-1 complex, which facilitates binding of aminoacyl-tRNA to the ribosomal A site	14.5688	14.4709	1.07027	14.7165	14.268	1.36462	14.5915	14.0805	1.42509	14.3906	14.1201	1.2062	14.6245	14.383	1.18222	14.3748	14.0562	1.24706	1.22586	1.27263	0.784298	1.18147	0.948005	0.971259	0.141144	0.705049
TI4932S000067	YAL002W	Membrane-associated hydrophilic protein that interacts with the small GTPase, Vps21p, to facilitate soluble vacuolar protein localization; required for localization and trafficking of the CPY sorting receptor; contains a RING finger motif	11.1593	11.9684	0.570752	11.165	11.9599	0.57638	11.148	11.6843	0.689554	10.463	11.1073	0.639829	11.3921	12.0526	0.632653	10.4563	11.4052	0.518029	0.630986	0.578079	0.990236	1.07772	1.22127	1.09641	0.0824818	0.342157
TI4932S000068	YAL001C	Largest of six subunits of the RNA polymerase III transcription initiation factor complex (TFIIIC); part of the TauB domain of TFIIIC that binds DNA at the BoxB promoter sites of tRNA and similar genes; cooperates with Tfc6p in DNA binding	11.2554	12.1866	0.524427	11.1748	12.2223	0.483809	10.6643	12.0528	0.381984	10.621	12.0903	0.361164	11.1173	12.3847	0.415408	9.97196	11.9581	0.252417	0.440606	0.365797	1.08395	1.05765	1.64572	1.26244	0.234896	0.399867
TI4932S000069	YAR002W	Subunit of the nuclear pore complex (NPC), functions to anchor Nup2p to the NPC in a process controlled by the nucleoplasmic concentration of Gsp1p-GTP; potential Cdc28p substrate; involved in telomere maintenance	14.0548	14.1453	0.939211	13.9513	14.0924	0.906795	14.0095	14.0389	0.979853	13.6585	14.0592	0.757499	14.0664	13.9789	1.06251	13.1433	13.9726	0.562797	0.993859	0.742363	1.03575	1.29354	1.88791	1.40573	0.309024	0.0765903
TI4932S000070	YAR002C-A	Protein that forms a heterotrimeric complex with Erp2p, Emp24p, and Erv25p; member, along with Emp24p and Erv25p, of the p24 family involved in ER to Golgi transport and localized to COPII-coated vesicles	12.7704	11.947	1.7696	12.9963	11.8946	2.14616	12.493	11.5716	1.89403	12.7845	11.9113	1.83169	12.781	12.188	1.50834	12.9298	11.6548	2.41982	1.72399	2.13256	0.824543	1.03403	0.623328	0.827302	0.145218	0.116294
TI4932S000071	YAR003W	Subunit of the COMPASS (Set1C) complex, which methylates histone H3 on lysine 4 and is required in transcriptional silencing near telomeres; WD40 beta propeller superfamily member with similarity to mammalian Rbbp7	12.7605	12.4799	1.21465	12.2255	12.4758	0.840714	12.672	12.4161	1.19409	12.1766	12.0619	1.08278	12.8731	12.6084	1.20142	12.3561	12.0314	1.25241	1.20339	1.05863	1.44478	1.1028	0.959284	1.16896	0.176367	0.292822
TI4932S000072	YAR007C	Subunit of heterotrimeric Replication Factor A (RF-A), which is a highly conserved single-stranded DNA binding protein involved in DNA replication, repair, and recombination	12.4496	12.2547	1.14466	12.7601	12.347	1.33157	12.4798	12.2833	1.14592	12.5497	12.3687	1.13369	12.7706	12.4651	1.23585	12.6318	12.1856	1.3625	1.17548	1.27592	0.859629	1.01078	0.907046	0.92582	0.0546647	0.266099
TI4932S000073	YAR008W	Subunit of the tRNA splicing endonuclease, which is composed of Sen2p, Sen15p, Sen34p, and Sen54p; Sen34p contains the active site for tRNA 3' splice site cleavage and has similarity to Sen2p and to Archaeal tRNA splicing endonuclease	12.824	12.4877	1.26251	12.8247	12.3286	1.41038	12.5845	12.1596	1.34248	12.2156	12.04	1.12941	12.849	12.8091	1.02804	12.3983	11.8748	1.43746	1.21101	1.32575	0.89515	1.18865	0.715178	0.932994	0.168998	0.447527
TI4932S000074	YAR009C	Retrotransposon TYA Gag and TYB Pol genes; in YARCTY1-1 TYB is mutant and probably non-functional	12.49	13.1865	0.617095	13.4616	13.6236	0.893778	11.5917	13.2084	0.326069	12.6354	13.4776	0.557802	11.8116	12.9836	0.443804	10.9207	13.3222	0.189264	0.462323	0.546948	0.690435	0.58456	2.3449	1.20663	0.698054	0.720432
TI4932S000075	YAR010C	Retrotransposon TYA Gag gene co-transcribed with TYB Pol; in YARCTY1-1 TYB is mutant and probably non-functional	14.5144	14.3959	1.08557	14.2751	13.773	1.41625	14.2645	14.4645	0.870582	13.7731	14.3675	0.662302	14.5532	14.3734	1.13267	13.8256	14.0698	0.844272	1.02961	0.974273	0.766516	1.31448	1.3416	1.14086	0.229443	0.829686
TI4932S000076	YAR014C	Protein involved in bud-site selection, Bud14p-Glc7p complex functions as a cortical regulator of dynein; diploid mutants display a random budding pattern instead of the wild-type bipolar pattern	13.4024	13.8627	0.726831	12.9995	13.8162	0.567734	13.129	13.7835	0.635287	12.7754	13.5478	0.585441	13.4578	13.8099	0.783431	12.2853	13.6295	0.393892	0.715183	0.515689	1.28023	1.08514	1.98895	1.45144	0.336308	0.0560136
TI4932S000077	YAR015W	N-succinyl-5-aminoimidazole-4-carboxamide ribotide (SAICAR) synthetase, required for 'de novo' purine nucleotide biosynthesis; red pigment accumulates in mutant cells deprived of adenine	13.554	13.2526	1.23238	13.9231	13.5879	1.26158	13.0874	12.4964	1.50625	13.9183	13.3096	1.52489	13.7885	13.3911	1.3172	13.9334	13.3686	1.47926	1.35194	1.42191	0.976852	0.987782	0.890442	0.951692	0.0377067	0.574768
TI4932S000078	YAR018C	Nonessential protein kinase with unknown cellular role	12.0974	12.2565	0.895577	13.084	13.2185	0.91098	12.2905	12.2515	1.02744	12.9484	13.2205	0.828094	12.5395	12.5273	1.00851	13.0215	13.0411	0.986522	0.977176	0.908532	0.983092	1.24073	1.02228	1.08204	0.0981656	0.32718
TI4932S000079	YAR019C	Protein kinase of the Mitotic Exit Network that is localized to the spindle pole bodies at late anaphase; promotes mitotic exit by directly switching on the kinase activity of Dbf2p	11.5132	12.1311	0.651656	11.0646	12.1897	0.458457	11.2444	12.0014	0.591727	10.9812	11.5606	0.669255	11.7367	12.2439	0.703619	10.6635	11.7002	0.48746	0.649001	0.538391	1.42141	0.884158	1.44344	1.24967	0.223967	0.206605
TI4932S000080	YAR020C	Part of 23-member seripauperin multigene family, active during alcoholic fermentation, regulated by anaerobiosis, inhibited by oxygen, repressed by heme	11.5723	11.6304	0.960558	12.0037	11.9983	1.00374	11.1421	11.5057	0.777212	11.6943	11.8741	0.882779	11.7814	11.8959	0.923743	11.9724	11.7652	1.15447	0.887171	1.01366	0.956984	0.880415	0.800144	0.879181	0.0554568	0.260108
TI4932S000081	YAR023C	Putative integral membrane protein, member of DUP240 gene family	12.326	12.4075	0.94508	12.3278	12.0786	1.18851	11.8802	12.2406	0.778947	11.7098	11.7424	0.977683	12.2581	12.303	0.969303	12.2818	11.7296	1.46634	0.897777	1.21084	0.795178	0.796727	0.661037	0.750981	0.0550821	0.111221
TI4932S000082	YAR027W	Putative integral membrane protein of unknown function; interacts with Ulp1p at the nuclear periphery; member of DUP240 gene family	13.5509	13.1263	1.34218	14.2	13.5779	1.53908	13.275	12.9093	1.28852	13.979	13.339	1.55838	13.6175	13.2883	1.25626	13.8584	13.1638	1.61844	1.29565	1.57197	0.872068	0.826833	0.776216	0.825039	0.0339072	0.00133661
TI4932S000083	YAR028W	Putative integral membrane protein, member of DUP240 gene family	13.7465	13.623	1.08932	13.7487	13.5312	1.16274	13.2072	13.2866	0.946489	13.6695	13.2287	1.35734	13.5694	13.3766	1.14299	13.5543	13.156	1.31794	1.0596	1.27934	0.936855	0.697311	0.86725	0.833805	0.0871337	0.0580229
TI4932S000084	YAR029W	Member of DUP240 gene family but contains no transmembrane domains; green fluorescent protein (GFP)-fusion protein localizes to the cytoplasm in a punctate pattern	14.2072	14.0278	1.13244	14.2101	14.0434	1.12247	14.0131	14.1714	0.896079	13.9525	14.1064	0.898786	14.339	14.1584	1.13336	14.086	14.0399	1.03241	1.05396	1.01789	1.00889	0.996988	1.09778	1.03455	0.038947	0.742039
TI4932S000085	YAR031W	Pheromone-regulated protein with 3 predicted transmembrane segments and an FF sequence, a motif involved in COPII binding; member of DUP240 gene family	11.2934	11.1222	1.12602	12.5255	12.2515	1.20917	11.048	11.2189	0.88825	12.0464	11.9627	1.05972	11.5597	11.4984	1.04343	12.1294	11.6574	1.38703	1.01924	1.21864	0.931237	0.838192	0.752278	0.840569	0.063289	0.16494
TI4932S000086	YAR033W	Putative integral membrane protein, involved in vesicle formation; forms complex with Mst27p; member of DUP240 gene family; binds COPI and COPII vesicles	12.7862	12.4826	1.2342	13.3315	12.8383	1.40757	12.4585	12.2631	1.14503	13.2061	12.6811	1.43894	12.7801	12.3754	1.32385	13.2372	12.4604	1.71326	1.23436	1.51992	0.876828	0.795748	0.772704	0.815093	0.0386729	0.06024
TI4932S000087	YAR035W	Outer mitochondrial carnitine acetyltransferase, minor ethanol-inducible enzyme involved in transport of activated acyl groups from the cytoplasm into the mitochondrial matrix	12.1451	11.5394	1.52172	13.2978	13.5248	0.854394	10.3799	11.1458	0.588093	13.887	12.1555	3.3208	12.5747	12.5898	0.989583	13.4207	12.9856	1.35195	1.03313	1.84238	1.78105	0.177094	0.73197	0.896704	0.575992	0.369024
TI4932S000088	YAR035C-A	Identified by gene-trapping, microarray-based expression analysis, and genome-wide homology searching	7.81637	7.59393	1.1667	10.7058	10.5198	1.13762	7.28801	7.2141	1.05257	9.9265	9.62737	1.2304	8.34564	8.36781	0.984752	10.345	9.41347	1.90731	1.06801	1.42511	1.02556	0.855468	0.516303	0.799111	0.18333	0.223804
TI4932S000089	YAR042W	Protein similar to mammalian oxysterol-binding protein; contains ankyrin repeats; localizes to the Golgi and the nucleus-vacuole junction	12.986	13.7267	0.598411	12.4279	13.4533	0.491272	12.6652	13.6579	0.502531	12.5408	13.3804	0.558822	12.9644	13.6375	0.627134	12.0963	13.3959	0.40622	0.576025	0.485438	1.21808	0.899269	1.54383	1.22039	0.227892	0.193574
TI4932S000090	YAR050W	Lectin-like protein involved in flocculation, cell wall protein that binds to mannose chains on the surface of other cells, confers floc-forming ability that is chymotrypsin sensitive and heat resistant; similar to Flo5p	11.509	12.455	0.519099	12.1516	13.4183	0.415596	11.6138	12.5111	0.536888	12.0292	12.8302	0.573942	11.7071	12.7801	0.475311	12.0859	12.7661	0.624045	0.510433	0.537861	1.24905	0.935441	0.76166	0.98205	0.174668	0.696607
TI4932S000091	YAR064W	hypothetical protein	12.7812	13.18	0.7585	12.14	13.101	0.513715	12.1541	13.1399	0.504955	12.1672	12.6286	0.726291	12.9719	13.4903	0.698184	12.1364	12.9855	0.555145	0.65388	0.598384	1.4765	0.695251	1.25766	1.14314	0.28498	0.609884
TI4932S000092	YAR066W	hypothetical protein	13.0797	13.4865	0.754293	11.8344	13.3623	0.346789	11.9732	13.4976	0.347609	12.2119	12.7686	0.679838	13.2274	13.984	0.591901	12.2624	13.4726	0.43222	0.564601	0.486283	2.17508	0.511312	1.36944	1.35194	0.588333	0.639377
TI4932S000093	YAR068W	putative membrane protein	12.9455	13.2573	0.805637	11.9197	12.6991	0.582594	12.3171	13.2745	0.514961	12.7559	12.4525	1.23403	13.2909	13.5608	0.829422	12.631	12.8071	0.885092	0.716673	0.900573	1.38285	0.417299	0.937103	0.912416	0.34171	0.437898
TI4932S000094	YAR071W	One of three repressible acid phosphatases, a glycoprotein that is transported to the cell surface by the secretory pathway; induced by phosphate starvation and coordinately regulated by PHO4 and PHO2	12.6467	12.3665	1.21437	11.973	12.0521	0.946637	11.8304	12.2213	0.762659	12.5572	11.5529	2.00595	12.7048	12.3996	1.23553	12.1004	11.8676	1.17508	1.07085	1.37589	1.28282	0.380199	1.05145	0.904823	0.331519	0.440896
TI4932S000095	YBL113C	hypothetical protein	14.3119	14.5209	0.865159	14.1354	14.7167	0.668356	13.9332	14.5053	0.672623	14.3623	14.6761	0.804506	14.5647	14.793	0.853612	14.134	14.8124	0.624853	0.797131	0.699238	1.29446	0.83607	1.3661	1.16554	0.203346	0.301312
TI4932S000096	YBL112C	hypothetical protein	13.9462	14.2046	0.836025	13.9167	14.572	0.634919	14.1639	14.2968	0.911958	13.9676	14.5757	0.656077	14.2742	14.5013	0.854343	14.0611	14.5114	0.731921	0.867442	0.674305	1.31674	1.39002	1.16726	1.29134	0.0802782	0.00660968
TI4932S000097	YBL111C	hypothetical protein	14.4207	14.8458	0.744781	13.9869	14.6526	0.630371	14.3899	14.9478	0.67926	13.865	14.7333	0.547788	14.5768	14.8181	0.845941	14.3107	14.741	0.742086	0.756661	0.640082	1.1815	1.24	1.13995	1.18715	0.0355438	0.191708
TI4932S000098	YBL108C-A	hypothetical protein identified by homology. See FEBS Letters [2000] 487:31-36.	12.5854	12.3416	1.1841	12.9951	12.8836	1.08037	12.2678	12.0277	1.18107	13.0595	12.5715	1.40245	12.8864	12.5281	1.28189	12.7405	12.4621	1.21288	1.21569	1.2319	1.09602	0.842146	1.05689	0.998353	0.0966528	0.878041
TI4932S000099	YBL107C	hypothetical protein	12.1383	11.8333	1.23543	12.5365	11.48	2.07987	12.1321	11.3648	1.70216	11.7698	11.5626	1.15448	12.0855	11.574	1.42552	11.757	11.1744	1.49759	1.45437	1.57731	0.593994	1.47439	0.951878	1.00676	0.31308	0.704945
TI4932S000100	YBL106C	Protein with roles in exocytosis and cation homeostasis; functions in docking and fusion of post-Golgi vesicles with plasma membrane; homolog of Sro7p and Drosophila lethal giant larvae tumor suppressor; interacts with SNARE protein Sec9p	12.3768	12.7422	0.776255	13.0828	13.6637	0.668535	12.0802	12.7431	0.63161	13.1869	13.3072	0.92	12.6768	13.0627	0.765278	12.9958	13.1914	0.87319	0.724381	0.820575	1.16113	0.686532	0.876417	0.908026	0.168909	0.345975
TI4932S000101	YBL105C	Protein serine/threonine kinase essential for cell wall remodeling during growth; localized to sites of polarized growth and the mother-daughter bud neck; homolog of the alpha, beta, and gamma isoforms of mammalian protein kinase C (PKC)	13.409	13.9691	0.67827	13.3772	13.9432	0.675511	13.7361	14.0155	0.823924	12.8642	14.009	0.452242	13.6064	13.9492	0.788466	12.6518	13.7627	0.462994	0.763553	0.530249	1.00408	1.82187	1.70297	1.50964	0.312433	0.0514802
TI4932S000102	YBL104C	hypothetical protein	12.5518	13.0966	0.68547	12.4007	13.0754	0.626453	12.6259	13.0901	0.724886	11.9148	12.8508	0.522694	12.8119	13.3862	0.671639	11.8946	12.8774	0.506014	0.693998	0.55172	1.09421	1.38683	1.32731	1.26945	0.109357	0.0254082
TI4932S000103	YBL103C	Basic helix-loop-helix-leucine zipper (bHLH/Zip) transcription factor that forms a complex with another bHLH/Zip protein, Rtg1p, to activate the retrograde (RTG) and TOR pathways	13.7218	13.8024	0.945682	13.5665	14.066	0.70734	13.6274	13.7811	0.898951	13.5159	13.9736	0.728131	13.8217	13.9037	0.944777	13.0077	13.9353	0.525729	0.929803	0.653733	1.33696	1.2346	1.79708	1.45621	0.211855	0.0139634
TI4932S000104	YBL102W	Non-essential tetra-spanning membrane protein found mostly in the late Golgi, can suppress some sed5 alleles; may be part of the transport machinery, but precise function is unknown; similar to mammalian syntaxin 5	13.317	12.593	1.65172	12.92	12.5959	1.25192	12.8952	12.2942	1.51676	12.8589	12.2679	1.50628	13.2263	12.8225	1.32295	13.0534	12.2718	1.71908	1.49714	1.49243	1.31936	1.00696	0.769567	1.03196	0.194984	0.97861
TI4932S000105	YBL101C	Non-essential protein of unknown function; promoter contains several Gcn4p binding elements	12.7635	13.2257	0.725851	13.0177	13.8591	0.558098	12.5368	13.1874	0.637026	12.8593	13.2417	0.767181	12.9951	13.5137	0.698084	12.5555	13.4628	0.533176	0.686987	0.619485	1.30058	0.830347	1.30929	1.14674	0.193776	0.4394
TI4932S000106	YBL100W-C	Identified by gene-trapping, microarray-based expression analysis, and genome-wide homology searching	10.3012	10.4048	0.93072	10.4732	10.459	1.00988	10.0426	10.812	0.586673	9.69256	10.2248	0.691495	10.1752	10.1473	1.01954	10.7343	9.89862	1.78468	0.845643	1.16202	0.921619	0.848412	0.571271	0.780434	0.130676	0.41767
TI4932S000107	YBL100W-B	Retrotransposon TYA Gag and TYB Pol genes; transcribed/translated as one unit; polyprotein is processed to make a nucleocapsid-like protein (Gag), reverse transcriptase (RT), protease (PR), and integrase (IN); similar to retroviral genes	12.6645	13.4739	0.570651	13.8747	14.0369	0.893674	12.522	13.5002	0.507599	13.6138	14.0872	0.720275	12.5899	13.389	0.574666	11.8728	13.7644	0.269502	0.550972	0.627817	0.638545	0.70473	2.13233	1.15853	0.596788	0.702601
TI4932S000108	YBL100W-A	Retrotransposon TYA Gag gene co-transcribed with TYB Pol; translated as TYA or TYA-TYB polyprotein; Gag is a nucleocapsid protein that is the structural constituent of virus-like particles (VLPs); similar to retroviral Gag	13.0375	13.1621	0.917242	13.4847	13.0586	1.34354	12.7697	13.3067	0.689197	12.252	13.6407	0.381914	12.6977	12.8339	0.90991	12.5005	13.0712	0.673294	0.838783	0.799583	0.682704	1.80459	1.35143	1.27957	0.399083	0.900489
TI4932S000109	YBL099W	Alpha subunit of the F1 sector of mitochondrial F1F0 ATP synthase, which is a large, evolutionarily conserved enzyme complex required for ATP synthesis	14.7366	14.6888	1.03365	14.6349	14.7759	0.906845	14.5242	14.5932	0.953256	14.7438	14.7191	1.01725	14.8048	14.7465	1.04125	14.7313	14.6778	1.03775	1.00939	0.987282	1.13983	0.937087	1.00337	1.02676	0.0730986	0.678007
TI4932S000110	YBL098W	Kynurenine 3-mono oxygenase, required for biosynthesis of nicotinic acid from tryptophan via kynurenine pathway	11.2488	10.645	1.51965	11.9521	11.723	1.17214	10.7507	10.5217	1.17199	12.3764	11.4996	1.83633	11.2829	10.7991	1.3985	12.0524	11.2287	1.76995	1.36338	1.59281	1.29648	0.638221	0.790133	0.908278	0.243718	0.383282
TI4932S000111	YBL097W	Essential protein required for chromosome condensation, likely to function as an intrinsic component of the condensation machinery, may influence multiple aspects of chromosome transmission and dynamics	10.6553	11.6348	0.507171	10.9198	11.9399	0.493065	9.99205	11.9755	0.252889	9.63763	11.4703	0.280739	11.0029	12.5242	0.348357	9.65657	11.894	0.212069	0.369472	0.328624	1.02861	0.900798	1.64266	1.19069	0.280442	0.734877
TI4932S000112	YBL095W	hypothetical protein	13.647	13.4309	1.16155	13.6964	13.7358	0.973039	13.3181	13.2079	1.07939	13.73	13.3223	1.32653	13.7598	13.8222	0.957688	13.6207	13.4259	1.14456	1.06621	1.14804	1.19374	0.813699	0.836728	0.948056	0.150672	0.526155
TI4932S000113	YBL093C	RNA polymerase II holoenzyme component	14.173	13.892	1.21506	14.0608	13.5469	1.42792	13.7951	13.4135	1.30282	14.1022	13.2321	1.82783	14.3582	14.0343	1.2517	13.7172	13.4691	1.18758	1.25653	1.48111	0.850932	0.712767	1.054	0.872565	0.121369	0.299248
TI4932S000114	YBL092W	Protein component of the large (60S) ribosomal subunit, has similarity to rat L32 ribosomal protein; overexpression disrupts telomeric silencing	15.3177	15.1694	1.10818	15.4219	14.9601	1.3772	15.1423	14.7605	1.30298	15.0577	14.8729	1.13669	15.2735	15.1807	1.06641	15.2862	15.0943	1.14233	1.15919	1.21874	0.804664	1.1463	0.933547	0.961504	0.121995	0.609729
TI4932S000115	YBL091C-A	Protein involved in regulation of phospholipid metabolism; homolog of Scs2p2; similar to D. melanogaster inturned protein	12.3492	11.6995	1.56878	12.9692	11.8559	2.16346	11.7122	10.9439	1.70328	12.3041	11.6113	1.61634	12.1782	11.7029	1.39019	12.4337	11.4897	1.9239	1.55408	1.90123	0.725125	1.05379	0.722591	0.833835	0.134698	0.12987
TI4932S000116	YBL091C	Methionine aminopeptidase, catalyzes the cotranslational removal of N-terminal methionine from nascent polypeptides; function is partially redundant with that of Map1p	14.2055	14.2358	0.979251	14.3975	14.4496	0.96454	14.3683	14.1909	1.13083	14.2723	14.3505	0.947223	14.4724	14.2376	1.17668	14.2708	14.2772	0.995584	1.09559	0.969116	1.01525	1.19384	1.1819	1.13033	0.0705975	0.108103
TI4932S000117	YBL090W	Mitochondrial ribosomal protein of the large subunit; MRP21 exhibits genetic interactions with mutations in the COX2 and COX3 mRNA 5'-untranslated leader sequences	12.1937	12.0003	1.14345	12.48	11.9293	1.46477	12.1032	11.6094	1.40818	12.2217	11.9103	1.24087	12.2529	11.9527	1.23125	12.3216	11.5652	1.6893	1.26096	1.46498	0.780633	1.13484	0.728851	0.88144	0.156251	0.248176
TI4932S000118	YBL089W	Putative transporter, member of a family of seven S. cerevisiae genes (AVT1-7) related to vesicular GABA-glycine transporters	13.2071	13.0219	1.13697	12.7659	12.791	0.982768	13.1914	13.0689	1.08859	12.3282	12.6285	0.812107	13.2027	13.106	1.06939	12.8411	12.3245	1.43055	1.09832	1.07514	1.1569	1.34046	0.747542	1.08163	0.214636	0.906592
TI4932S000119	YBL088C	Protein kinase, primarily involved in telomere length regulation; contributes to cell cycle checkpoint control in response to DNA damage; functionally redundant with Mec1p; homolog of human ataxia telangiectasia (ATM) gene	12.0906	13.2428	0.449922	12.9627	13.9118	0.517971	11.9644	13.3074	0.394183	12.9116	13.6535	0.59795	12.3827	13.5454	0.446689	12.3183	13.5308	0.431523	0.430265	0.515815	0.868625	0.659224	1.03514	0.854331	0.133197	0.170965
TI4932S000120	YBL087C	Protein component of the large (60S) ribosomal subunit, identical to Rpl23Bp and has similarity to E. coli L14 and rat L23 ribosomal proteins	14.0849	13.8766	1.15538	14.348	13.9683	1.30108	14.0102	13.4465	1.47812	14.3884	13.7092	1.6012	14.1812	14.0565	1.09027	14.354	13.7536	1.51609	1.24126	1.47279	0.888012	0.923136	0.71913	0.843426	0.0771227	0.196399
TI4932S000121	YBL086C	Protein of unknown function; green fluorescent protein (GFP)-fusion protein localizes to the cell periphery	12.7454	12.9423	0.872414	13.0564	13.0772	0.985677	12.4965	12.7443	0.842138	12.4677	13.0463	0.669592	12.5792	12.7883	0.865065	12.2449	13.1095	0.549182	0.859872	0.734817	0.885091	1.25769	1.57519	1.23932	0.244248	0.392111
TI4932S000122	YBL085W	Protein implicated in polar growth, functionally redundant with Boi2p; interacts with bud-emergence protein Bem1p; contains an SH3 (src homology 3) domain and a PH (pleckstrin homology) domain	12.308	12.988	0.62414	12.619	13.4887	0.547256	11.7596	12.9212	0.447009	12.259	13.1676	0.532672	12.3424	13.1499	0.571386	11.2276	13.2193	0.251435	0.547512	0.443788	1.14049	0.839182	2.2725	1.41739	0.534376	0.397764
TI4932S000123	YBL084C	Subunit of the Anaphase-Promoting Complex/Cyclosome (APC/C), which is a ubiquitin-protein ligase required for degradation of anaphase inhibitors, including mitotic cyclins, during the metaphase/anaphase transition	11.9849	12.3867	0.756889	12.2889	12.5683	0.82395	12.0214	12.4029	0.767613	11.7846	12.3311	0.684661	11.8532	12.3148	0.726216	11.3297	12.1655	0.560249	0.750239	0.68962	0.918611	1.12116	1.29624	1.112	0.13363	0.476049
TI4932S000124	YBL082C	Dolichol-P-Man dependent alpha(1-3) mannosyltransferase, involved in the synthesis of dolichol-linked oligosaccharide donor for N-linked glycosylation of proteins	13.7834	13.6135	1.12498	13.3718	13.8325	0.726613	13.2595	13.4195	0.895036	13.6721	13.3482	1.25174	14.0134	13.816	1.14662	13.9543	13.487	1.38247	1.05555	1.12027	1.54826	0.715035	0.829397	1.0309	0.31939	0.779335
TI4932S000125	YBL081W	hypothetical protein	14.7884	15.0277	0.847157	14.5889	15.0806	0.711159	14.7897	15.0739	0.821197	14.444	15.1279	0.622455	14.9459	15.214	0.830393	14.394	15.0005	0.656751	0.832916	0.663455	1.19123	1.31929	1.2644	1.25831	0.0454277	0.00325404
TI4932S000126	YBL080C	Protein required for mitochondrial translation; mutation is functionally complemented by a Bacillus subtilis ortholog	11.7328	11.762	0.979987	11.2924	11.8005	0.703122	11.2621	11.6948	0.740886	11.2217	11.4572	0.84937	11.8434	11.9113	0.954037	11.6072	11.7196	0.925046	0.891637	0.825846	1.39377	0.872277	1.03134	1.09913	0.188991	0.546155
TI4932S000127	YBL079W	Abundant subunit of the nuclear pore complex (NPC), required for proper localization of specific nucleoporins within the NPC, involved in nuclear envelope permeability and in chromosome segregation, has similarity to Nup157p	12.5758	13.2723	0.617083	12.6013	13.2646	0.631455	12.7032	13.1033	0.757809	12.2841	13.0369	0.593425	12.7432	13.341	0.660739	11.8435	13.108	0.416235	0.678544	0.547038	0.97724	1.27701	1.58742	1.28056	0.215744	0.168259
TI4932S000128	YBL078C	Protein required for autophagy; modified by the serial action of Atg4p, Atg7p, and Atg3p, and conjugated at the C terminus with phosphatidylethanolamine, to become the form essential for generation of autophagosomes	11.7396	11.3199	1.33769	13.0947	12.0021	2.13254	11.7281	10.6217	2.15313	12.2739	12.0607	1.15929	11.6383	10.9957	1.56116	11.9921	11.6816	1.24016	1.68399	1.51066	0.627277	1.85728	1.25883	1.2478	0.434928	0.683825
TI4932S000129	YBL076C	Cytoplasmic isoleucine-tRNA synthetase, target of the G1-specific inhibitor reveromycin A	14.1048	14.2642	0.895404	13.9993	14.3	0.81187	14.1562	14.2133	0.961202	13.8384	14.1007	0.83371	14.2126	14.3442	0.912779	13.8188	13.9909	0.887596	0.923128	0.844392	1.10289	1.15292	1.02837	1.09473	0.0443176	0.0579775
TI4932S000130	YBL075C	ATPase involved in protein folding and the response to stress; plays a role in SRP-dependent cotranslational protein-membrane targeting and translocation; member of the heat shock protein 70 (HSP70) family; localized to the cytoplasm	12.8325	13.3328	0.706962	12.4421	13.5678	0.458279	12.5693	13.436	0.54841	12.5526	13.1758	0.649224	13.0711	13.6656	0.662253	12.4178	13.2257	0.571188	0.639208	0.559563	1.54265	0.844717	1.15943	1.18226	0.247153	0.335404
TI4932S000131	YBL074C	Component of the U5 snRNP, required for splicing of U3 precursors; originally described as a splicing factor specifically required for splicing pre-mRNA of the MATa1 cistron	10.6038	11.5699	0.511916	9.82073	11.1949	0.385769	9.85876	11.5749	0.304352	9.18354	10.7907	0.328239	10.2593	11.1032	0.557142	9.10182	11.0501	0.259121	0.457804	0.324376	1.327	0.927229	2.15012	1.46812	0.440914	0.195772
TI4932S000132	YBL072C	Protein component of the small (40S) ribosomal subunit; identical to Rps8Bp and has similarity to rat S8 ribosomal protein	14.7439	14.502	1.18251	14.9131	14.5441	1.29142	14.7888	14.4543	1.26091	14.8698	14.4373	1.34957	14.8437	14.6928	1.11027	14.7935	14.4944	1.23046	1.18456	1.29048	0.915664	0.934306	0.90232	0.91743	0.0113605	0.128702
TI4932S000133	YBL071C-B	Identified by gene-trapping, microarray-based expression analysis, and genome-wide homology searching	8.89167	9.24148	0.784691	10.171	10.4527	0.822655	9.27877	9.15816	1.0872	9.78237	9.83654	0.963147	9.44724	9.58334	0.909974	10.1782	9.61121	1.48141	0.927287	1.08907	0.953851	1.1288	0.614263	0.89897	0.184995	0.500508
TI4932S000134	YBL071W-A	Protein required for synthesis of diphthamide, which is a modified histidine residue of translation elongation factor 2 (Eft1p or Eft2p); functions with Dph1p, Dph2p, Jjj3p, and Dph5p; may act in a complex with Dph1p and Dph2p	13.8915	13.6355	1.19416	14.1375	13.4992	1.55654	14.0089	13.2209	1.72666	13.7377	13.3017	1.35279	14.1159	13.7708	1.2702	13.9672	13.255	1.63833	1.397	1.51588	0.767188	1.27637	0.775301	0.93962	0.206239	0.55891
TI4932S000135	YBL069W	Peripheral membrane protein that interacts with the plasma membrane ATPase Pma1p and has a role in its targeting to the plasma membrane, possibly by influencing its incorporation into lipid rafts	13.5622	13.5058	1.03987	13.3562	13.3898	0.976969	13.5336	13.3828	1.11015	13.3997	13.1633	1.17805	13.665	13.3027	1.28548	13.4396	13.0955	1.26936	1.14517	1.14146	1.06438	0.942363	1.0127	1.00648	0.0433083	0.97543
TI4932S000136	YBL068W	5-phospho-ribosyl-1(alpha)-pyrophosphate synthetase, involved in nucleotide, histidine, and tryptophan biosynthesis; one of a five related enzymes, which are active as heteromultimeric complexes	14.0108	13.766	1.18494	14.247	14.0034	1.18395	13.9366	13.6016	1.26132	13.999	13.9342	1.04597	14.1623	14.0304	1.09574	14.1494	13.7909	1.28206	1.18067	1.17066	1.00083	1.20589	0.854676	1.02047	0.124754	0.910409
TI4932S000137	YBL067C	Putative ubiquitin-specific protease	12.7933	13.0355	0.845474	12.6477	12.9596	0.805536	12.7887	12.8567	0.953979	12.1354	12.8307	0.617571	12.7781	12.8535	0.9491	11.9763	12.6212	0.63955	0.916184	0.687552	1.04958	1.54473	1.48401	1.35944	0.190962	0.0296654
TI4932S000138	YBL066C	Putative transcription factor, has homolog in Kluyveromyces lactis	11.6783	12.484	0.572104	11.7339	12.3458	0.65433	11.6676	12.5503	0.542361	11.322	12.0736	0.593924	11.7909	12.6256	0.560686	11.2294	12.2029	0.509272	0.558384	0.585842	0.874335	0.913183	1.10096	0.962825	0.0856965	0.557415
TI4932S000139	YBL064C	Mitochondrial peroxiredoxin (1-Cys Prx) with thioredoxin peroxidase activity, has a role in reduction of hydroperoxides; induced during respiratory growth and under conditions of oxidative stress	13.1868	12.3613	1.77209	13.3878	12.8069	1.49575	12.5235	11.7864	1.66679	13.5414	12.701	1.79058	12.9933	12.4137	1.49449	13.288	12.4664	1.76746	1.64446	1.6846	1.18475	0.930862	0.845562	0.987059	0.124763	0.763344
TI4932S000140	YBL063W	Kinesin-related motor protein required for mitotic spindle assembly and chromosome segregation; functionally redundant with Cin8p	8.82395	9.54006	0.60874	10.2911	10.8695	0.669712	8.50425	9.6507	0.451733	9.73518	10.2993	0.676391	8.83686	9.36025	0.695734	8.98859	10.2003	0.431764	0.585403	0.592622	0.908958	0.667858	1.61138	1.06273	0.346624	0.949708
TI4932S000141	YBL061C	Activator of Chs3p (chitin synthase III), recruits Chs3p to the bud neck via interaction with Bni4p; has similarity to Shc1p, which activates Chs3p during sporulation	13.6183	13.9295	0.805992	13.8904	14.2955	0.755204	13.4508	14.047	0.661501	13.4072	14.1166	0.611582	13.8417	14.2029	0.77851	13.2429	14.1416	0.536365	0.748668	0.634383	1.06725	1.08162	1.45146	1.20011	0.154003	0.216716
TI4932S000142	YBL060W	hypothetical protein	12.151	12.4788	0.796729	12.2158	12.5853	0.774049	12.2721	12.3743	0.931583	11.8592	12.2926	0.740481	12.3253	12.4418	0.922385	11.3323	12.0434	0.610866	0.883566	0.708465	1.0293	1.25808	1.50996	1.26578	0.170006	0.057009
TI4932S000143	YBL059C-A	hypothetical protein	11.0735	10.8693	1.15198	12.1356	11.2419	1.85794	10.6365	10.1645	1.38701	10.9947	10.792	1.15082	10.922	10.8208	1.07262	11.3424	10.5838	1.69187	1.20387	1.56688	0.620032	1.20525	0.633989	0.819755	0.236117	0.194889
TI4932S000144	YBL059W	hypothetical protein	12.1933	11.6729	1.43435	12.8566	11.6501	2.30776	11.9572	10.9296	2.03861	12.3264	11.5513	1.71125	12.0249	11.5632	1.37714	12.5567	11.4851	2.10169	1.6167	2.04023	0.621534	1.1913	0.655255	0.822695	0.226039	0.197768
TI4932S000145	YBL058W	UBX (ubiquitin regulatory X) domain-containing protein that regulates Glc7p phosphatase activity and interacts with Cdc48p; interacts with ubiquitylated proteins in vivo and is required for degradation of a ubiquitylated model substrate	13.5521	13.3836	1.12388	13.4287	13.5113	0.944364	13.2393	13.1608	1.05596	13.5379	13.3246	1.15931	13.6171	13.6462	0.980037	13.5402	13.3628	1.13091	1.05329	1.0782	1.19009	0.910852	0.866589	0.989177	0.124026	0.768866
TI4932S000146	YBL057C	One of two (see also PTH1) mitochondrially-localized peptidyl-tRNA hydrolases; dispensable for cell growth	13.8101	13.4711	1.26485	14.0303	13.6089	1.33922	13.836	13.1979	1.55618	13.7021	13.4341	1.20412	13.9565	13.7045	1.19084	13.9231	13.2898	1.55109	1.33729	1.36481	0.944466	1.29238	0.767743	1.00153	0.188753	0.863746
TI4932S000147	YBL056W	Type 2C protein phosphatase; dephosphorylates Hog1p (see also Ptc2p) to limit maximal kinase activity induced by osmotic stress; dephosphorylates T169 phosphorylated Cdc28p (see also Ptc2p); role in DNA checkpoint inactivation	13.3358	13.4284	0.93784	13.3037	13.5841	0.823323	13.2477	13.4027	0.898181	13.2738	13.3745	0.93255	13.5128	13.5818	0.95327	13.268	13.2202	1.03374	0.929764	0.929871	1.13909	0.963145	0.922157	1.00813	0.0814962	0.998727
TI4932S000148	YBL055C	hypothetical protein	13.4572	13.3482	1.0785	13.3183	13.2883	1.02106	13.1218	13.1142	1.00532	13.1092	12.8497	1.19708	13.5611	13.5182	1.03018	13.1183	12.8901	1.17144	1.038	1.12986	1.05625	0.839807	0.879413	0.925157	0.0814913	0.194189
TI4932S000149	YBL054W	hypothetical protein	14.4724	14.7701	0.813581	14.2397	14.538	0.813204	14.398	14.602	0.868105	13.9425	14.3541	0.751791	14.567	14.5663	1.00049	13.6715	14.3219	0.637067	0.894059	0.734021	1.00046	1.15472	1.57047	1.24188	0.208478	0.102303
TI4932S000150	YBL052C	Histone acetyltransferase catalytic subunit of NuA3 complex that acetylates histone H3, involved in transcriptional silencing; homolog of the mammalian MOZ proto-oncogene; sas3 gcn5 double mutation confers lethality	12.514	12.8262	0.80544	12.8893	13.2073	0.802138	12.0979	12.7642	0.630135	12.4263	12.8813	0.729502	12.7454	13.1703	0.744892	11.3438	12.9735	0.323164	0.726822	0.618268	1.00412	0.863788	2.30499	1.39097	0.561926	0.528948
TI4932S000151	YBL051C	Protein involved in G2/M phase progression and response to DNA damage, interacts with Rad53p; contains an RNA recognition motif, a nuclear localization signal, and several SQ/TQ cluster domains; hyperphosphorylated in response to DNA damage	13.7265	14.251	0.695201	13.8276	14.1893	0.778238	13.6158	14.1908	0.671281	13.6125	14.1741	0.677544	13.6237	14.2295	0.657133	12.7506	13.9353	0.439901	0.674539	0.631894	0.893302	0.990756	1.49382	1.12596	0.22789	0.694329
TI4932S000152	YBL050W	Peripheral membrane protein required for vesicular transport between ER and Golgi and for the 'priming' step in homotypic vacuole fusion, part of the cis-SNARE complex; has similarity to alpha-SNAP	12.6536	12.1768	1.39164	12.6543	12.2201	1.35116	12.506	11.9139	1.50741	12.4654	11.9264	1.45296	12.7148	12.3786	1.26247	12.4798	11.7894	1.61374	1.38717	1.47262	1.02996	1.03747	0.78233	0.94992	0.102663	0.458046
TI4932S000153	YBL049W	Protein of unknown function, has homology to kinase Snf7p; not required for growth on nonfermentable carbon sources; essential for viability in stationary phase	13.9595	13.364	1.51092	12.84	12.6429	1.14638	13.4085	13.1433	1.20182	13.0232	12.387	1.5543	14.0212	13.6051	1.33435	12.8244	12.4903	1.26052	1.34903	1.3204	1.31799	0.773224	1.05857	1.04993	0.192677	0.85878
TI4932S000154	YBL047C	Key endocytic protein involved in a network of interactions with other endocytic proteins, binds membranes in a ubiquitin-dependent manner, may also bind ubiquitinated membrane-associated proteins	12.5936	13.6189	0.491293	12.5327	13.5848	0.482281	12.2115	13.4617	0.420404	11.9525	13.1085	0.448744	12.275	13.4667	0.437781	11.3741	13.4068	0.244384	0.449826	0.391803	1.01869	0.936846	1.79136	1.24896	0.333411	0.494847
TI4932S000155	YBL046W	Putative regulatory subunit of an evolutionarily conserved protein phosphatase complex containing the catalytic subunit Pph3p and a third subunit Psy2p; required for cisplatin resistance; GFP-fusion protein localizes to the nucleus	12.7007	12.8719	0.888095	12.8493	13.2626	0.75091	12.4777	12.8173	0.790257	12.5947	13.0914	0.708718	12.9143	13.1622	0.842169	12.2796	12.8191	0.688023	0.840173	0.715884	1.18269	1.11505	1.22404	1.17393	0.0389056	0.021215
TI4932S000156	YBL045C	Core subunit of the ubiquinol-cytochrome c reductase complex (bc1 complex), which is a component of the mitochondrial inner membrane electron transport chain	14.0942	14.0243	1.04967	14.185	14.1095	1.0537	14.0133	13.8926	1.08727	14.242	13.8881	1.27803	14.3012	14.0742	1.17039	14.0044	13.8188	1.13725	1.10244	1.15633	0.996172	0.850745	1.02913	0.958684	0.0671191	0.509765
TI4932S000157	YBL044W	hypothetical protein	4.43741	4.81655	0.768898	6.16306	6.43536	0.827995	4.45781	5.10309	0.639372	5.80591	5.38228	1.3413	4.77427	4.88597	0.9255	5.0363	5.07307	0.974841	0.777923	1.04804	0.928626	0.476682	0.949386	0.784898	0.188888	0.194705
TI4932S000158	YBL043W	Non-essential protein of unknown function	12.7872	12.6176	1.12474	13.1423	12.7596	1.3038	12.2504	12.2819	0.978375	13.3428	12.6936	1.56824	12.9547	12.8094	1.10597	12.7221	12.1909	1.44511	1.06969	1.43905	0.862663	0.623869	0.765316	0.750616	0.084906	0.01435
TI4932S000159	YBL042C	High affinity uridine permease, localized to the plasma membrane; not involved in uracil transport	14.8118	14.952	0.907432	14.6475	14.8609	0.862544	14.8463	14.9383	0.938216	14.575	14.7232	0.902332	14.9592	15.1003	0.906846	14.6934	14.6845	1.00621	0.917498	0.923696	1.05204	1.03977	0.901248	0.997686	0.0592158	0.894938
TI4932S000160	YBL041W	20S proteasome beta-type subunit	13.9764	13.7139	1.19961	13.9163	13.6839	1.17479	13.7503	13.3275	1.34051	13.7811	13.4213	1.28328	14.0523	13.866	1.1378	13.7384	13.3679	1.29283	1.22597	1.2503	1.02113	1.04459	0.880083	0.981935	0.0629212	0.748874
TI4932S000161	YBL040C	Integral membrane protein that binds to the HDEL motif in proteins destined for retention in the endoplasmic reticulum; has a role in maintenance of normal levels of ER-resident proteins	12.8405	12.5012	1.26514	13.443	12.6551	1.72657	13.0222	12.2339	1.72698	13.0373	12.6165	1.33861	12.7331	12.4925	1.18155	12.9493	11.939	2.0144	1.39122	1.69319	0.732744	1.29014	0.586551	0.869811	0.262537	0.3085
TI4932S000162	YBL039W-B	Identified by homology to Ashbya gossypii	11.6245	11.4504	1.12822	12.6954	11.7984	1.86231	11.4239	10.6447	1.71623	11.7928	11.3508	1.35848	11.5202	11.5981	0.947435	11.5929	11.0743	1.4326	1.26396	1.55113	0.605816	1.26334	0.661341	0.8435	0.257852	0.363397
TI4932S000163	YBL039C	Major CTP synthase isozyme (see also URA8), catalyzes the ATP-dependent transfer of the amide nitrogen from glutamine to UTP, forming CTP, the final step in de novo biosynthesis of pyrimidines; involved in phospholipid biosynthesis	13.566	13.6428	0.948131	13.6185	13.6681	0.966212	13.5919	13.6585	0.954895	13.6972	13.6286	1.04868	13.6571	13.6698	0.991214	13.4262	13.3812	1.03169	0.964747	1.01553	0.981287	0.910566	0.960763	0.950872	0.0257271	0.149133
TI4932S000164	YBL038W	Mitochondrial ribosomal protein of the large subunit	12.8579	12.6607	1.14652	12.8979	12.4392	1.37431	12.6854	12.1599	1.43938	12.5868	12.4108	1.12974	13.0933	12.7701	1.25117	12.5722	12.2999	1.20769	1.27902	1.23725	0.834249	1.27409	1.036	1.04811	0.155685	0.728076
TI4932S000165	YBL037W	Alpha-adaptin, large subunit of the clathrin associated protein complex (AP-2); involved in vesicle mediated transport	12.2681	12.704	0.739227	12.2439	12.7978	0.681207	12.2244	12.6691	0.734752	12.2357	12.5724	0.791839	12.4512	12.7401	0.818482	12.0182	12.4982	0.717003	0.764154	0.730016	1.08517	0.927906	1.14153	1.05154	0.0782877	0.466349
TI4932S000166	YBL036C	Single-domain racemase, possibly non-specific due to the lack of the second domain, which presumably determines specificity	13.4614	13.2032	1.19602	13.4884	13.3391	1.1091	13.2863	12.9457	1.26625	13.1567	12.8693	1.22047	13.3904	13.3886	1.00129	13.1241	12.8137	1.24001	1.15452	1.18986	1.07837	1.03751	0.807483	0.974456	0.103266	0.711971
TI4932S000167	YBL035C	B subunit of DNA polymerase alpha-primase complex, required for initiation of DNA replication during mitotic and premeiotic DNA synthesis; also functions in telomere capping and length regulation	13.3109	13.4775	0.890969	13.1669	13.4365	0.829529	13.4144	13.4599	0.968958	12.7254	13.1819	0.728761	13.542	13.5523	0.992899	13.0077	13.2009	0.874648	0.950942	0.810979	1.07407	1.3296	1.1352	1.17962	0.094351	0.0574624
TI4932S000168	YBL034C	Component of the mitotic spindle that binds to interpolar microtubules via its association with beta-tubulin (Tub2p); required for interpolar microtubules to provide an outward force on the spindle poles	10.6112	11.3481	0.600025	11.5636	12.1999	0.643372	10.5105	11.5201	0.496685	11.31	11.7338	0.745509	10.8476	11.6569	0.570662	10.905	11.6859	0.582015	0.555791	0.656965	0.932625	0.666237	0.980493	0.859785	0.119727	0.149116
TI4932S000169	YBL033C	GTP cyclohydrolase II; catalyzes the first step of the riboflavin biosynthesis pathway	14.8189	14.7507	1.04845	14.4416	14.3798	1.04371	14.6344	14.5348	1.07151	14.6936	14.1558	1.4518	14.8908	14.805	1.06125	14.6114	14.3293	1.216	1.06041	1.23717	1.00454	0.738058	0.872741	0.87178	0.0942186	0.20995
TI4932S000170	YBL032W	RNA binding protein with similarity to hnRNP-K that localizes to the cytoplasm and to subtelomeric DNA; required for the proper localization of ASH1 mRNA; involved in the regulation of telomere position effect and telomere length	12.882	12.7054	1.13021	12.586	12.6388	0.96406	12.3109	12.3314	0.985854	12.8755	12.2948	1.49556	13.0772	12.8163	1.19827	12.6676	12.2449	1.34045	1.10478	1.26669	1.17235	0.659187	0.893931	0.908488	0.18165	0.394244
TI4932S000171	YBL031W	Cytoskeletal protein of unknown function; overexpression causes growth arrest	12.0057	11.998	1.00538	13.1182	12.772	1.27119	12.2837	12.0607	1.16713	12.3886	12.919	0.692368	12.0347	11.8725	1.11904	12.2907	12.5605	0.829488	1.09718	0.931016	0.790891	1.6857	1.34907	1.27522	0.319583	0.410781
TI4932S000172	YBL030C	Major ADP/ATP carrier of the mitochondrial inner membrane, exchanges cytosolic ADP for mitochondrially synthesized ATP; required for viability in many common lab strains carrying a mutation in the polymorphic SAL1 gene	15.064	15.193	0.914503	15.3271	15.2765	1.03565	15.3531	15.1561	1.1463	15.2191	15.3202	0.932287	15.235	15.2525	0.987892	15.2782	15.2774	1.00055	1.01623	0.989496	0.88302	1.22956	0.987352	1.03331	0.125712	0.738914
TI4932S000173	YBL029C-A	Protein of unknown function; green fluorescent protein (GFP)-fusion protein localizes to the cell periphery; has potential orthologs in Saccharomyces species and in Yarrowia lipolytica	12.2634	11.6548	1.52474	12.8658	12.2368	1.54642	11.7662	11.0838	1.60481	12.605	12.0791	1.43979	12.3776	11.789	1.50375	12.4973	11.8022	1.61902	1.54443	1.53508	0.985982	1.11461	0.9288	1.0098	0.0672946	0.88456
TI4932S000174	YBL029W	hypothetical protein	11.1316	10.8051	1.25393	12.4145	11.9696	1.36123	11.0573	10.522	1.4492	11.8017	11.9136	0.925352	11.3518	11.0399	1.24132	11.8049	11.3685	1.35318	1.31482	1.21325	0.921177	1.5661	0.917336	1.13487	0.26408	0.557526
TI4932S000175	YBL028C	hypothetical protein	13.1534	12.7811	1.29444	13.8446	12.7832	2.08702	13.0279	12.0406	1.98242	13.1385	12.705	1.35049	13.2379	12.8636	1.29618	13.063	12.4464	1.53326	1.52435	1.65693	0.620235	1.46792	0.845372	0.977842	0.31049	0.698644
TI4932S000176	YBL027W	Protein component of the large (60S) ribosomal subunit, nearly identical to Rpl19Ap and has similarity to rat L19 ribosomal protein; rpl19a and rpl19b single null mutations result in slow growth, while the double null mutation is lethal	14.5576	14.5034	1.03826	14.6912	14.3924	1.23008	14.6507	14.2271	1.34122	14.645	14.4685	1.13018	14.7267	14.5874	1.10137	14.7157	14.5155	1.14884	1.16029	1.1697	0.844064	1.18674	0.958682	0.996494	0.123348	0.927552
TI4932S000177	YBL026W	Lsm (Like Sm) protein; part of heteroheptameric complexes (Lsm2p-7p and either Lsm1p or 8p): cytoplasmic Lsm1p complex involved in mRNA decay; nuclear Lsm8p complex part of U6 snRNP and possibly involved in processing tRNA, snoRNA, and rRNA	11.6629	11.2217	1.3578	12.3923	11.3687	2.03294	11.3157	10.6683	1.56637	11.7269	10.9033	1.76981	11.437	11.2966	1.10217	11.7063	10.7552	1.93339	1.34211	1.91205	0.6679	0.885049	0.570071	0.707673	0.113995	0.021084
TI4932S000178	YBL025W	Protein involved in promoting high level transcription of rDNA, subunit of UAF (upstream activation factor) for RNA polymerase I	11.6468	11.2582	1.30913	11.9961	11.3982	1.51353	11.6894	11.072	1.53412	11.7658	11.2662	1.41389	11.7586	11.3344	1.34184	11.8732	10.945	1.90297	1.39503	1.61013	0.86495	1.08504	0.705131	0.88504	0.134881	0.262083
TI4932S000179	YBL024W	S-adenosyl-L-methionine-dependent tRNA: m5C-methyltransferase, methylates cytosine to m5C at several positions in tRNAs and intron-containing pre-tRNAs; similar to Nop2p and human proliferation associated nucleolar protein p120	13.6938	13.8701	0.885006	13.7618	13.9346	0.887117	13.8155	13.8544	0.973388	13.6147	13.8275	0.862916	13.8375	14.0784	0.846209	13.4807	13.7761	0.814813	0.901534	0.854949	0.99762	1.12802	1.03853	1.05472	0.0471588	0.341724
TI4932S000180	YBL023C	Protein involved in DNA replication; component of the Mcm2-7 hexameric complex that binds chromatin as a part of the pre-replicative complex	12.665	12.9109	0.843246	12.2098	12.8765	0.629981	12.3354	12.8367	0.706466	12.3065	12.6172	0.806279	12.7439	13.0827	0.790714	12.1214	12.7038	0.667847	0.780142	0.701369	1.33853	0.876205	1.18398	1.1329	0.166422	0.303454
TI4932S000181	YBL022C	Mitochondrial ATP-dependent protease involved in intramitochondrial proteolysis; involved in degradation of misfolded proteins in mitochondria; required for bigenesis and maintenance of mitochondria	12.5403	12.9074	0.775333	11.9963	13.1067	0.463153	12.064	12.9739	0.532221	11.8978	12.8275	0.524966	12.8009	13.2426	0.736262	11.5528	12.844	0.408614	0.681272	0.465578	1.67403	1.01382	1.80185	1.49657	0.299059	0.059197
TI4932S000182	YBL021C	Subunit of the heme-activated, glucose-repressed Hap2p/3p/4p/5p CCAAT-binding complex, a transcriptional activator and global regulator of respiratory gene expression; contains sequences contributing to both complex assembly and DNA binding	12.5858	12.1006	1.39986	12.3469	11.9618	1.30597	12.0371	11.7035	1.26011	12.4846	11.5564	1.90279	12.7568	12.2628	1.40831	12.4241	11.6389	1.7233	1.35609	1.64402	1.0719	0.662243	0.817217	0.850452	0.146258	0.191139
TI4932S000183	YBL020W	Flippase, essential integral membrane protein that is required for translocation of Man5GlcNac2-PP-Dol from the cytoplasmic side to the lumenal side of the ER membrane; mutation is suppressed by expression human p53 protein	13.7703	13.5918	1.1317	13.0694	13.569	0.707306	13.388	13.5925	0.867862	13.3631	13.0104	1.27694	13.8166	13.7017	1.08293	13.4396	13.2943	1.1059	1.0275	1.03005	1.60002	0.67964	0.979236	1.0863	0.331946	0.989789
TI4932S000184	YBL019W	Class II abasic (AP) endonuclease involved in repair of DNA damage; homolog of human HAP1 and E. coli exoIII	13.4963	13.595	0.933841	13.3762	13.6247	0.841795	13.517	13.6311	0.923955	12.8582	13.6235	0.588366	13.5471	13.6532	0.929056	12.9587	13.2839	0.798166	0.92895	0.742776	1.10934	1.57037	1.16399	1.28124	0.178113	0.0761222
TI4932S000185	YBL018C	Subunit of both RNase MRP, which cleaves pre-rRNA, and nuclear RNase P, which cleaves tRNA precursors to generate mature 5' ends	10.6308	10.146	1.39935	11.0607	9.84215	2.32719	10.1088	9.50368	1.52111	10.4703	9.49781	1.96226	10.4964	10.326	1.1254	10.599	9.29084	2.47618	1.34862	2.25521	0.601304	0.775183	0.45449	0.610326	0.113518	0.00921689
TI4932S000186	YBL017C	Type I transmembrane sorting receptor for multiple vacuolar hydrolases; cycles between the late-Golgi and prevacuolar endosome-like compartments	12.4572	13.1273	0.62848	12.8165	13.683	0.548464	12.1574	13.0243	0.548317	12.6819	13.2157	0.690731	12.6741	13.3239	0.637391	12.4251	13.3045	0.543566	0.604729	0.594254	1.14589	0.793821	1.17261	1.03744	0.149486	0.860608
TI4932S000187	YBL016W	Mitogen-activated protein kinase involved in mating pheromone response; activated by phoshporylation by Ste7p; provides specificity during the mating vs. filamentous growth response by phosphorylating transcriptional and cytoplasmic targets	14.2845	14.1082	1.12995	14.4289	14.4878	0.960014	13.9245	13.8625	1.0439	14.5562	14.1194	1.35363	14.5135	14.1801	1.25993	14.5536	14.3095	1.18434	1.14459	1.166	1.17701	0.771181	1.06382	1.004	0.148086	0.877332
TI4932S000188	YBL015W	Acetyl-coA hydrolase, primarily localized to mitochondria; required for acetate utilization and for diploid pseudohyphal growth	12.5142	12.0303	1.39856	13.2893	13.3856	0.93544	11.8408	11.8743	0.977063	13.6124	12.7315	1.84154	12.7468	12.3928	1.27813	13.4104	12.601	1.75249	1.21792	1.50982	1.49509	0.530567	0.729321	0.918325	0.360119	0.405736
TI4932S000189	YBL014C	Protein involved in the transcription of 35S rRNA genes by RNA polymerase I; component of the core factor (CF) complex also composed of Rrn11p, Rrn7p and TATA-binding protein	11.083	11.4803	0.759268	10.7639	11.8222	0.480204	10.7284	11.6399	0.531616	10.7864	11.1612	0.771231	11.1877	11.6978	0.702162	10.1231	11.2197	0.467603	0.664349	0.573013	1.58114	0.689309	1.50162	1.25736	0.348993	0.490553
TI4932S000190	YBL013W	Methionyl-tRNA formyltransferase, catalyzes the formylation of initiator Met-tRNA in mitochondria; potential Cdc28p substrate	8.94258	9.3939	0.731376	7.87828	9.00304	0.458576	7.76541	9.53747	0.292792	7.77498	8.27081	0.709154	9.16786	9.52064	0.783076	8.30211	8.61076	0.807393	0.602415	0.658374	1.59489	0.412875	0.969882	0.992548	0.418139	0.779668
TI4932S000191	YBL011W	Glycerol 3-phosphate/dihydroxyacetone phosphate dual substrate-specific sn-1 acyltransferase of the glycerolipid biosynthesis pathway, prefers 16-carbon fatty acids, similar to Gpt2p, gene is constitutively transcribed	13.7057	14.0411	0.792573	13.359	13.9682	0.655557	13.6421	14.0622	0.747369	13.2771	13.9379	0.632517	13.9708	14.1061	0.910483	13.3852	13.8044	0.747812	0.816808	0.678629	1.20901	1.18158	1.21753	1.2027	0.0132837	0.0828079
TI4932S000192	YBL010C	hypothetical protein	12.9348	13.0494	0.923639	13.5063	13.2746	1.17418	12.9996	12.6828	1.24553	12.8808	13.1887	0.807845	13.1648	12.9399	1.16874	13.0922	12.974	1.08536	1.11264	1.02246	0.786628	1.54179	1.07682	1.13508	0.269367	0.572621
TI4932S000193	YBL009W	haspin	12.6021	12.7881	0.879059	12.9279	13.162	0.85024	12.7328	12.8676	0.910824	12.6447	12.9377	0.816215	12.9169	12.8814	1.02491	12.5418	12.9523	0.752392	0.938264	0.806282	1.03389	1.11591	1.3622	1.17067	0.120822	0.0666512
TI4932S000194	YBL008W-A	Identified by fungal homology and RT-PCR	7.10028	7.52291	0.746064	8.91975	8.58336	1.26259	7.2031	7.44769	0.844055	7.78667	8.61105	0.564724	7.18846	7.2226	0.976615	8.44033	8.02152	1.33682	0.855578	1.05471	0.590898	1.49463	0.73055	0.938694	0.344007	0.478226
TI4932S000195	YBL008W	Non-essential transcriptional corepressor involved in the cell cycle-regulated transcription of histone H2A, H2B, H3 and H4 genes; contributes to nucleosome formation, heterochromatic gene silencing, and formation of functional kinetochores	12.9824	13.3894	0.754223	12.9359	13.4163	0.716776	12.9985	13.4453	0.733681	12.5982	12.9246	0.797527	13.2053	13.539	0.793504	12.5918	13.0354	0.735289	0.760469	0.749864	1.05224	0.919945	1.07917	1.01712	0.060265	0.742159
TI4932S000196	YBL007C	Cytoskeletal protein binding protein required for assembly of the cortical actin cytoskeleton; contains 3 SH3 domains; interacts with proteins regulating actin dynamics and with proteins required for endocytosis	12.7129	13.0618	0.785192	12.1513	13.0052	0.553317	12.265	12.7052	0.737046	12.6491	12.4395	1.15639	12.7644	13.0515	0.819527	12.3128	12.7739	0.726418	0.780588	0.812041	1.41906	0.63737	1.12818	1.06154	0.279369	0.870392
TI4932S000197	YBL006C	Component of the RSC chromatin remodeling complex; interacts with Rsc3p, Rsc30p, Npl6p, and Htl1p to form a module important for a broad range of RSC functions	13.2615	12.6197	1.56019	12.9238	12.471	1.36874	12.5148	12.0563	1.37403	13.296	11.9262	2.58428	13.2397	12.8401	1.31906	13.0776	12.1964	1.84192	1.41776	1.93165	1.13988	0.531687	0.716132	0.795899	0.220508	0.227897
TI4932S000198	YBL005W	Transcriptional activator of the pleiotropic drug resistance network, regulates expression of ATP-binding cassette (ABC) transporters through binding to cis-acting sites known as PDREs (PDR responsive elements)	12.8421	13.2639	0.746451	13.064	13.3774	0.804787	13.0713	13.4364	0.776433	12.5099	13.0299	0.69736	12.7963	13.2122	0.749536	12.3402	13.0932	0.593371	0.757474	0.698506	0.927515	1.11339	1.26318	1.10136	0.118906	0.393833
TI4932S000199	YBL005W-B	Retrotransposon TYA Gag and TYB Pol genes; transcribed/translated as one unit; polyprotein is processed to make a nucleocapsid-like protein (Gag), reverse transcriptase (RT), protease (PR), and integrase (IN); similar to retroviral genes	12.9421	13.7162	0.584777	14.0564	14.1507	0.936731	13.0942	13.6623	0.674477	13.7477	14.0795	0.794548	13.1389	13.7853	0.638843	12.9139	13.8166	0.53488	0.632699	0.755386	0.624274	0.848882	1.19437	0.889174	0.203065	0.36618
TI4932S000200	YBL005W-A	Retrotransposon TYA Gag gene co-transcribed with TYB Pol; translated as TYA or TYA-TYB polyprotein; Gag is a nucleocapsid protein that is the structural constituent of virus-like particles (VLPs); similar to retroviral Gag	13.0829	12.997	1.06134	12.8587	12.2154	1.56191	12.7923	12.6128	1.13249	12.078	12.2616	0.880452	13.0735	12.9888	1.06043	12.2483	11.3157	1.90879	1.08475	1.45038	0.679513	1.28626	0.555552	0.840443	0.276506	0.294016
TI4932S000201	YBL004W	Component of the small-subunit (SSU) processome, which is involved in the biogenesis of the 18S rRNA	13.2088	14.2349	0.491019	13.1998	14.2929	0.468758	12.9127	14.1445	0.425769	12.6334	14.0617	0.371586	13.3539	14.3971	0.485239	12.1023	14.1746	0.237777	0.467343	0.359373	1.04749	1.14582	2.04074	1.41135	0.386989	0.198505
TI4932S000202	YBL003C	One of two nearly identical (see also HTA1) histone H2A subtypes; core histone required for chromatin assembly and chromosome function; DNA damage-dependent phosphorylation by Mec1p facilitates DNA repair; acetylated by Nat4p	13.0688	12.9381	1.09488	14.5968	14.2837	1.24232	13.5233	12.7167	1.749	14.0741	14.1719	0.934408	13.0063	12.9726	1.02365	14.0347	13.8652	1.1247	1.28917	1.10048	0.881314	1.87177	0.91015	1.22108	0.398601	0.48854
TI4932S000203	YBL002W	One of two nearly identical (see HTB1) histone H2B subtypes required for chromatin assembly and chromosome function; Rad6p-Bre1p-Lge1p mediated ubiquitination regulates transcriptional activation, meiotic DSB formation and H3 methylation	13.3086	12.845	1.37901	14.4394	13.9489	1.40489	13.4676	12.6884	1.7162	14.0931	14.0024	1.06488	13.4782	13.0075	1.38575	14.1996	13.8408	1.28233	1.49366	1.2507	0.981579	1.61164	1.08066	1.22463	0.239575	0.178841
TI4932S000204	YBL001C	Non-essential protein of unknown function, likely exists as tetramer, may be regulated by the binding of small-molecule ligands (possibly sulfate ions), may have a role in yeast cell-wall biogenesis	13.7564	13.2536	1.4169	14.0703	12.7906	2.42782	13.8261	12.5237	2.46629	13.3212	12.7427	1.49328	13.6259	13.043	1.49789	13.599	12.5282	2.10064	1.79369	2.00725	0.583612	1.6516	0.71306	0.982757	0.412133	0.648672
TI4932S000205	YBR001C	Putative neutral trehalase, required for thermotolerance and may mediate resistance to other cellular stresses	13.3653	13.496	0.91344	12.7276	13.0361	0.80744	13.2691	13.461	0.875495	12.732	12.9215	0.876917	13.5474	13.5424	1.00344	12.8732	13.0148	0.90649	0.930793	0.863616	1.13128	0.998379	1.10695	1.07887	0.0500363	0.234006
TI4932S000206	YBR002C	Cis-prenyltransferase involved in dolichol synthesis; participates in endoplasmic reticulum (ER) protein sorting	13.9961	13.9873	1.00609	13.6303	13.7763	0.903783	14.0105	13.8487	1.11865	13.7293	13.5963	1.0966	14.1732	14.0895	1.05976	13.6693	13.4688	1.14909	1.0615	1.04982	1.11319	1.02011	0.922263	1.01852	0.0675115	0.892829
TI4932S000207	YBR003W	Hexaprenyl pyrophosphate synthetase, catalyzes the first step in ubiquinone (coenzyme Q) biosynthesis	11.8973	11.9293	0.978066	11.9342	12.0125	0.947176	11.8485	11.7236	1.09044	11.5132	11.7837	0.829009	11.9532	11.9065	1.03287	11.7729	11.5658	1.15435	1.03379	0.976846	1.03261	1.31535	0.894758	1.08091	0.151615	0.601141
TI4932S000208	YBR004C	Functional ortholog of human PIG-V, which is a mannosyltransferase that transfers the second mannose in glycosylphosphatidylinositol biosynthesis; the authentic, non-tagged protein was localized to mitochondria	13.4101	13.4134	0.997688	13.8867	13.8696	1.01194	13.5427	13.3098	1.17519	13.4946	13.689	0.873958	13.5689	13.6053	0.975086	13.651	13.5037	1.10751	1.04932	0.997803	0.985912	1.34468	0.880433	1.07034	0.172088	0.608102
TI4932S000209	YBR005W	Protein of the endoplasmic reticulum membrane involved in chitin deposition in the cell wall; overproduction confers resistance to Congo Red	13.8677	13.5757	1.2243	14.5453	14.3091	1.17785	13.4105	13.2171	1.14344	14.6564	14.0751	1.49618	14.019	13.9167	1.07351	14.3663	14.0481	1.24673	1.14708	1.30692	1.03943	0.764238	0.861061	0.888245	0.0987113	0.206274
TI4932S000210	YBR006W	Succinate semialdehyde dehydrogenase involved in the utilization of gamma-aminobutyrate (GABA) as a nitrogen source; part of the 4-aminobutyrate and glutamate degradation pathways; localized to the cytoplasm	12.2073	11.9515	1.19403	11.6433	12.0691	0.744404	11.4374	11.7578	0.800837	11.8837	11.6278	1.19409	12.0201	11.9485	1.05089	11.9661	11.8042	1.11876	1.01525	1.01908	1.60401	0.67067	0.939338	1.07134	0.339744	0.984076
TI4932S000211	YBR007C	Deletion suppressor of mpt5 mutation	12.6083	12.9796	0.773098	12.7031	13.2003	0.708468	12.2426	12.9943	0.59392	12.1235	12.8931	0.586546	12.5112	13.0776	0.67527	11.7186	13.0444	0.398925	0.680763	0.564647	1.09122	1.01257	1.69272	1.26551	0.263092	0.326187
TI4932S000212	YBR008C	Plasma membrane multidrug transporter, member of the major facilitator superfamily; involved in efflux of fluconazole, diazaborine, benomyl, methotrexate, and other drugs	13.1304	13.2725	0.906218	13.0037	13.6015	0.660747	12.9535	13.2541	0.811926	13.2891	13.2866	1.00176	13.4437	13.5534	0.926777	13.2851	13.238	1.03322	0.88164	0.898577	1.37151	0.810498	0.896976	1.02633	0.21358	0.898274
TI4932S000213	YBR009C	One of two identical histone H4 proteins (see also HHF2); core histone required for chromatin assembly and chromosome function; contributes to telomeric silencing; N-terminal domain involved in maintaining genomic integrity	13.9414	13.5975	1.26922	14.717	14.4542	1.19984	13.989	13.4282	1.47508	14.6528	14.4472	1.15315	14.0679	13.7947	1.20844	14.7111	14.2897	1.33927	1.31758	1.23075	1.05782	1.27917	0.902314	1.07977	0.133918	0.426357
TI4932S000214	YBR010W	One of two identical histone H3 proteins (see also HHT2); core histone required for chromatin assembly, involved in heterochromatin-mediated telomeric and HM silencing; regulated by acetylation, methylation, and mitotic phosphorylation	13.0216	12.8248	1.14614	14.0848	13.6628	1.33986	12.5941	12.4222	1.12659	13.7235	13.3136	1.32855	12.7638	12.9434	0.882989	13.3801	13.0051	1.29686	1.05191	1.32176	0.855418	0.847983	0.680868	0.794756	0.0697921	0.0344569
TI4932S000215	YBR011C	Cytoplasmic inorganic pyrophosphatase (PPase), catalyzes the rapid exchange of oxygens from Pi with water, highly expressed and essential for viability, active-site residues show identity to those from E. coli PPase	14.6059	14.6059	1.00003	14.8744	14.6945	1.13284	14.8471	14.5628	1.21777	14.7512	14.7311	1.01397	14.6912	14.6492	1.02953	14.8116	14.5437	1.20404	1.08244	1.11695	0.882761	1.20099	0.855064	0.979606	0.135926	0.714632
TI4932S000216	YBR012W-B	Retrotransposon TYA Gag and TYB Pol genes; transcribed/translated as one unit; polyprotein is processed to make a nucleocapsid-like protein (Gag), reverse transcriptase (RT), protease (PR), and integrase (IN); similar to retroviral genes	12.9931	13.712	0.607552	14.0527	14.1198	0.954538	13.0376	13.6713	0.644523	13.7729	14.0663	0.816012	13.0916	13.6776	0.666216	12.7966	13.9029	0.464491	0.63943	0.745014	0.636488	0.789845	1.43429	0.953541	0.299352	0.511917
TI4932S000217	YBR012W-A	Retrotransposon TYA Gag gene co-transcribed with TYB Pol; translated as TYA or TYA-TYB polyprotein; Gag is a nucleocapsid protein that is the structural constituent of virus-like particles (VLPs); similar to retroviral Gag	14.5409	14.3773	1.12007	14.341	13.7352	1.52184	14.2652	14.4146	0.901652	13.7884	14.4173	0.64664	14.5114	14.369	1.1037	13.9023	14.1073	0.867574	1.04181	1.01202	0.735994	1.39437	1.27216	1.13417	0.247635	0.91807
TI4932S000218	YBR013C	hypothetical protein	10.7714	10.2286	1.45682	10.8288	10.0066	1.7681	10.4809	9.82751	1.57284	10.0975	9.84996	1.18716	10.6978	10.3403	1.28118	10.5878	8.88473	3.25583	1.43695	2.07036	0.823943	1.32488	0.393504	0.847441	0.329607	0.365958
TI4932S000219	YBR014C	hypothetical protein	13.236	12.6678	1.48272	13.685	12.7175	1.95544	12.9956	12.0596	1.91315	13.5064	12.4062	2.1438	13.2765	12.6105	1.58664	13.0601	12.2603	1.74082	1.66083	1.94669	0.758253	0.892408	0.911428	0.85403	0.0590358	0.176269
TI4932S000220	YBR015C	Alpha-1,2-mannosyltransferase, responsible for addition of the first alpha-1,2-linked mannose to form the branches on the mannan backbone of oligosaccharides, localizes to an early Golgi compartment	14.0289	14.266	0.848471	13.7197	14.1199	0.757717	13.9128	14.2587	0.786807	13.9867	14.107	0.919973	14.2493	14.2708	0.985242	13.9389	14.0194	0.945707	0.873507	0.874466	1.11977	0.85525	1.04181	1.00561	0.0961147	0.991342
TI4932S000221	YBR016W	Plasma membrane protein of unknown function; has similarity to hydrophilins, which are hydrophilic, glycine-rich proteins involved in the adaptive response to hyperosmotic conditions	14.4988	14.4387	1.04254	15.0063	14.6396	1.28944	14.7856	14.2744	1.42525	14.7284	14.7055	1.01605	14.7066	14.6389	1.04804	14.7357	14.5512	1.13644	1.17194	1.14731	0.808526	1.40273	0.922213	1.04449	0.223032	0.876974
TI4932S000222	YBR017C	Transportin, cytosolic karyopherin beta 2 involved in delivery of heterogeneous nuclear ribonucleoproteins to the nucleoplasm, binds rg-nuclear localization signals on Nab2p and Hrp1p, plays a role in cell-cycle progression	13.8096	13.926	0.922439	13.7573	14.1547	0.759238	13.5605	13.8972	0.791845	13.9172	13.844	1.05206	13.9394	14.1047	0.891754	13.7812	13.8847	0.9308	0.868679	0.914031	1.21495	0.752665	0.958051	0.975223	0.163783	0.653504
TI4932S000223	YBR018C	Galactose-1-phosphate uridyl transferase, synthesizes glucose-1-phosphate and UDP-galactose from UDP-D-glucose and alpha-D-galactose-1-phosphate in the second step of galactose catabolism	13.7926	13.5582	1.17638	13.8222	13.6005	1.16606	13.6965	13.5404	1.11432	14.0418	13.4695	1.48687	13.7875	13.4665	1.24917	13.8841	13.5874	1.22833	1.17996	1.29375	1.00885	0.749441	1.01697	0.925086	0.1076	0.342119
TI4932S000224	YBR019C	UDP-glucose-4-epimerase, catalyzes the interconversion of UDP-galactose and UDP-D-glucose in galactose metabolism; also catalyzes the conversion of alpha-D-glucose or alpha-D-galactose to their beta-anomers	14.1708	14.2759	0.929735	14.1075	14.1858	0.94715	14.0933	14.3053	0.863364	14.3363	14.1899	1.10676	14.255	14.31	0.962592	14.3036	14.2636	1.0281	0.918564	1.02734	0.981614	0.780081	0.936286	0.899327	0.0747618	0.11688
TI4932S000225	YBR020W	Galactokinase, phosphorylates alpha-D-galactose to alpha-D-galactose-1-phosphate in the first step of galactose catabolism; expression regulated by Gal4p	14.6199	14.5465	1.0522	14.5882	14.4079	1.13317	14.4522	14.375	1.05496	14.7252	14.424	1.23218	14.645	14.5535	1.06547	14.8534	14.5756	1.21233	1.05754	1.19256	0.928547	0.856174	0.878864	0.887862	0.0261746	0.0114648
TI4932S000226	YBR021W	Uracil permease, localized to the plasma membrane; expression is tightly regulated by uracil levels and environmental cues	14.4875	14.5683	0.94551	14.0985	14.4126	0.80434	14.5875	14.6448	0.961064	14.0205	14.357	0.791987	14.5501	14.7365	0.878745	14.2519	14.3031	0.965136	0.92844	0.853821	1.17551	1.21348	0.910488	1.09983	0.116722	0.28987
TI4932S000227	YBR022W	Phosphatase that is highly specific for ADP-ribose 1''-phosphate, a tRNA splicing metabolite; may have a role in regulation of tRNA splicing	11.5579	11.5354	1.0157	12.5617	11.5046	2.08069	11.9241	11.1115	1.75628	11.7161	11.4246	1.22391	11.4842	11.2244	1.19732	11.7202	10.9388	1.71876	1.3231	1.67445	0.488155	1.43498	0.696618	0.873251	0.351797	0.351727
TI4932S000228	YBR023C	Chitin synthase III, catalyzes the transfer of N-acetylglucosamine (GlcNAc) to chitin; required for synthesis of the majority of cell wall chitin, the chitin ring during bud emergence, and spore wall chitosan	13.3866	13.7429	0.781166	13.5883	14.0765	0.712906	13.5711	13.7323	0.89432	13.377	13.9961	0.65106	13.7319	13.9816	0.841087	13.4349	13.8499	0.75004	0.838858	0.704669	1.09575	1.37364	1.12139	1.19692	0.108593	0.0370323
TI4932S000229	YBR024W	Protein anchored to the mitochondrial inner membrane, similar to Sco1p and may have a redundant function with Sco1p in delivery of copper to cytochrome c oxidase; interacts with Cox2p	12.2144	11.7548	1.37518	12.7259	12.2828	1.35954	11.7338	10.9883	1.67663	12.6797	11.5824	2.1395	12.3853	11.8402	1.45909	12.3491	11.7402	1.52508	1.50363	1.67471	1.0115	0.783652	0.956728	0.917293	0.0840989	0.537053
TI4932S000230	YBR025C	hypothetical protein	14.5816	14.5825	0.999366	14.6617	14.4465	1.16083	14.5998	14.3777	1.16642	14.1525	14.4216	0.829847	14.6217	14.6866	0.955999	14.3809	14.3246	1.03981	1.0406	1.01016	0.860909	1.40559	0.919396	1.06196	0.211442	0.806052
TI4932S000231	YBR026C	2-enoyl thioester reductase, member of the medium chain dehydrogenase/reductase family; localized to in mitochondria, where it has a probable role in fatty acid synthesis	12.1038	11.8453	1.19621	12.5726	12.0411	1.44547	12.0129	11.7216	1.22374	12.2013	11.8991	1.23302	12.0088	11.5766	1.34927	12.2173	11.7403	1.39187	1.25641	1.35679	0.827559	0.992475	0.969393	0.929809	0.0631451	0.274255
TI4932S000232	YBR028C	hypothetical protein	12.6105	12.8622	0.839901	12.5394	12.8194	0.823599	12.6848	12.8368	0.899986	12.561	12.9017	0.78967	12.7374	12.7709	0.977071	12.2659	12.5277	0.834027	0.905653	0.815765	1.01979	1.1397	1.17151	1.11033	0.0565746	0.0984821
TI4932S000233	YBR029C	Phosphatidate cytidylyltransferase (CDP-diglyceride synthetase); an enzyme that catalyzes that conversion of CTP + phosphate into diphosphate + CDP-diaclglyerol, a critical step in the synthesis of all major yeast phospholipids	13.719	13.678	1.02884	13.5364	13.6215	0.942683	13.7437	13.5965	1.10742	13.3574	13.407	0.966158	13.8165	13.7801	1.02561	13.4834	13.3061	1.13084	1.05396	1.01323	1.0914	1.14621	0.90695	1.04819	0.0886349	0.564624
TI4932S000234	YBR030W	hypothetical protein	13.1668	13.2949	0.915006	13.1054	13.6181	0.700889	12.7613	13.1339	0.772393	13.1682	13.2098	0.971541	13.1966	13.362	0.891703	12.6709	13.2614	0.66411	0.859701	0.778847	1.30549	0.795018	1.3427	1.14774	0.216398	0.490091
TI4932S000235	YBR031W	N-terminally acetylated protein component of the large (60S) ribosomal subunit, nearly identical to Rpl4Bp and has similarity to E. coli L4 and rat L4 ribosomal proteins	15.0154	14.9017	1.08196	15.0214	15.0561	0.976229	15.157	14.864	1.22515	15.1529	14.9443	1.15556	15.0951	14.9283	1.12252	15.1465	14.8884	1.19596	1.14321	1.10925	1.10831	1.06022	0.938597	1.03571	0.0618512	0.69246
TI4932S000236	YBR033W	Non-essential protein of unknown function	11.6377	11.8198	0.881398	11.9195	11.9859	0.955038	11.5463	11.9675	0.746811	11.6178	11.8609	0.844936	12.0507	12.1338	0.944036	11.3262	11.7542	0.743269	0.857415	0.847748	0.922894	0.883867	1.27011	1.02562	0.150354	0.914335
TI4932S000237	YBR034C	Nuclear SAM-dependent mono- and asymmetric arginine dimethylating methyltransferase that modifies hnRNPs, including Npl3p and Hrp1p, thus facilitating nuclear export of these proteins; required for viability of npl3 mutants	14.1473	14.2545	0.928447	14.1606	14.2044	0.970126	14.1682	14.3069	0.908348	14.0902	14.1377	0.967656	14.3417	14.2443	1.06986	14.0375	13.8264	1.15752	0.968886	1.03177	0.957037	0.93871	0.924274	0.940007	0.0116109	0.480156
TI4932S000238	YBR035C	Pyridoxine (pyridoxamine) phosphate oxidase, has homologs in E. coli and Myxococcus xanthus; transcription is under the general control of nitrogen metabolism	13.4248	12.9466	1.39299	14.0053	13.1638	1.79195	13.3552	12.3891	1.95351	13.5551	12.98	1.48984	13.3735	12.8598	1.4277	13.7265	12.7469	1.97205	1.5914	1.75128	0.777361	1.31122	0.723966	0.937516	0.229626	0.524398
TI4932S000239	YBR036C	Endoplasmic reticulum membrane protein, required for mannosylation of inositolphosphorylceramide and for growth at high calcium concentrations	14.7869	14.7164	1.05007	14.8032	14.8948	0.938484	14.8423	14.7536	1.06344	15.0094	14.8438	1.12157	14.9145	14.9048	1.00671	14.984	14.7295	1.19291	1.04007	1.08432	1.1189	0.948169	0.843911	0.970326	0.0981652	0.599395
TI4932S000240	YBR037C	Copper-binding protein of the mitochondrial inner membrane, required for cytochrome c oxidase activity and respiration; may function to deliver copper to cytochrome c oxidase; has similarity to thioredoxins	11.5356	10.879	1.57634	11.5504	10.8587	1.61527	11.291	10.5861	1.62991	11.4174	10.6464	1.70646	11.3695	10.8558	1.42768	11.6804	10.2314	2.73018	1.54464	2.0173	0.975899	0.955143	0.522924	0.817989	0.18084	0.262238
TI4932S000241	YBR038W	Chitin synthase II, requires activation from zymogenic form in order to catalyze the transfer of N-acetylglucosamine (GlcNAc) to chitin; required for the synthesis of chitin in the primary septum during cytokinesis	10.0837	10.4856	0.756866	10.8918	11.7337	0.557912	10.1997	11.0809	0.542901	11.3115	11.784	0.720719	10.3823	10.703	0.800723	11.6154	11.7462	0.913322	0.700163	0.730651	1.3566	0.753276	0.876715	0.995532	0.225379	0.826066
TI4932S000242	YBR039W	Gamma subunit of the F1 sector of mitochondrial F1F0 ATP synthase, which is a large, evolutionarily conserved enzyme complex required for ATP synthesis	14.0906	13.8348	1.19392	14.1502	13.812	1.26416	13.9668	13.5884	1.29988	13.68	13.5897	1.06462	14.1534	13.9002	1.19193	13.8942	13.6665	1.17103	1.22857	1.1666	0.944437	1.22098	1.01785	1.06109	0.101296	0.412265
TI4932S000243	YBR040W	Integral membrane protein required for efficient mating; may participate in or regulate the low affinity Ca2+ influx system, which affects intracellular signaling and cell-cell fusion during mating	6.66796	6.52099	1.10724	11.3349	10.7471	1.50295	7.22479	6.53234	1.61602	10.5636	10.0691	1.40886	6.74883	6.48386	1.20161	10.4246	9.4993	1.89906	1.30829	1.60362	0.736711	1.14704	0.632739	0.838832	0.192289	0.244675
TI4932S000244	YBR041W	Fatty acid transporter and very long-chain fatty acyl-CoA synthetase, may form a complex with Faa1p or Faa4p that imports and activates exogenous fatty acids	12.8323	12.6269	1.15303	12.8896	12.9764	0.941623	12.4799	12.3252	1.11313	13.0182	12.4953	1.43682	12.7809	12.7549	1.01816	12.7784	12.5635	1.16064	1.09477	1.17969	1.22451	0.774722	0.87724	0.958825	0.16669	0.598612
TI4932S000245	YBR042C	hypothetical protein	12.9236	12.5964	1.25456	12.9332	12.537	1.31601	12.7932	12.515	1.21262	12.7519	12.5368	1.16082	12.9619	12.6695	1.22469	13.0761	12.4958	1.49513	1.23062	1.32399	0.953306	1.04462	0.819119	0.939016	0.0802074	0.392018
TI4932S000246	YBR043C	Multidrug transporter required for resistance to quinidine, barban, cisplatin, and bleomycin; member of the major facilitator superfamily of transporters conferring multiple drug resistance (MFS-MDR)	13.5381	13.8084	0.829138	12.9591	13.6098	0.636979	13.4155	13.7477	0.794351	13.0881	13.272	0.880361	13.6612	13.7921	0.913219	13.0566	13.3533	0.814122	0.84557	0.777154	1.30167	0.902302	1.12172	1.10857	0.141429	0.444647
TI4932S000247	YBR044C	Protein involved in the assembly of the mitochondrial succinate dehydrogenase complex; putative chaperone	11.5901	11.8728	0.822032	11.8632	12.2545	0.762424	11.5205	12.0367	0.6992	11.5461	12.26	0.609658	11.8084	12.002	0.874417	11.5371	11.9815	0.734865	0.79855	0.702316	1.07818	1.14687	1.1899	1.13832	0.0398446	0.241424
TI4932S000248	YBR045C	Meiosis-specific regulatory subunit of the Glc7p protein phosphatase, regulates spore wall formation and septin organization, required for expression of some late meiotic genes and for normal localization of Glc7p	10.9811	11.4623	0.716426	11.8621	12.3619	0.707189	11.0032	11.7147	0.610724	11.0371	12.1158	0.473443	11.3443	11.651	0.808492	11.1554	11.6579	0.705918	0.711881	0.62885	1.01306	1.28996	1.14531	1.14944	0.0979335	0.43785
TI4932S000249	YBR046C	Zeta-crystallin homolog, found in the cytoplasm and nucleus; has similarity to E. coli quinone oxidoreductase and to human zeta-crystallin, which has quinone oxidoreductase activity	12.6983	12.3452	1.27726	12.3068	11.8225	1.39889	12.7463	12.2373	1.42307	12.0821	11.4746	1.52361	12.7618	12.2687	1.40752	11.96	11.2969	1.58347	1.36928	1.50199	0.913053	0.934011	0.888883	0.911982	0.0159688	0.136486
TI4932S000250	YBR047W	The authentic, non-tagged protein was localized to the mitochondria	12.3049	11.6855	1.53628	12.4937	11.537	1.94085	11.6863	10.9257	1.69422	11.7866	10.8953	1.85489	12.0028	11.5302	1.38759	11.9166	10.8342	2.11745	1.53936	1.97106	0.791553	0.913381	0.65531	0.786748	0.0912901	0.0213268
TI4932S000251	YBR048W	Protein component of the small (40S) ribosomal subunit; identical to Rps11Ap and has similarity to E. coli S17 and rat S11 ribosomal proteins	14.6131	14.6131	0.999983	14.8053	14.566	1.1804	14.7581	14.4134	1.26988	14.7191	14.4764	1.18317	14.8268	14.6649	1.11876	14.8254	14.5581	1.20357	1.12954	1.18905	0.847159	1.07329	0.929531	0.949994	0.0809264	0.490348
TI4932S000252	YBR049C	RNA polymerase I enhancer binding protein; DNA binding protein which binds to genes transcribed by both RNA polymerase I and RNA polymerase II; required for termination of RNA polymerase I transcription	12.5067	13.0246	0.698384	12.3256	12.7253	0.758053	12.3235	12.9899	0.630066	11.2165	12.5327	0.401598	12.2447	12.6962	0.731261	11.0489	12.4743	0.372293	0.68657	0.510648	0.921287	1.56889	1.96421	1.4848	0.372311	0.239834
TI4932S000253	YBR050C	Regulatory subunit of the Glc7p type-1 protein phosphatase; involved with Reg1p, Glc7p, and Snf1p in regulation of glucose-repressible genes, also involved in glucose-induced proteolysis of maltose permease	12.3999	12.1527	1.18685	12.049	11.589	1.37547	11.8407	11.6035	1.17869	11.5932	11.163	1.34748	12.6564	12.3944	1.19912	11.4228	11.0497	1.29515	1.18822	1.33936	0.862868	0.874736	0.925853	0.887819	0.0236659	0.00338765
TI4932S000254	YBR052C	Protein of unknown function; member of a flavodoxin-like fold protein family that includes Pst2p and Ycp4p; green fluorescent protein (GFP)-fusion protein localizes to the cytoplasm in a punctate pattern	13.2467	12.6084	1.55656	13.7328	12.9881	1.67569	12.8854	12.1833	1.62687	13.6724	12.6867	1.98035	13.2505	12.8744	1.29782	13.7878	12.8006	1.98233	1.49375	1.87945	0.92891	0.821506	0.654698	0.801705	0.0977049	0.0540295
TI4932S000255	YBR053C	hypothetical protein	13.1312	12.6685	1.37815	13.3926	12.911	1.39622	12.6883	12.603	1.06092	13.316	12.6995	1.53314	13.1007	13.0398	1.0431	13.409	12.5577	1.80415	1.16072	1.57784	0.987054	0.691993	0.578169	0.752405	0.149223	0.0615629
TI4932S000256	YBR054W	Putative plasma membrane protein of unknown function, transcriptionally regulated by Haa1p; green fluorescent protein (GFP)-fusion protein localizes to the cell periphery and bud	14.1887	13.9998	1.13991	13.8566	13.6159	1.18159	14.3392	14.0884	1.18989	14.1218	13.4399	1.60421	14.0722	13.8768	1.145	14.0637	13.5393	1.43837	1.15827	1.40806	0.964728	0.74173	0.796042	0.834166	0.0822266	0.114134
TI4932S000257	YBR055C	Splicing factor, component of the U4/U6-U5 snRNP complex	13.1476	13.3865	0.847361	12.883	13.4026	0.697567	12.748	13.2859	0.688753	12.78	13.2028	0.746001	13.2222	13.4346	0.863073	12.3753	13.162	0.579685	0.799729	0.674418	1.21474	0.923261	1.48887	1.20896	0.200005	0.167504
TI4932S000258	YBR056W	hypothetical protein	11.7721	11.6352	1.09955	12.3102	12.4559	0.903886	11.4812	11.5175	0.975154	12.4452	11.8824	1.47713	11.7596	11.5647	1.14465	12.169	11.6324	1.45053	1.07312	1.27718	1.21647	0.660168	0.789122	0.888587	0.2059	0.351226
TI4932S000259	YBR057C	Cytoplasmic protein essential for meiotic DNA replication and sporulation; interacts with Orc2p, which is a component of the origin recognition complex	13.5433	13.6669	0.917904	13.6277	13.5974	1.02119	13.5273	13.4468	1.05733	13.1828	13.4347	0.839794	13.5604	13.64	0.946337	12.6807	13.3381	0.634051	0.973855	0.831678	0.898859	1.25903	1.49253	1.2168	0.211482	0.30044
TI4932S000260	YBR058C	Ubiquitin-specific protease that specifically disassembles unanchored ubiquitin chains; involved in fructose-1,6-bisphosphatase (Fbp1p) degradation; similar to human isopeptidase T	13.709	13.8799	0.888275	13.649	13.9296	0.823273	13.8287	13.9962	0.890355	13.3557	13.8722	0.699068	13.8057	13.9926	0.878475	13.2899	13.6355	0.786967	0.885702	0.769769	1.07896	1.27363	1.11628	1.15629	0.0730598	0.0352253
TI4932S000261	YBR058C-A	Protein that stimulates the activity of serine palmitoyltransferase (Lcb1p, Lcb2p) several-fold; involved in sphingolipid biosynthesis	12.6414	12.5808	1.04288	13.4652	12.7981	1.58791	13.3275	12.464	1.81938	12.5671	12.8662	0.812765	12.9961	12.8538	1.10362	13.2131	12.3175	1.86037	1.32196	1.42035	0.656765	2.23851	0.593224	1.16283	0.659106	0.818168
TI4932S000262	YBR059C	Ser-Thr protein kinase, member (with Ark1p and Prk1p) of the Ark kinase family; involved in endocytosis and actin cytoskeleton organization	13.4944	13.8909	0.759738	13.3583	14.0963	0.599596	13.3792	13.8402	0.726494	13.1918	13.7545	0.677001	13.6348	13.9678	0.793854	12.8228	13.7426	0.528575	0.760029	0.601724	1.26708	1.07311	1.50187	1.28069	0.151823	0.0282121
TI4932S000263	YBR060C	Subunit of the origin recognition complex, which directs DNA replication by binding to replication origins and is also involved in transcriptional silencing; may be phosphorylated by Cdc28p	12.9209	13.1356	0.861701	12.9875	13.1747	0.878264	12.7643	12.9037	0.907905	12.7657	12.9242	0.895954	13.0167	13.1117	0.936231	12.3154	12.9712	0.634677	0.901946	0.802965	0.98114	1.01334	1.47513	1.15654	0.195432	0.31902
TI4932S000264	YBR061C	2'-O-ribose methyltransferase, methylates the 2'-O-ribose of nucleotides at positions 32 and 34 of the tRNA anticodon loop	13.2612	13.0128	1.18787	13.1886	12.9638	1.16864	12.9304	12.7341	1.14576	13.1523	12.6121	1.45422	13.3446	13.192	1.11154	13.0188	12.6517	1.28976	1.14839	1.3042	1.01646	0.787888	0.861823	0.888723	0.0824747	0.143009
TI4932S000265	YBR062C	hypothetical protein	12.8834	12.4573	1.34363	13.5084	12.6431	1.82171	12.7401	11.7373	2.00377	12.8157	12.3844	1.34842	12.773	12.3496	1.34104	12.9541	12.215	1.66913	1.56281	1.61309	0.737566	1.48602	0.803433	1.009	0.293038	0.856579
TI4932S000266	YBR063C	hypothetical protein	13.0309	13.1327	0.931874	13.0712	13.1693	0.934276	12.9465	13.076	0.914135	12.8869	12.9424	0.96222	13.167	13.2765	0.926959	12.2796	12.7815	0.706206	0.924323	0.867567	0.997429	0.950028	1.31259	1.08668	0.139353	0.523353
TI4932S000267	YBR065C	Pre-mRNA splicing factor, facilitates the cooperative formation of U2/U6 helix II in association with stem II in the spliceosome, function may be regulated by Slu7p	11.8715	12.3412	0.722119	12.0192	12.0111	1.00567	11.6644	12.2361	0.672808	11.4976	11.7272	0.852905	11.6312	11.7442	0.924669	11.2711	11.3683	0.934834	0.773199	0.931137	0.718046	0.788843	0.989126	0.832005	0.0994197	0.149955
TI4932S000268	YBR066C	Transcriptional repressor that mediates glucose repression and negatively regulates filamentous growth; has similarity to Nrg1p	13.4867	13.3114	1.12923	14.1634	13.4202	1.67393	13.1891	12.7049	1.39878	13.7073	13.0388	1.58943	13.3562	13.2818	1.05289	13.0517	13.0252	1.01849	1.19363	1.42728	0.674598	0.880052	1.03377	0.862806	0.127425	0.369074
TI4932S000269	YBR067C	Major cell wall mannoprotein with possible lipase activity; transcription is induced by heat- and cold-shock; member of the Srp1p/Tip1p family of serine-alanine-rich proteins	14.4754	14.2809	1.14435	14.8843	14.7724	1.08062	14.2355	14.1681	1.04779	14.8824	14.6333	1.18847	14.5017	14.5034	0.998781	14.843	14.718	1.09059	1.06364	1.11989	1.05898	0.881624	0.91582	0.952141	0.0665338	0.363373
TI4932S000270	YBR068C	High-affinity leucine permease, functions as a branched-chain amino acid permease involved in the uptake of leucine, isoleucine and valine; contains 12 predicted transmembrane domains	14.9096	14.9326	0.984192	14.6295	15.0677	0.738062	15.0846	14.9977	1.06208	14.589	14.8118	0.856902	15.0637	14.9976	1.04685	14.852	14.7624	1.06406	1.03104	0.886343	1.33348	1.23944	0.983823	1.18558	0.127949	0.214574
TI4932S000271	YBR069C	Amino acid transport protein for valine, leucine, isoleucine, and tyrosine, low-affinity tryptophan and histidine transporter; overexpression confers FK506 resistance	14.2929	14.2942	0.999108	12.8923	13.2469	0.782076	13.7633	14.1809	0.748651	13.4117	13.0069	1.32394	14.3627	14.5025	0.907649	13.3862	13.089	1.22871	0.885136	1.11158	1.27751	0.565473	0.7387	0.86056	0.262572	0.282159
TI4932S000272	YBR070C	Component of UDP-GlcNAc transferase required for the second step of dolichyl-linked oligosaccharide synthesis; anchors the catalytic subunit Alg13p to the ER membrane; similar to bacterial and human glycosyltransferases	11.9838	11.0321	1.93413	12.701	11.7591	1.92099	11.6991	10.8638	1.78414	12.4512	11.4987	1.93513	12.0609	11.4019	1.57889	12.5168	11.4059	2.15984	1.76572	2.00532	1.00684	0.921975	0.731021	0.886613	0.0998946	0.136346
TI4932S000273	YBR071W	hypothetical protein	12.4558	12.0662	1.31003	13.9708	13.6153	1.27945	12.7534	12.3119	1.35804	13.684	13.6422	1.02937	12.795	12.5634	1.17415	13.8596	13.3478	1.42581	1.28074	1.24488	1.02391	1.31929	0.8235	1.05557	0.176359	0.793485
TI4932S000274	YBR072W	Small heat shock protein with chaperone activity that is regulated by a heat induced transition from an inactive oligomeric (24-mer) complex to an active dimer; induced by heat, upon entry into stationary phase, and during sporulation	12.9064	11.9675	1.91709	12.851	11.4834	2.58042	12.671	11.7521	1.89072	13.1698	11.4847	3.21556	12.6836	11.8345	1.80138	12.5429	11.173	2.58457	1.86973	2.79352	0.742939	0.587991	0.696975	0.675968	0.056273	0.0124621
TI4932S000275	YBR072C-A	Identified by fungal homology and RT-PCR	4.63924	4.44712	1.14244	8.13727	8.10192	1.02481	4.37236	4.40696	0.976303	8.09572	7.1719	1.89713	4.44048	4.66285	0.857157	7.71969	6.98829	1.66024	0.991966	1.52739	1.11478	0.514621	0.516284	0.71523	0.244679	0.121632
TI4932S000276	YBR073W	DNA-dependent ATPase, stimulates strand exchange by modifying the topology of double-stranded DNA; involved in the recombinational repair of double-strand breaks in DNA during mitosis and meiosis; proposed to be involved in crossover interference	12.4764	12.9938	0.698629	12.8836	13.4454	0.677429	12.4149	13.0609	0.639058	12.2615	13.209	0.518556	12.673	13.2246	0.682243	12.0755	13.142	0.477504	0.67331	0.557829	1.0313	1.23238	1.42877	1.23081	0.140532	0.143106
TI4932S000277	YBR074W	Putative metalloprotease	13.5981	13.78	0.881557	13.5881	13.9425	0.782184	13.5663	13.7833	0.860394	13.5493	13.8323	0.821887	13.8247	13.9557	0.913203	13.4029	13.8056	0.756404	0.885051	0.786825	1.12705	1.04685	1.20729	1.12706	0.0567257	0.0159144
TI4932S000278	YBR076W	Non-essential protein of unknown function	10.2452	9.93968	1.23589	12.7252	12.245	1.39498	10.359	10.0903	1.20471	12.2937	12.104	1.14053	10.5481	10.3577	1.14106	12.2768	11.7128	1.47828	1.19389	1.33793	0.885953	1.05628	0.771881	0.904704	0.101204	0.243338
TI4932S000279	YBR077C	Component of the EGO complex, which is involved in the regulation of microautophagy, and of the GSE complex, which is required for proper sorting of amino acid permease Gap1p; gene exhibits synthetic genetic interaction with MSS4	13.1117	12.6075	1.41837	13.2886	12.3966	1.85581	12.8929	12.2816	1.52765	12.908	12.3441	1.47822	13.2064	12.7791	1.34473	13.0792	12.1461	1.90929	1.43025	1.74777	0.764284	1.03344	0.704308	0.83401	0.123952	0.0948071
TI4932S000280	YBR078W	GPI-anchored protein of unknown function, has a possible role in apical bud growth; GPI-anchoring on the plasma membrane crucial to function; similar to Sps2p and Pst1p	14.2171	14.2526	0.975703	14.4	14.4987	0.933894	14.0891	14.1553	0.955118	14.4575	14.5477	0.939444	14.4563	14.6169	0.894648	14.5421	14.5328	1.00642	0.941823	0.959919	1.04477	1.01669	0.888942	0.983465	0.0587292	0.619631
TI4932S000281	YBR079C	Subunit of the core complex of translation initiation factor 3(eIF3), essential for translation; part of a subcomplex (Prt1p-Rpg1p-Nip1p) that stimulates binding of mRNA and tRNA(i)Met to ribosomes	14.0985	14.3407	0.845467	13.8696	14.39	0.69717	14.0696	14.35	0.82335	13.6286	14.2156	0.665742	14.174	14.3983	0.856015	13.2494	14.1631	0.530819	0.841611	0.631244	1.21271	1.23674	1.61263	1.35403	0.15859	0.0154584
TI4932S000282	YBR080C	ATPase required for the release of Sec17p during the 'priming' step in homotypic vacuole fusion and for ER to Golgi transport; homolog of the mammalian NSF	13.2371	13.3574	0.919955	13.1403	13.2826	0.906049	13.1455	13.2653	0.920304	12.9124	13.1479	0.849429	13.3718	13.3659	1.0041	12.8055	12.999	0.874479	0.948119	0.876652	1.01535	1.08344	1.14823	1.08234	0.0469849	0.0922765
TI4932S000283	YBR081C	Subunit of the SAGA transcriptional regulatory complex, involved in proper assembly of the complex; also present as a C-terminally truncated form in the SLIK/SALSA transcriptional regulatory complex	11.9104	12.602	0.619167	11.9893	12.6294	0.6417	11.7421	12.6572	0.530311	11.496	12.4431	0.518693	11.8551	12.5212	0.630201	10.9495	12.1826	0.425392	0.593226	0.528595	0.964885	1.0224	1.48146	1.15625	0.200188	0.40912
TI4932S000284	YBR082C	Ubiquitin-conjugating enzyme that mediates degradation of short-lived and abnormal proteins; interacts with E3-CaM in ubiquitinating calmodulin; interacts with many SCF ubiquitin protein ligases; component of the cellular stress response	15.0129	14.9415	1.05071	15.1405	14.6994	1.35771	15.1425	14.6684	1.38901	14.823	14.7733	1.03502	15.1105	14.9502	1.11752	15.0192	14.6331	1.30678	1.18575	1.23317	0.773882	1.34201	0.855168	0.990354	0.217257	0.758403
TI4932S000285	YBR083W	Transcription factor required for full Ty1 epxression, Ty1-mediated gene activation, and haploid invasive and diploid pseudohyphal growth; TEA/ATTS DNA-binding domain family member	14.2605	14.4758	0.86137	14.5144	14.7039	0.8769	14.4161	14.4332	0.988187	14.0332	14.6891	0.634669	14.3316	14.5734	0.845713	13.9998	14.6097	0.655227	0.898424	0.722265	0.982291	1.55701	1.29072	1.27667	0.203379	0.12105
TI4932S000286	YBR084W	Mitochondrial C1-tetrahydrofolate synthase, involved in interconversion between different oxidation states of tetrahydrofolate (THF); provides activities of formyl-THF synthetase, methenyl-THF cyclohydrolase, and methylene-THF dehydrogenase	14.5663	14.5578	1.00593	14.2382	14.5343	0.814484	14.3637	14.5984	0.849882	14.2772	14.4936	0.860707	14.7436	14.747	0.997619	14.3529	14.6032	0.840694	0.951143	0.838628	1.23505	0.987423	1.18666	1.13638	0.0928071	0.0983973
TI4932S000287	YBR084C-A	Protein component of the large (60S) ribosomal subunit, nearly identical to Rpl19Bp and has similarity to rat L19 ribosomal protein; rpl19a and rpl19b single null mutations result in slow growth, while the double null mutation is lethal	14.5587	14.4971	1.04364	14.7058	14.5088	1.14636	14.6989	14.3714	1.25484	14.707	14.5636	1.10448	14.7048	14.6349	1.04964	14.6804	14.5544	1.09129	1.11604	1.11404	0.910396	1.13613	0.961836	1.00279	0.0836576	0.979028
TI4932S000288	YBR085W	Mitochondrial inner membrane ADP/ATP translocator, exchanges cytosolic ADP for mitochondrially synthesized ATP; expressed under anaerobic conditions; similar to Pet9p and Aac1p; has roles in maintenance of viability and in respiration	13.1187	13.0453	1.05224	13.3704	13.3498	1.01437	13.0909	12.8689	1.16637	12.831	13.2155	0.766029	13.1972	13.2436	0.968304	13.1174	12.8837	1.1759	1.0623	0.985433	1.03733	1.52261	0.82346	1.1278	0.253323	0.592381
TI4932S000289	YBR085C-A	hypothetical protein	13.3518	12.8131	1.45268	14.0201	13.1967	1.76955	13.4243	12.5756	1.80087	13.711	13.227	1.3986	13.2004	12.6654	1.44889	13.5968	12.8944	1.62729	1.56748	1.59848	0.82093	1.28763	0.890373	0.999643	0.178055	0.854964
TI4932S000290	YBR086C	Plasma membrane protein that may be involved in osmotolerance, localizes to the mother cell in small-budded cells and to the bud in medium- and large-budded cells; mRNA is transported to the bud tip by an actomyosin-driven process	13.9552	14.1668	0.86355	13.7106	14.2274	0.698925	13.7302	14.1281	0.758985	13.798	14.2805	0.715727	14.0447	14.1257	0.94537	13.619	14.0556	0.738863	0.855968	0.717838	1.23554	1.06044	1.27949	1.19182	0.0819439	0.066491
TI4932S000291	YBR087W	Subunit of heteropentameric Replication factor C (RF-C), which is a DNA binding protein and ATPase that acts as a clamp loader of the proliferating cell nuclear antigen (PCNA) processivity factor for DNA polymerases delta and epsilon	13.1761	12.7383	1.35459	13.4143	12.9085	1.41991	13.1793	12.4717	1.63303	13.0301	12.755	1.21008	13.124	12.6505	1.38848	13.039	12.3102	1.65716	1.4587	1.42905	0.953995	1.34951	0.837868	1.04713	0.189674	0.85863
TI4932S000292	YBR088C	Proliferating cell nuclear antigen (PCNA), functions as the sliding clamp for DNA polymerase delta; may function as a docking site for other proteins required for mitotic and meiotic chromosomal DNA replication and for DNA repair	12.5578	12.035	1.43682	13.8866	12.9529	1.91016	12.5408	11.7088	1.78013	12.9374	13.0218	0.943141	12.2187	11.824	1.31468	13.0846	12.3944	1.61348	1.51054	1.48893	0.752198	1.88745	0.814809	1.15149	0.451231	0.949094
TI4932S000293	YBR089C-A	High-mobility group non-histone chromatin protein, functionally redundant with Nhp6Ap; homologous to mammalian high mobility group proteins 1 and 2; acts to recruit transcription factor Rcs1p to certain promoters	14.154	14.3189	0.891975	14.6818	13.9446	1.66697	14.1538	13.8964	1.19528	14.0375	14.1715	0.911331	14.0926	14.1877	0.936178	14.3032	14.0192	1.21758	1.00781	1.26529	0.535088	1.31157	0.768886	0.87185	0.28168	0.341894
TI4932S000294	YBR090C	hypothetical protein	8.57879	8.16393	1.33317	10.506	10.0588	1.36338	7.80196	7.82155	0.986509	10.0687	9.4285	1.55858	8.47685	8.18781	1.22183	10.157	9.04423	2.16268	1.1805	1.69488	0.977839	0.632952	0.564961	0.725251	0.156537	0.120466
TI4932S000295	YBR091C	Essential protein of the inner mitochondrial membrane, peripherally localized; component of the TIM22 complex, which is a twin-pore translocase that mediates insertion of numerous multispanning inner membrane proteins	12.2355	11.5916	1.56254	12.7121	11.728	1.97806	11.6532	10.982	1.59234	12.5757	11.4517	2.17946	12.1014	11.8736	1.17106	12.4697	11.3067	2.23915	1.44198	2.13222	0.789936	0.730611	0.522995	0.681181	0.0991144	0.0117337
TI4932S000296	YBR092C	Constitutively expressed acid phosphatase similar to Pho5p; brought to the cell surface by transport vesicles; hydrolyzes thiamin phosphates in the periplasmic space, increasing cellular thiamin uptake; expression is repressed by thiamin	13.5988	13.2828	1.24485	13.1593	13.0329	1.09152	13.0121	13.0245	0.991387	13.6837	12.8536	1.77771	13.7889	13.4978	1.22361	13.7395	13.1494	1.5053	1.15328	1.45818	1.14047	0.557675	0.812864	0.837003	0.20658	0.229791
TI4932S000297	YBR093C	Repressible acid phosphatase (1 of 3) that also mediates extracellular nucleotide-derived phosphate hydrolysis; secretory pathway derived cell surface glycoprotein; induced by phosphate starvation and coordinately regulated by PHO4 and PHO2	12.9132	12.7452	1.12352	13.5652	13.5814	0.988791	12.5155	12.5881	0.950915	13.7856	13.163	1.53969	12.976	13.0683	0.938015	13.6258	13.1964	1.34669	1.00415	1.29172	1.13626	0.6176	0.696535	0.816798	0.197612	0.170073
TI4932S000298	YBR094W	hypothetical protein	13.3282	13.3037	1.01713	13.4031	13.4144	0.992207	13.3098	13.2098	1.0718	13.3378	13.2736	1.0455	13.3555	13.2913	1.04551	12.9489	13.0416	0.937812	1.04481	0.991841	1.02512	1.02515	1.11484	1.05504	0.036621	0.203324
TI4932S000299	YBR095C	Subunit of the histone deacetylase Rpd3L complex; possibly involved in cell fusion and invasive growth	12.9219	12.9335	0.992022	13.007	13.0154	0.994181	12.7922	12.7693	1.01596	12.7382	12.7685	0.97915	13.0089	12.9832	1.01792	12.2332	12.517	0.821428	1.00863	0.931586	0.997829	1.03759	1.2392	1.09154	0.0915113	0.240004
TI4932S000300	YBR096W	hypothetical protein	12.9732	12.3202	1.57242	13.3287	12.3824	1.92705	12.8019	11.8347	1.95511	12.8954	12.1193	1.71245	12.8726	12.3299	1.45675	12.9834	11.9738	2.01338	1.66143	1.88429	0.815972	1.1417	0.723536	0.893737	0.155326	0.272178
TI4932S000301	YBR097W	Myristoylated serine/threonine protein kinase involved in vacuolar protein sorting; functions as a membrane-associated complex with Vps34p; active form recruits Vps34p to the Golgi membrane; interacts with the GDP-bound form of Gpa1p	11.8082	11.7841	1.01683	12.3814	12.5869	0.867216	11.3684	11.6968	0.796433	12.3701	12.1814	1.13972	11.9177	12.1503	0.85111	12.2204	12.2345	0.990294	0.888126	0.999077	1.17253	0.698796	0.859452	0.910258	0.170356	0.341804
TI4932S000302	YBR098W	Subunit of the structure-specific Mms4p-Mus81p endonuclease that cleaves branched DNA; involved in recombination and DNA repair	12.0223	11.8226	1.14847	12.1939	12.0007	1.14325	11.8331	11.6176	1.16112	11.5995	11.6702	0.952141	12.1593	12.0126	1.10709	11.5609	11.5166	1.03117	1.13889	1.04219	1.00456	1.21949	1.07362	1.09922	0.0775892	0.169591
TI4932S000303	YBR101C	Hsp70 (Ssa1p) nucleotide exchange factor, cytosolic homolog of Sil1p, which is the nucleotide exchange factor for BiP (Kar2p) in the endoplasmic reticulum	13.7338	13.7391	0.996288	13.9438	13.6873	1.19458	13.8277	13.5241	1.23424	13.5994	13.6798	0.945832	13.747	13.6884	1.04145	13.4017	13.3862	1.01085	1.09066	1.05042	0.83401	1.30493	1.03027	1.0564	0.167263	0.719182
TI4932S000304	YBR102C	Essential protein with dual roles in spliceosome assembly and exocytosis; the exocyst complex (Sec3p, Sec5p, Sec6p, Sec8p, Sec10p, Sec15p, Exo70p, and Exo84p) mediates polarized targeting of secretory vesicles to active sites of exocytosis	12.8477	13.3119	0.724872	12.779	13.3631	0.667093	12.8152	13.3406	0.694785	12.3883	13.0167	0.646924	12.9861	13.3214	0.792633	11.999	13.1149	0.461394	0.73743	0.591803	1.08661	1.07398	1.71791	1.29284	0.260345	0.111623
TI4932S000305	YBR103W	WD40 repeat-containing subunit of the Set3C histone deacetylase complex, which represses early/middle sporulation genes; antagonizes telomeric silencing; binds specifically to the Sir4p N-terminus	13.0363	13.1551	0.920949	13.0758	13.5678	0.711048	12.9604	13.3617	0.757152	13.1805	13.4709	0.817713	13.2118	13.4381	0.854872	12.962	13.3392	0.76989	0.844325	0.766217	1.2952	0.925939	1.11038	1.11051	0.130555	0.240405
TI4932S000306	YBR104W	Putative mitochondrial inner membrane transporter, member of the mitochondrial carrier (MCF) family	13.9482	13.6712	1.21169	14.0458	14.0442	1.00112	13.7494	13.4916	1.19569	14.0193	13.6958	1.25132	13.9378	13.7741	1.12015	13.9605	13.6515	1.23889	1.17584	1.16378	1.21034	0.955538	0.904159	1.02334	0.115941	0.895394
TI4932S000307	YBR105C	Peripheral membrane protein located at Vid (vacuole import and degradation) vesicles; regulates fructose-1,6-bisphosphatase (FBPase) targeting to the vacuole; involved in proteasome-dependent catabolite degradation of FBPase	14.5703	14.7411	0.888327	13.9852	14.2755	0.817747	14.5971	14.623	0.982192	14.1716	14.1288	1.03014	14.7063	14.6193	1.06214	13.8612	14.072	0.864075	0.977553	0.903986	1.08631	0.953459	1.22922	1.08966	0.0975192	0.418964
TI4932S000308	YBR106W	Probable membrane protein, involved in phosphate transport; pho88 pho86 double null mutant exhibits enhanced synthesis of repressible acid phosphatase at high inorganic phosphate concentrations	14.3994	14.0544	1.2701	14.4079	14.0565	1.27582	14.095	13.768	1.25442	14.6338	13.7676	1.82285	14.5097	14.3377	1.12654	14.4664	13.8187	1.56667	1.21702	1.55511	0.995516	0.688163	0.719069	0.800916	0.119669	0.108926
TI4932S000309	YBR107C	Protein with a role in kinetochore function, localizes to the outer kinetochore in a Ctf19p-dependent manner, interacts with Chl4p and Ctf19p	13.0408	12.6982	1.268	13.0339	13.1147	0.945542	12.8247	12.6593	1.12146	13.1732	12.8432	1.25699	13.1311	12.8642	1.20318	13.1762	12.7943	1.30298	1.19755	1.1685	1.34103	0.892181	0.92341	1.05221	0.177215	0.82065
TI4932S000310	YBR108W	Protein interacting with Rsv167p	12.1504	13.0022	0.554112	12.1914	13.1527	0.513597	11.7778	13.0057	0.42693	12.4744	12.9335	0.727444	12.4793	13.1596	0.624042	11.9047	12.6333	0.603504	0.535028	0.614848	1.07889	0.58689	1.03403	0.899936	0.192357	0.399286
TI4932S000311	YBR109C	Calmodulin; Ca++ binding protein that regulates Ca++ independent processes (mitosis, bud growth, actin organization, endocytosis, etc.) and Ca++ dependent processes (stress-activated pathways), targets include Nuf1p, Myo2p and calcineurin	12.8241	12.321	1.41723	13.4482	12.335	2.16315	12.9676	11.9824	1.97966	13.2305	12.3357	1.8593	12.9282	12.4969	1.34841	13.1772	12.1207	2.07986	1.58177	2.03411	0.655171	1.06473	0.648316	0.789407	0.168621	0.108388
TI4932S000312	YBR110W	Mannosyltransferase, involved in asparagine-linked glycosylation in the endoplasmic reticulum (ER); essential for viability, mutation is functionally complemented by human ortholog	14.0216	13.9625	1.04178	13.466	13.7707	0.8096	13.9393	13.7412	1.14719	13.2717	13.5717	0.812237	14.1189	13.957	1.11878	13.4276	13.3751	1.0371	1.10258	0.886314	1.28678	1.41238	1.07876	1.25931	0.11915	0.0571736
TI4932S000313	YBR111C	Nudix hydrolase family member with ADP-ribose pyrophosphatase activity	12.0619	11.4958	1.48046	12.5314	11.6641	1.82426	11.8377	11.0021	1.78457	12.1852	11.3806	1.74664	11.8673	11.2767	1.50592	12.2472	11.0251	2.33273	1.59032	1.96788	0.81154	1.02172	0.645561	0.826272	0.133298	0.143696
TI4932S000314	YBR111W-A	Protein involved in mRNA export coupled transcription activation; component of the SAGA histone acetylase complex	10.5753	10.2829	1.22472	11.5117	10.3294	2.26947	10.3129	9.61248	1.62501	10.4771	10.3757	1.07279	10.3083	9.97963	1.25584	10.705	10.1252	1.49465	1.36852	1.6123	0.539649	1.51476	0.840222	0.964876	0.353105	0.549325
TI4932S000315	YBR112C	General transcriptional co-repressor, acts together with Tup1p; also acts as part of a transcriptional co-activator complex that recruits the SWI/SNF and SAGA complexes to promoters	14.3581	14.7532	0.760411	14.2315	14.7943	0.676994	14.2485	14.9304	0.623343	13.8934	14.7561	0.549925	14.2158	14.9078	0.619011	13.2509	14.9519	0.307562	0.667588	0.511494	1.12322	1.13351	2.01264	1.42312	0.361027	0.256075
TI4932S000316	YBR114W	Protein that recognizes and binds damaged DNA in an ATP-dependent manner (with Rad7p) during nucleotide excision repair; subunit of Nucleotide Excision Repair Factor 4 (NEF4); member of the SWI/SNF family	12.9499	13.2314	0.822778	12.5025	13.2814	0.582824	12.5644	13.0614	0.708578	12.5549	12.824	0.829828	13.1473	13.5103	0.777533	12.1549	13.1038	0.518023	0.76963	0.643558	1.41171	0.853886	1.50096	1.25552	0.247968	0.278513
TI4932S000317	YBR115C	Alpha aminoadipate reductase, catalyzes the reduction of alpha-aminoadipate to alpha-aminoadipate 6-semialdehyde, which is the fifth step in biosynthesis of lysine; activation requires posttranslational phosphopantetheinylation by Lys5p	13.6778	14.0734	0.760153	13.6544	14.2119	0.679479	13.8113	14.0926	0.822833	13.557	14.0631	0.704154	14.076	14.2222	0.903665	13.4586	13.9881	0.692799	0.828883	0.692144	1.11873	1.16854	1.30437	1.19721	0.0679418	0.0315426
TI4932S000318	YBR117C	Transketolase, similar to Tkl1p; catalyzes conversion of xylulose-5-phosphate and ribose-5-phosphate to sedoheptulose-7-phosphate and glyceraldehyde-3-phosphate in the pentose phosphate pathway; needed for synthesis of aromatic amino acids	11.4277	11.3678	1.0424	11.5257	11.6953	0.889052	10.6597	11.3315	0.627703	11.9628	11.3718	1.50636	11.3949	11.4033	0.99419	11.7125	11.2161	1.41073	0.888099	1.26871	1.17249	0.416703	0.704735	0.764643	0.26972	0.176605
TI4932S000319	YBR118W	Translational elongation factor EF-1 alpha; also encoded by TEF1; functions in the binding reaction of aminoacyl-tRNA (AA-tRNA) to ribosomes	15.0801	15.1638	0.943689	15.1886	15.3011	0.924949	15.3521	15.2175	1.09772	15.2492	15.3097	0.958928	15.112	15.2142	0.931632	15.281	15.3141	0.977309	0.991012	0.953728	1.02026	1.14473	0.953263	1.03942	0.0687042	0.53937
TI4932S000320	YBR119W	U1 snRNP A protein, homolog of human U1-A; involved in nuclear mRNA splicing	12.7162	12.7718	0.962193	13.2662	12.7382	1.44193	12.7604	12.4441	1.24512	12.8987	12.7645	1.09747	12.8629	12.5851	1.21228	12.4755	12.5446	0.953201	1.13986	1.1642	0.667295	1.13453	1.2718	1.02454	0.224088	0.893265
TI4932S000321	YBR120C	Protein required for translation of the mitochondrial COB mRNA	10.7346	10.5423	1.14259	11.8689	10.5755	2.45104	10.4383	9.589	1.80166	10.447	10.3043	1.10394	10.4532	10.1291	1.25186	10.8245	10.1346	1.61317	1.3987	1.72272	0.466166	1.63202	0.776023	0.95807	0.427006	0.504621
TI4932S000322	YBR121C	Cytoplasmic and mitochondrial glycyl-tRNA synthase that ligates glycine to the cognate anticodon bearing tRNA; transcription termination factor that may interact with the 3'-end of pre-mRNA to promote 3'-end formation	14.2728	14.301	0.980628	14.1901	14.1754	1.01025	14.2803	14.1583	1.08824	14.0728	13.9886	1.06013	14.3873	14.3634	1.01667	14.0134	14.0346	0.985435	1.02851	1.01861	0.970675	1.02652	1.0317	1.00963	0.0239257	0.809614
TI4932S000323	YBR122C	Mitochondrial ribosomal protein of the large subunit; overproduction suppresses mutations in the COX2 leader peptide-encoding region	13.4157	13.1612	1.19292	13.357	12.8866	1.38547	13.1448	12.7898	1.27896	12.7246	12.6984	1.0183	13.4272	13.2151	1.15836	13.0882	12.5407	1.4615	1.21008	1.28842	0.861019	1.25598	0.792584	0.96986	0.176875	0.609186
TI4932S000324	YBR123C	One of six subunits of the RNA polymerase III transcription initiation factor complex (TFIIIC); part of the TauA globular domain of TFIIIC that binds DNA at the BoxA promoter sites of tRNA and similar genes; human homolog is TFIIIC-63	13.0182	13.2403	0.857351	12.9907	13.6051	0.653204	12.6791	13.1442	0.724442	12.8531	13.1858	0.794094	13.1463	13.3331	0.878599	12.3978	13.217	0.566778	0.82013	0.671359	1.31253	0.912287	1.55016	1.25833	0.227955	0.143629
TI4932S000325	YBR125C	Cytoplasmic type 2C protein phosphatase; identified as a high-copy number suppressor of the synthetic lethality of a cnb1 mpk1 double deletion; overexpression decreases high-osmolarity induced Hog1p phosphorylation and kinase activity	13.7105	13.471	1.18062	13.0063	13.0076	0.999142	13.2463	12.9557	1.22313	13.3526	12.6476	1.63015	13.799	13.4331	1.28874	13.2467	12.7604	1.40082	1.23083	1.34337	1.18164	0.750319	0.919988	0.950648	0.153646	0.579878
TI4932S000326	YBR126C	Synthase subunit of trehalose-6-phosphate synthase/phosphatase complex, which synthesizes the storage carbohydrate trehalose; also found in a monomeric form; expression is induced by the stress response and repressed by the Ras-cAMP pathway	14.2035	14.0581	1.10605	14.2354	14.4278	0.875125	14.0767	14.1977	0.919578	14.3658	14.223	1.10403	14.2397	14.1097	1.09432	14.448	14.3026	1.10599	1.03998	1.02838	1.26388	0.832925	0.989446	1.02875	0.154257	0.911041
TI4932S000327	YBR127C	Subunit B of the eight-subunit V1 peripheral membrane domain of the vacuolar H+-ATPase (V-ATPase), an electrogenic proton pump found throughout the endomembrane system; contains nucleotide binding sites; also detected in the cytoplasm	14.6275	14.6423	0.989825	14.6475	14.723	0.949042	14.6125	14.6745	0.957928	14.8673	14.6902	1.13062	14.7721	14.6796	1.06622	14.682	14.5923	1.06415	1.00466	1.04794	1.04297	0.847256	1.00195	0.96406	0.0729839	0.523684
TI4932S000328	YBR128C	Subunit of an autophagy-specific phosphatidylinositol 3-kinase complex (with Vps34p, Vps15p, and Vps30p) required for organization of a pre-autophagosomal structure; ATG14 transcription is activated by Gln3p during nitrogen starvation	10.217	9.81097	1.32502	11.5016	10.868	1.55142	9.72899	9.28419	1.36113	11.1208	10.4382	1.605	10.4279	10.0398	1.30866	11.1111	10.0959	2.02107	1.3316	1.72583	0.854067	0.848053	0.64751	0.78321	0.0831269	0.05748
TI4932S000329	YBR129C	Protein of unknown function, overproduction blocks cell cycle arrest in the presence of mating pheromone	11.2432	10.9427	1.23162	11.138	11.0039	1.09735	10.6476	10.5543	1.06676	11.0627	10.2061	1.81086	11.231	10.95	1.215	10.9337	10.2617	1.59319	1.17113	1.50047	1.12236	0.589087	0.762625	0.824691	0.192335	0.204595
TI4932S000330	YBR130C	Protein that acts as an adaptor between Myo4p and the She2p-mRNA complex; part of the mRNA localization machinery that restricts accumulation of certain proteins to the bud; also required for cortical ER inheritance	13.3445	13.4936	0.901791	13.4847	13.2354	1.18865	13.3996	13.3303	1.04921	12.8787	13.2565	0.769654	13.3715	13.415	0.970252	12.3737	12.9734	0.659877	0.973751	0.872728	0.758666	1.36322	1.47035	1.19741	0.271336	0.577088
TI4932S000331	YBR131W	Protein involved in vacuolar assembly, essential for autophagy and the cytoplasm-to-vacuole pathway	12.0518	12.1793	0.915395	12.1799	12.4441	0.832617	11.8048	12.0826	0.824847	12.2776	11.9112	1.28914	12.1791	12.1771	1.00138	11.3396	11.9223	0.66774	0.913874	0.929833	1.09942	0.639842	1.49966	1.07964	0.304234	0.937982
TI4932S000332	YBR132C	High affinity polyamine permease, preferentially uses spermidine over putrescine; expression is down-regulated by osmotic stress; plasma membrane carnitine transporter, also functions as a low-affinity amino acid permease	13.0325	12.8198	1.1588	12.2054	12.65	0.734792	12.6342	12.5891	1.03172	12.3189	12.2833	1.025	13.1441	13.0635	1.0575	12.3937	12.2399	1.1125	1.08267	0.957434	1.57705	1.00656	0.950556	1.17805	0.245136	0.357553
TI4932S000333	YBR133C	Protein arginine N-methyltransferase that exhibits septin and Hsl1p-dependent bud neck localization and periodic Hsl1p-dependent phosphorylation; required along with Hsl1p for bud neck recruitment, phosphorylation, and degradation of Swe1p	12.6376	12.9279	0.817749	12.5005	13.2343	0.601328	12.7426	12.9269	0.88007	12.4136	12.9557	0.686761	12.9388	13.0071	0.953742	12.7647	13.0624	0.813558	0.883853	0.700549	1.3599	1.28148	1.17231	1.27123	0.0666217	0.0662632
TI4932S000334	YBR135W	Subunit of the Cdc28 protein kinase, required for mitotic proteolysis, may also be involved in the proteolysis of the G1 cyclins	13.4253	12.5958	1.777	13.326	12.4131	1.88286	12.9194	12.1608	1.69187	13.2437	12.2441	1.99948	13.6009	13.0243	1.49133	13.2864	12.3117	1.96534	1.6534	1.94923	0.943778	0.846154	0.758814	0.849582	0.0654292	0.0318638
TI4932S000335	YBR136W	Genome integrity checkpoint protein and PI kinase superfamily member; signal transducer required for cell cycle arrest and transcriptional responses prompted by damaged or unreplicated DNA; monitors and participates in meiotic recombination	10.8533	11.8461	0.502501	11.2148	12.3091	0.468374	10.3955	11.8196	0.372652	11.0458	11.7903	0.596902	10.9965	12.0598	0.478554	10.8942	11.9879	0.468538	0.451236	0.511271	1.07286	0.62431	1.02138	0.906183	0.17357	0.362937
TI4932S000336	YBR137W	Protein of unknown function; localized to the cytoplasm; binds to Replication Protein A (RPA); YBR137W is not an essential gene	12.6706	11.8294	1.79153	13.0615	11.8774	2.27215	12.3012	11.2766	2.0344	12.7133	11.3994	2.48625	12.8044	12.1038	1.6252	12.7946	11.5639	2.34685	1.81704	2.36842	0.788474	0.818259	0.692502	0.766412	0.0464694	0.0148085
TI4932S000337	YBR138C	Cytoplasmic protein of unknown function, potentially phosphorylated by Cdc28p; YBR138C is not an essential gene	11.0973	10.9078	1.14036	12.0924	11.8246	1.20398	11.066	11.0618	1.00289	11.3761	11.5959	0.858684	10.969	10.9445	1.01715	10.996	11.3887	0.761682	1.05347	0.941449	0.947158	1.16794	1.3354	1.15016	0.137696	0.471805
TI4932S000338	YBR139W	Putative serine type Carboxypeptidase; green fluorescent protein (GFP)-fusion protein localizes to the vacuole; YBR139W is not an essential gene	12.0971	11.6145	1.39724	12.2725	12.2062	1.04703	11.7235	11.6534	1.0498	12.5549	11.9466	1.52448	11.7567	11.5072	1.18879	12.5125	11.9687	1.45785	1.21194	1.34312	1.33448	0.688627	0.815437	0.94618	0.241974	0.50701
TI4932S000339	YBR140C	GTPase-activating protein that negatively regulates RAS by converting it from the GTP- to the GDP-bound inactive form, required for reducing cAMP levels under nutrient limiting conditions, mediates membrane association of adenylate cyclase	11.575	12.7687	0.437178	12.0246	13.4388	0.375214	11.0619	12.7789	0.304164	11.934	12.8649	0.52455	11.8917	13.389	0.354227	12.1651	13.0711	0.533674	0.36519	0.477812	1.16514	0.579857	0.663753	0.802918	0.223794	0.155067
TI4932S000340	YBR141C	Putative protein of unknown function; green fluorescent protein (GFP)-fusion protein localizes to the nucleolus; YBR141C is not an essential gene	13.7191	13.7709	0.964676	13.9466	13.8562	1.06466	13.7976	13.5495	1.18763	13.7498	13.7161	1.02359	13.9951	13.8459	1.10899	13.5668	13.4751	1.06557	1.0871	1.05127	0.906088	1.16027	1.04075	1.0357	0.0899195	0.619858
TI4932S000341	YBR142W	Essential nucleolar protein, putative DEAD-box RNA helicase required for maintenance of M1 dsRNA virus; involved in biogenesis of large (60S) ribosomal subunits	13.749	14.0761	0.797137	13.6027	13.9916	0.763692	13.6927	14.0171	0.798582	13.0138	13.7486	0.600886	13.7424	13.8597	0.921921	12.4215	13.6935	0.414071	0.839213	0.592883	1.04379	1.32901	2.22648	1.53309	0.436424	0.086977
TI4932S000342	YBR143C	Polypeptide release factor involved in translation termination; mutant form acts as a recessive omnipotent suppressor	14.2307	14.3072	0.948331	14.3222	14.2032	1.08596	14.4238	14.2772	1.10694	14.2329	14.1664	1.04719	14.2472	14.4085	0.894197	14.0418	13.9173	1.09008	0.983156	1.07441	0.873263	1.05706	0.820307	0.916876	0.087862	0.234689
TI4932S000343	YBR145W	Alcohol dehydrogenase isoenzyme V; involved in ethanol production	12.4976	12.0676	1.3472	12.95	12.8241	1.09117	11.9471	12.0569	0.926704	13.211	12.5587	1.57173	12.739	12.5528	1.13774	13.0055	12.0796	1.89985	1.13722	1.52092	1.23464	0.589607	0.59886	0.807702	0.261468	0.220266
TI4932S000344	YBR146W	Mitochondrial ribosomal protein of the small subunit	13.425	13.4014	1.01649	13.545	13.37	1.12894	12.9342	13.1106	0.884883	13.1578	13.0009	1.11489	13.5252	13.4689	1.03981	13.2611	13.0519	1.15601	0.980397	1.13328	0.900394	0.793693	0.899483	0.864523	0.0433763	0.0371043
TI4932S000345	YBR147W	Putative protein of unknown function; YBR147W is not an essential gene; resistant to fluconazole	11.1947	10.3841	1.754	11.3305	10.6202	1.63605	10.5657	10.0557	1.42401	11.2383	10.1897	2.06851	11.0509	10.7009	1.27454	11.1083	9.89566	2.31764	1.48418	2.0074	1.07209	0.688423	0.549928	0.770147	0.191277	0.0989506
TI4932S000346	YBR148W	Protein expressed specifically in spores	8.47175	8.87908	0.754019	12.2338	11.9014	1.25912	8.24861	8.88912	0.641487	10.7799	11.6737	0.538191	8.55237	9.08967	0.68906	9.99524	11.2139	0.42969	0.694855	0.742334	0.598845	1.19193	1.60362	1.13147	0.35717	0.865171
TI4932S000347	YBR149W	Large subunit of NADP+ dependent arabinose dehydrogenase, involved in carbohydrate metabolism; small subunit is unidentified	13.4488	13.0524	1.31622	13.4319	13.1817	1.18943	13.4376	13.0641	1.29543	13.5616	13.0857	1.39074	13.5813	13.2255	1.27973	13.5661	12.859	1.63251	1.29713	1.40423	1.1066	0.931468	0.783906	0.940657	0.114229	0.451524
TI4932S000348	YBR150C	Probable Zn-finger protein	11.664	12.1045	0.736857	11.3515	11.9299	0.669741	11.2548	11.9069	0.636368	10.9021	11.1973	0.814964	11.8941	12.3326	0.737927	10.7217	11.51	0.579012	0.703717	0.687906	1.10021	0.780854	1.27446	1.05184	0.177013	0.8464
TI4932S000349	YBR151W	Protein of unknown function, required for normal localization of actin patches and for normal tolerance of sodium ions and hydrogen peroxide; localizes to both cytoplasm and nucleus	13.8051	13.6013	1.15173	13.5818	13.599	0.988136	13.7001	13.6721	1.01963	13.1855	13.4396	0.838501	13.9707	13.8588	1.08068	13.5782	13.202	1.29793	1.08402	1.04152	1.16556	1.21602	0.832621	1.0714	0.147308	0.777485
TI4932S000350	YBR152W	mRNA splicing factor, component of U4/U6.U5 tri-snRNP; interacts genetically and physically with Prp38p	13.2003	13.8948	0.617919	13.3565	13.5948	0.847748	13.3806	13.9254	0.685478	12.5562	13.8978	0.394586	13.165	13.5155	0.784297	12.1131	13.5487	0.369677	0.695898	0.537337	0.728894	1.73721	2.12158	1.52923	0.508598	0.384987
TI4932S000351	YBR153W	Diaminohydroxyphoshoribosylaminopyrimidine deaminase; catalyzes the second step of the riboflavin biosynthesis pathway	13.9011	13.9623	0.958455	13.9222	14.1184	0.872888	13.8431	13.9877	0.904615	13.9238	13.9262	0.998316	14.0142	14.0615	0.967761	13.7833	13.7521	1.02186	0.94361	0.964356	1.09803	0.906141	0.947055	0.983741	0.0714657	0.700897
TI4932S000352	YBR154C	RNA polymerase subunit ABC27, common to RNA polymerases I, II, and III; contacts DNA and affects transactivation	13.9101	13.6056	1.23499	13.9321	13.5766	1.27947	13.7723	13.2175	1.46899	13.6447	13.1535	1.40561	14.1317	13.8628	1.20487	13.4943	13.2481	1.18605	1.30295	1.29038	0.965234	1.04509	1.01587	1.00873	0.0285698	0.910427
TI4932S000353	YBR155W	TPR-containing co-chaperone; binds both Hsp82p (Hsp90) and Ssa1p (Hsp70) and stimulates the ATPase activity of SSA1, ts mutants reduce Hsp82p function while over expression suppresses the phenotypes of an HSP82 ts allele and a cpr7 deletion	13.4325	13.8011	0.774554	13.6348	13.7104	0.948917	13.4193	13.6089	0.876882	12.6336	13.4434	0.570471	13.4354	13.7196	0.821186	11.9472	13.3563	0.376542	0.824207	0.631977	0.816251	1.53712	2.18086	1.51141	0.482724	0.322978
TI4932S000354	YBR156C	Subunit of the Ipl1p-Sli15p-Bir1p complex that regulates kinetochore-microtubule attachments, activation of the spindle tension checkpoint, and mitotic spindle disassembly; regulates the activity and localization of the Ipl1p aurora kinase	12.1137	12.6319	0.698226	12.8742	13.2237	0.784852	11.9019	12.7988	0.53703	12.311	13.2645	0.516358	12.0369	12.6981	0.632331	11.5392	12.9101	0.386652	0.622529	0.562621	0.889627	1.04003	1.6354	1.18835	0.27888	0.659864
TI4932S000355	YBR157C	Protein of unknown function; null mutation does not confer any obvious defects in growth, spore germination, viability, or carbohydrate utilization	13.2337	13.1917	1.02951	13.9071	13.7215	1.13726	13.0839	13.1757	0.93835	13.3163	13.5348	0.859458	13.2984	13.3316	0.977231	13.5625	13.5244	1.02678	0.981698	1.00783	0.905259	1.09179	0.951745	0.982932	0.0686599	0.773742
TI4932S000356	YBR158W	Protein required for daughter cell separation, multiple mitotic checkpoints, and chromosome stability; contains 12 degenerate leucine-rich repeat motifs; expression is induced by the Mitotic Exit Network (MEN)	13.2775	13.617	0.790318	14.1928	14.5275	0.792907	13.3555	13.5678	0.863157	14.1463	14.2975	0.900507	13.492	13.5984	0.928899	13.8975	14.3354	0.738176	0.860791	0.81053	0.996734	0.958523	1.25837	1.07121	0.115407	0.464723
TI4932S000357	YBR159W	Microsomal beta-keto-reductase; contains oleate response element (ORE) sequence in the promoter region; mutants exhibit reduced VLCFA synthesis, accumulate high levels of dihydrosphingosine, phytosphingosine and medium-chain ceramides.	13.4798	13.4042	1.0538	13.8168	13.3383	1.39337	13.6312	13.0991	1.44605	13.5529	13.2118	1.26675	13.627	13.4381	1.13993	13.5957	13.0468	1.46295	1.21326	1.37436	0.756295	1.14154	0.7792	0.892346	0.152818	0.289807
TI4932S000358	YBR160W	Catalytic subunit of the main cell cycle cyclin-dependent kinase (CDK); alternately associates with G1 cyclins (CLNs) and G2/M cyclins (CLBs) which direct the CDK to specific substrates	14.1151	13.9568	1.11598	14.2925	13.9832	1.23912	14.2342	13.7166	1.43161	14.2799	14.0427	1.1787	14.1929	13.9856	1.15451	14.1964	13.8767	1.24804	1.23403	1.22195	0.900623	1.21457	0.925059	1.01342	0.123483	0.911237
TI4932S000359	YBR161W	Probable catalytic subunit of a mannosylinositol phosphorylceramide (MIPC) synthase, forms a complex with probable regulatory subunit Csg2p; function in sphingolipid biosynthesis is overlapping with that of Sur1p	12.0811	11.6939	1.30779	12.1195	11.9006	1.16387	11.7836	11.7044	1.05642	12.3144	11.822	1.40678	12.0605	11.6795	1.30226	12.1858	11.6991	1.40128	1.22216	1.32398	1.12365	0.750951	0.929337	0.934647	0.131811	0.426847
TI4932S000360	YBR162C	Covalently-bound cell wall protein of unknown function; identified as a cell cycle regulated SBF target gene; deletion mutants are highly resistant to treatment with beta-1,3-glucanase; has sequence similarity to YJL171C	13.5925	13.5393	1.03755	14.4484	14.6556	0.866183	13.339	13.5687	0.852862	14.5911	14.259	1.25886	13.9358	14.1416	0.867082	14.3764	14.4851	0.927384	0.919164	1.01748	1.19784	0.677486	0.934976	0.936768	0.183978	0.508715
TI4932S000361	YBR162W-A	Protein whose expression suppresses a secretory pathway mutation in E. coli; has similarity to the mammalian RAMP4 protein involved in secretion	12.4244	12.0532	1.29343	13.2257	13.0913	1.09759	12.8081	11.987	1.76672	12.9428	12.6195	1.25119	12.3802	12.2429	1.09983	12.8825	12.0667	1.7603	1.38666	1.36969	1.17843	1.41204	0.624795	1.07175	0.285899	0.954855
TI4932S000362	YBR163W	Protein of unknown function, shows similarity to RNA-processing protein Pta1p	11.8813	12.3043	0.74586	12.4024	12.6518	0.841245	11.9113	11.9885	0.947888	11.7275	12.5331	0.572123	12.0175	12.1286	0.925943	11.6023	12.0239	0.746574	0.87323	0.71998	0.886615	1.65679	1.24026	1.26122	0.272604	0.205701
TI4932S000363	YBR164C	Soluble GTPase with a role in regulation of membrane traffic; regulates potassium influx; G protein of the Ras superfamily, similar to ADP-ribosylation factor	13.5392	13.1354	1.32307	13.9599	13.0086	1.93353	13.2996	12.3896	1.87911	13.3964	12.6917	1.62987	13.504	13.0913	1.33114	13.346	12.7632	1.49781	1.51111	1.68707	0.684277	1.15292	0.888727	0.908641	0.16614	0.477381
TI4932S000364	YBR165W	Ubiquitin-conjugating enzyme suppressor that functions as a general positive regulator of Cdc34p activity; nuclear protein that may represent a link between nucleocytoplasmic transport and ubiquitin ligase activity	13.2575	13.1904	1.04755	13.5158	13.2895	1.16988	13.5089	13.1066	1.3216	12.9206	13.2695	0.785169	13.3593	13.0942	1.20174	13.2353	12.8978	1.26352	1.1903	1.07286	0.895435	1.68321	0.951108	1.17659	0.310871	0.519424
TI4932S000365	YBR166C	Prephenate dehydrogenase involved in tyrosine biosynthesis, expression is dependent on phenylalanine levels	13.6913	13.7326	0.971789	13.8876	13.7478	1.10174	13.9209	13.5751	1.27085	13.6602	13.6211	1.02751	13.8133	13.6566	1.11478	13.5125	13.4486	1.0453	1.11914	1.05819	0.882048	1.23682	1.06646	1.06178	0.125466	0.531972
TI4932S000366	YBR167C	Subunit of both RNase MRP, which cleaves pre-rRNA, and nuclear RNase P, which cleaves tRNA precursors to generate mature 5' ends	12.2753	12.6616	0.765098	13.3994	12.6776	1.64927	12.6267	12.233	1.3138	12.3302	12.7464	0.749443	12.3783	12.4135	0.975918	12.5633	12.1381	1.34272	1.01827	1.24714	0.463902	1.75304	0.726821	0.981254	0.48168	0.499617
TI4932S000367	YBR168W	Peroxisomal integral membrane protein, involved in negative regulation of peroxisome size; partially functionally redundant with Pex31p; genetic interactions suggest action at a step downstream of steps mediated by Pex28p and Pex29p	11.3513	11.2018	1.10921	11.4679	11.4913	0.983864	11.0627	10.9926	1.0498	11.5075	11.1148	1.31277	11.4197	11.1341	1.21894	11.1407	10.8909	1.18902	1.12598	1.16188	1.1274	0.799687	1.02516	0.984083	0.118565	0.756157
TI4932S000368	YBR169C	Member of the heat shock protein 70 (HSP70) family; may be involved in protein folding; localized to the cytoplasm; highly homologous to the heat shock protein Sse1p	13.1108	13.0134	1.06987	12.3947	12.6679	0.827492	12.6708	12.9097	0.847431	12.6761	12.0904	1.50075	12.956	12.8778	1.05569	12.0832	12.0898	0.995403	0.990999	1.10788	1.29291	0.564672	1.06057	0.972718	0.263034	0.61513
TI4932S000369	YBR170C	Endoplasmic reticulum and nuclear membrane protein, forms a complex with Cdc48p and Ufd1p that recognizes ubiquitinated proteins in the endoplasmic reticulum and delivers them to the proteasome for degradation	12.3805	12.2829	1.06999	12.3092	12.4265	0.921907	12.1396	12.106	1.02353	12.4788	12.0602	1.33663	12.5771	12.4502	1.09194	12.3401	12.3232	1.01175	1.06182	1.0901	1.16062	0.765755	1.07926	1.00188	0.147432	0.835448
TI4932S000370	YBR171W	Non-essential subunit of Sec63 complex (Sec63p, Sec62p, Sec66p and Sec72p); with Sec61 complex, Kar2p/BiP and Lhs1p forms a channel competent for SRP-dependent and post-translational SRP-independent protein targeting and import into the ER	12.8315	12.6654	1.12202	13.1909	12.4316	1.69264	13.073	12.4288	1.56294	12.8766	12.5282	1.27319	13.1344	12.8368	1.22907	12.8677	12.3064	1.47562	1.30468	1.48049	0.662881	1.22758	0.832914	0.90779	0.204849	0.383332
TI4932S000371	YBR172C	Protein of unknown function that interacts with Myo2p; has similarity to S. pombe Mpd2	12.5047	13.0498	0.685319	11.9456	12.5748	0.64655	12.2626	12.8558	0.662905	11.355	12.2838	0.525298	12.1905	12.7164	0.694497	10.2516	12.4094	0.224084	0.680907	0.465311	1.05996	1.26196	3.09927	1.80706	0.794534	0.162079
TI4932S000372	YBR173C	Short-lived chaperone required for correct maturation of the 20S proteasome; degraded by proteasome upon completion of its assembly; involved in ubiquitin-mediated proteolysis; mutant defective in degradation of short-lived proteins	12.146	11.7884	1.28129	12.9474	11.9753	1.96162	11.8833	11.2634	1.5368	12.104	11.9508	1.11208	12.0021	11.6128	1.30972	12.6604	11.7735	1.84916	1.37593	1.64095	0.65318	1.38191	0.708278	0.914455	0.28692	0.395062
TI4932S000373	YBR175W	Essential subunit of the COMPASS (Set1C) complex, which methylates histone H3 on lysine 4 and is required in transcriptional silencing near telomeres; WD40 beta propeller superfamily member and ortholog of mammalian WDR5	13.9472	13.5269	1.33818	13.8074	13.7364	1.05049	13.4376	13.3878	1.03511	13.876	13.3878	1.40278	13.8944	13.7411	1.11206	13.9779	13.3563	1.53855	1.16178	1.33061	1.27386	0.7379	0.722796	0.911519	0.221955	0.380743
TI4932S000374	YBR176W	Ketopantoate hydroxymethyltransferase, required for pantothenic acid biosynthesis, converts 2-oxoisovalerate into 2-dehydropantoate	12.7794	12.4745	1.23535	13.0933	12.8261	1.20345	12.5659	12.2271	1.26477	12.7544	12.5147	1.18071	12.8231	12.524	1.23039	12.8826	12.4592	1.34105	1.2435	1.24174	1.02651	1.07119	0.917481	1.00506	0.0559104	0.97416
TI4932S000375	YBR177C	Acyl-coenzymeA:ethanol O-acyltransferase that plays a minor role in medium-chain fatty acid ethyl ester biosynthesis; contains esterase activity; localizes to lipid particles and the mitochondrial outer membrane	14.1882	13.9196	1.2046	14.3719	14.3262	1.03216	13.9984	14.0845	0.942047	14.5647	14.1794	1.30612	14.2656	14.1185	1.10735	14.5987	14.1745	1.3419	1.08466	1.22673	1.16706	0.721256	0.825205	0.904508	0.16493	0.316739
TI4932S000376	YBR179C	Mitochondrial integral membrane protein involved in mitochondrial fusion and maintenance of the mitochondrial genome; contains N-terminal GTPase domain	12.4179	12.7338	0.803345	12.3347	12.643	0.80757	12.325	12.7675	0.735861	11.8949	12.3369	0.736156	12.6242	12.8125	0.877619	11.4273	12.3364	0.532545	0.805608	0.69209	0.994768	0.999599	1.64797	1.21411	0.265691	0.284799
TI4932S000377	YBR180W	Multidrug resistance dityrosine transporter of the major facilitator superfamily, essential for spore wall synthesis, facilitates the translocation of bisformyl dityrosine through the prospore membrane	11.1859	11.0274	1.11611	11.9241	11.9624	0.973826	11.0781	11.0351	1.03021	11.7915	11.8021	0.992714	11.3898	11.1701	1.1645	11.9779	11.5288	1.36515	1.1036	1.11056	1.14611	1.03777	0.853021	1.0123	0.10479	0.960881
TI4932S000378	YBR181C	Protein component of the small (40S) ribosomal subunit; identical to Rps6Ap and has similarity to rat S6 ribosomal protein	14.4825	14.4883	0.995954	14.6464	14.8254	0.883322	14.8258	14.6787	1.10736	14.7265	14.7886	0.957851	14.6924	14.7045	0.991621	14.839	14.8035	1.02493	1.03165	0.955367	1.12751	1.15609	0.967502	1.0837	0.0718714	0.24302
TI4932S000379	YBR182C	Putative transcription factor involved in regulating the response to osmotic stress; member of the MADS-box family of transcription factors	14.1371	14.3095	0.887384	14.3531	14.5873	0.850153	14.0949	14.2916	0.87258	14.3253	14.3828	0.960907	14.3831	14.3673	1.011	14.238	14.3849	0.903183	0.923656	0.904748	1.04379	0.90808	1.11938	1.02375	0.0757072	0.745231
TI4932S000380	YBR182C-A	Putative protein of unknown function; identified by gene-trapping, microarray-based expression analysis, and genome-wide homology searching	10.1389	9.95342	1.1372	10.5989	10.1427	1.37193	9.69175	9.492	1.1485	10.0206	9.57174	1.36499	10.1306	10.0453	1.06088	10.3788	9.60169	1.71372	1.11553	1.48355	0.828907	0.841397	0.61905	0.763118	0.0883345	0.0358851
TI4932S000381	YBR183W	Alkaline ceramidase that also has reverse (CoA-independent) ceramide synthase activity, catalyzes both breakdown and synthesis of phytoceramide; overexpression confers fumonisin B1 resistance	13.3932	13.3756	1.01223	13.6105	12.9518	1.57875	13.0454	12.7785	1.20326	13.3449	12.879	1.38123	12.9919	12.9777	1.00989	13.2535	12.5979	1.57525	1.07512	1.51174	0.641161	0.87115	0.641096	0.717802	0.0939069	0.00881419
TI4932S000382	YBR184W	Putative protein of unknown function; YBR184W is not an essential gene	11.1876	11.1372	1.03558	12.3257	11.7565	1.48367	11.1958	10.9532	1.18316	11.7133	11.6447	1.0487	11.2691	11.2139	1.03899	11.5068	11.1799	1.25431	1.08591	1.26223	0.697984	1.12821	0.828334	0.884844	0.155998	0.260719
TI4932S000383	YBR185C	Protein involved in assembly of mitochondrial respiratory complexes; may act as a receptor for proteins destined for export from the mitochondrial matrix to the inner membrane	12.9075	12.5752	1.25897	12.9506	12.6018	1.27354	12.6329	12.1622	1.38578	12.7112	12.2805	1.34786	12.9616	12.6279	1.2602	12.9605	12.3007	1.57978	1.30165	1.40039	0.988559	1.02814	0.797706	0.938134	0.0871262	0.385153
TI4932S000384	YBR186W	Nucleolar component of the pachytene checkpoint, which prevents chromosome segregation when recombination and chromosome synapsis are defective; also represses meiotic interhomolog recombination in the rDNA	8.6445	8.86817	0.856383	10.776	11.1021	0.797712	8.35377	9.06691	0.609993	10.4015	10.8793	0.718079	9.03217	9.26656	0.850041	10.3466	10.6098	0.833229	0.772139	0.783006	1.07355	0.849479	1.02018	0.981068	0.0827624	0.907619
TI4932S000385	YBR187W	Putative protein of unknown function; green fluorescent protein (GFP)-fusion protein localizes to the vacuole; YBR187W is an essential gene	14.2184	14.0319	1.13803	14.1224	14.1395	0.988182	14.1754	13.9273	1.18767	14.1311	13.983	1.10817	14.3272	14.1848	1.10379	14.3168	13.9138	1.32222	1.14316	1.13952	1.15164	1.07175	0.834795	1.01939	0.116519	0.972913
TI4932S000386	YBR188C	Member of a complex, including Prp19p, that binds to the spliceosome; required for pre-mRNA splicing	12.835	12.6181	1.16228	13.2883	12.2345	2.07592	12.8303	11.99	1.79045	12.1002	12.1625	0.957755	12.8209	12.3941	1.3442	12.5144	11.9875	1.44085	1.43231	1.49151	0.559884	1.86943	0.932928	1.12075	0.47707	0.881815
TI4932S000387	YBR189W	Protein component of the small (40S) ribosomal subunit; nearly identical to Rps9Ap and has similarity to E. coli S4 and rat S9 ribosomal proteins	14.5656	14.531	1.02424	14.7008	14.6304	1.05001	14.7377	14.536	1.15004	14.6052	14.5604	1.03154	14.5302	14.5953	0.955884	14.6889	14.4467	1.1828	1.04339	1.08812	0.975463	1.11487	0.808152	0.966162	0.108592	0.579035
TI4932S000388	YBR191W	Protein component of the large (60S) ribosomal subunit, nearly identical to Rpl21Bp and has similarity to rat L21 ribosomal protein	14.5603	14.4314	1.09354	14.796	14.3892	1.32568	14.5374	14.1035	1.35085	14.6164	14.2614	1.27897	14.7398	14.5815	1.11593	14.5504	14.3066	1.18411	1.18677	1.26292	0.824892	1.0562	0.942424	0.941171	0.0817836	0.455419
TI4932S000389	YBR192W	Mitochondrial pyrimidine nucleotide transporter; imports pyrimidine nucleoside triphosphates and exports pyrimidine nucleoside monophosphates; member of the mitochondrial carrier family	13.3437	13.2093	1.09761	13.1896	13.3314	0.906356	13.201	13.02	1.13371	12.766	12.9919	0.855036	13.4248	13.2286	1.14572	12.9978	13.1212	0.91806	1.12568	0.893151	1.21101	1.32592	1.24798	1.26164	0.0414774	0.000651397
TI4932S000390	YBR193C	Subunit of the RNA polymerase II mediator complex; associates with core polymerase subunits to form the RNA polymerase II holoenzyme; essential for transcriptional regulation	12.7642	12.282	1.39691	12.9409	12.3566	1.49928	12.2929	11.6481	1.56353	13.0418	11.9986	2.06081	12.7582	12.2383	1.43386	12.696	12.0115	1.6072	1.46477	1.72243	0.931725	0.758695	0.892151	0.860857	0.0641076	0.224072
TI4932S000391	YBR194W	Protein proposed to be associated with the nuclear pore complex	12.8357	12.5887	1.18671	13.3149	12.3361	1.9708	13.1227	11.8139	2.47735	12.5011	12.2696	1.17405	12.9981	12.4151	1.49794	12.7636	12.295	1.38373	1.72067	1.50953	0.602145	2.11008	1.08254	1.26492	0.544715	0.667517
TI4932S000392	YBR195C	Subunit of chromatin assembly factor I (CAF-I), regulates the RAS/cAMP pathway via sequestration of Npr1p kinase; localizes to the nucleus and cytoplasm; homologous to human retinoblastoma binding proteins RbAp48 and RbAp46	13.0867	12.749	1.26373	13.33	13.1334	1.14596	12.6905	12.6063	1.0601	13.2813	12.9014	1.30125	13.1443	12.9234	1.16543	13.2506	12.8246	1.34347	1.16309	1.26356	1.10277	0.814679	0.867476	0.928308	0.108454	0.297905
TI4932S000393	YBR196C	Glycolytic enzyme phosphoglucose isomerase, catalyzes the interconversion of glucose-6-phosphate and fructose-6-phosphate; required for cell cycle progression and completion of the gluconeogenic events of sporulation	13.9864	14.0084	0.984819	13.7117	13.8976	0.87913	13.8529	14.0048	0.900019	13.9897	13.7506	1.18023	14.052	14.0934	0.971686	14.1846	13.9655	1.16407	0.952175	1.07448	1.12022	0.762577	0.834732	0.905843	0.133736	0.293704
TI4932S000394	YBR196C-A	Putative protein of unknown function; identified by fungal homology and RT-PCR	8.45259	8.95426	0.706291	9.82925	10.4906	0.632305	9.63454	9.23981	1.31469	9.05083	9.79219	0.598174	8.91132	9.11524	0.868191	9.59594	9.11802	1.39273	0.963059	0.874405	1.11701	2.19785	0.623372	1.31274	0.569424	0.793471
TI4932S000395	YBR196C-B	Putative protein of unknown function; identified by expression profiling and mass spectrometry	11.4025	11.2081	1.14427	11.8346	11.6753	1.11668	11.1225	11.1677	0.969121	11.6297	11.4454	1.13631	11.5966	11.4462	1.10989	12.0164	11.195	1.76709	1.07443	1.34003	1.0247	0.852865	0.628092	0.83522	0.140641	0.294256
TI4932S000396	YBR197C	Putative protein of unknown function; green fluorescent protein (GFP)-fusion protein localizes to the cytoplasm and nucleus; YBR197C is not an essential gene	14.1489	13.9016	1.187	13.7655	13.7804	0.989753	13.8437	13.6975	1.1067	14.0871	13.6047	1.39706	14.4163	14.0868	1.25661	14.2108	13.7977	1.33155	1.18344	1.23945	1.19929	0.792166	0.943719	0.978392	0.145499	0.696325
TI4932S000397	YBR198C	Subunit (90 kDa) of TFIID and SAGA complexes, involved in RNA polymerase II transcription initiation and in chromatin modification	14.2707	14.5213	0.840533	14.3391	14.6805	0.789251	14.3308	14.6625	0.794631	14.1566	14.6421	0.714238	14.4395	14.6405	0.869935	14.0887	14.5532	0.724732	0.835033	0.74274	1.06498	1.11256	1.20035	1.12596	0.0485623	0.045213
TI4932S000398	YBR199W	Putative mannosyltransferase involved in protein glycosylation; member of the KRE2/MNT1 mannosyltransferase family	13.6522	13.463	1.14012	13.38	13.3391	1.0288	13.412	13.3638	1.03403	13.4273	13.1252	1.23287	13.7918	13.636	1.11403	13.4485	13.1668	1.21563	1.09606	1.1591	1.1082	0.838719	0.916418	0.954446	0.0980824	0.43489
TI4932S000399	YBR200W	Protein containing SH3-domains, involved in establishing cell polarity and morphogenesis; functions as a scaffold protein for complexes that include Cdc24p, Ste5p, Ste20p, and Rsr1p	13.3343	13.4005	0.955173	13.3588	13.5887	0.852682	13.5055	13.2799	1.16925	13.1407	13.2344	0.937103	13.611	13.5152	1.06865	12.9092	13.1926	0.821671	1.06436	0.870486	1.1202	1.24773	1.30058	1.22283	0.0655718	0.0520066
TI4932S000400	YBR200W-A	Putative protein of unknown function; identified by fungal homology and RT-PCR	5.63766	5.17593	1.37719	8.87376	8.22603	1.5667	5.30797	4.6714	1.55462	8.15649	7.50179	1.57429	5.84234	5.60889	1.17565	7.92599	7.08955	1.78564	1.36915	1.64221	0.879039	0.987504	0.658392	0.841645	0.118592	0.105285
TI4932S000401	YBR201W	Endoplasmic reticulum membrane protein, required for ER-associated protein degradation, involved in the retrograde transport of misfolded or unassembled proteins; N- and C- termini protrude into the cytoplasm, has similarity to Dfm1p	12.0213	11.2277	1.73334	12.3435	11.4953	1.8003	11.2993	10.6299	1.59041	12.3243	11.087	2.3576	11.9357	11.3062	1.54707	12.136	11.2287	1.8756	1.62361	2.01117	0.962801	0.674592	0.824838	0.820744	0.101929	0.102144
TI4932S000402	YBR201C-A	Putative protein of unknown function	11.9051	11.4672	1.35461	12.7093	11.8611	1.80028	11.8692	11.0644	1.74697	12.0421	11.7199	1.25025	11.9956	11.7079	1.2207	12.2878	11.3988	1.85189	1.44076	1.63414	0.752442	1.39729	0.659162	0.9363	0.284223	0.480736
TI4932S000403	YBR202W	Component of the hexameric MCM complex, which is important for priming origins of DNA replication in G1 and becomes an active ATP-dependent helicase that promotes DNA melting and elongation when activated by Cdc7p-Dbf4p in S-phase	14.1985	14.3701	0.887865	14.0709	14.4397	0.774426	14.1514	14.3985	0.842611	14.1173	14.2921	0.885889	14.4326	14.39	1.02998	14.2947	14.5063	0.863559	0.920151	0.841292	1.14648	0.951147	1.19271	1.09678	0.090668	0.29764
TI4932S000404	YBR203W	Protein required for wild-type resistance to the antifungal drug ciclopirox olamine; not related to the COS family of subtelomerically-encoded proteins	13.4341	13.5118	0.947607	11.9969	12.5697	0.672327	13.1801	13.2811	0.932422	11.9982	12.3292	0.794964	13.5656	13.7058	0.907393	12.1197	12.3323	0.862975	0.929141	0.776755	1.40944	1.17291	1.05147	1.21128	0.128726	0.0556124
TI4932S000405	YBR204C	Serine hydrolase; YBR204C is not an essential gene	12.497	12.2173	1.21396	12.3375	12.383	0.968896	12.166	12.1058	1.04264	12.5525	12.1044	1.36423	12.5049	12.1047	1.31972	12.1538	12.0289	1.09041	1.19211	1.14118	1.25293	0.764266	1.2103	1.07583	0.191391	0.738125
TI4932S000406	YBR205W	Putative alpha-1,2-mannosyltransferase involved in O- and N-linked protein glycosylation; member of the KRE2/MNT1 mannosyltransferase family	12.5514	12.3486	1.15088	12.3947	12.2916	1.07409	12.3745	11.9387	1.35271	12.3576	12.1476	1.15667	12.5526	12.1619	1.31106	12.574	11.8577	1.64294	1.27155	1.29123	1.0715	1.16949	0.797995	1.01299	0.136142	0.921583
TI4932S000407	YBR207W	Putative high affinity iron transporter involved in transport of intravacuolar stores of iron; forms complex with Fet5p; expression is regulated by iron; proposed to play indirect role in endocytosis	14.0612	13.9812	1.05702	13.859	14.1486	0.818117	13.7781	13.834	0.96203	13.7955	13.8462	0.965447	14.1587	14.1519	1.00474	13.8789	13.7974	1.05817	1.00793	0.947244	1.29201	0.996461	0.949508	1.07933	0.131297	0.464353
TI4932S000408	YBR208C	Urea amidolyase, contains both urea carboxylase and allophanate hydrolase activities, degrades urea to CO2 and NH3; expression sensitive to nitrogen catabolite repression and induced by allophanate, an intermediate in allantoin degradation	10.3499	11.419	0.476633	11.0525	12.3992	0.39317	9.89891	11.2971	0.379398	10.8182	11.9029	0.471482	10.2937	11.6087	0.401921	10.6613	11.881	0.429389	0.419317	0.431347	1.21228	0.804691	0.93603	0.984334	0.14711	0.761917
TI4932S000409	YBR210W	Protein of unknown function, has similarity to Erv14p	12.9466	12.6954	1.19021	13.2299	12.222	2.01097	13.2425	12.1054	2.19932	12.3461	12.3214	1.01728	12.9896	12.4875	1.41624	12.7923	11.7419	2.07116	1.60192	1.6998	0.591859	2.16197	0.68379	1.14587	0.623082	0.841401
TI4932S000410	YBR211C	Essential kinetochore protein associated with microtubules and spindle pole bodies; component of the kinetochore sub-complex COMA (Ctf19p, Okp1p, Mcm21p, Ame1p); involved in spindle checkpoint maintenance	12.4091	12.2186	1.14115	12.6357	12.3799	1.19395	12.341	11.6304	1.63656	12.0568	12.0363	1.01431	12.4233	11.9921	1.34832	12.089	11.7782	1.24037	1.37534	1.14954	0.955774	1.61347	1.08703	1.21876	0.246129	0.2294
TI4932S000411	YBR212W	RNA binding protein that negatively regulates growth rate; interacts with the 3' UTR of the mitochondrial porin (POR1) mRNA and enhances its degradation; overexpression impairs mitochondrial function; expressed in stationary phase	13.5442	13.834	0.818009	13.5394	13.8891	0.784734	13.5136	13.7598	0.843114	13.3228	13.7046	0.767465	13.6323	13.7893	0.896852	13.389	13.7599	0.773312	0.852658	0.77517	1.0424	1.09857	1.15975	1.10024	0.0415032	0.0312104
TI4932S000412	YBR213W	Bifunctional dehydrogenase and ferrochelatase, involved in the biosynthesis of siroheme; also involved in the expression of PAPS reductase and sulfite reductase	12.8067	12.5555	1.19019	13.2539	12.9756	1.21271	12.3537	12.3398	1.0097	13.5006	12.6152	1.84736	13.1523	12.8491	1.23388	13.5036	12.7515	1.68426	1.14459	1.58145	0.981427	0.546563	0.732593	0.753528	0.154283	0.0969214
TI4932S000413	YBR214W	One of two S. cerevisiae homologs (Sds23p and Sds24p) of the Schizosaccharomyces pombe Sds23 protein, which genetic studies have implicated in APC/cyclosome regulation; may play an indirect role in fluid-phase endocytosis	12.6296	12.3528	1.21159	12.5848	12.5615	1.01629	12.4811	12.5196	0.973648	12.5256	12.6429	0.92191	12.6396	12.4251	1.16034	12.6533	12.1346	1.43262	1.11519	1.12361	1.19217	1.05612	0.809944	1.01941	0.136995	0.963489
TI4932S000414	YBR215W	Highly charged, basic protein required for normal cell-cycle regulation of histone gene transcription; mutants display strong synthetic defects with subunits of FACT, a complex that allows RNA Pol II to elongate through nucleosomes	12.7878	13.3352	0.684251	13.3186	13.4304	0.925461	12.7584	13.3329	0.671538	12.3822	13.3898	0.4974	12.4908	13.2588	0.587244	11.6478	13.2421	0.331193	0.647678	0.584684	0.739363	1.3501	1.77312	1.28753	0.367494	0.743492
TI4932S000415	YBR216C	Protein required for oxidation of specific cysteine residues of the transcription factor Yap1p, resulting in the nuclear localization of Yap1p in response to stress	12.4315	12.6106	0.88326	12.4847	12.6202	0.910364	12.5153	12.4632	1.03672	12.0727	12.2792	0.866611	12.3736	12.3706	1.00205	12.2175	12.1731	1.03125	0.974013	0.936075	0.970228	1.1963	0.971689	1.04607	0.0919968	0.605116
TI4932S000416	YBR217W	Ubiquitin-like modifier, conjugated via an isopeptide bond to a lysine residue of Atg5p by the E1 enzyme, Atg7p, and the E2 enzyme, Atg10p, a step that is essential for autophagy	11.5579	11.1676	1.31073	11.7958	11.5306	1.20182	10.9358	10.6461	1.2224	11.4714	10.8108	1.58072	11.6285	11.316	1.24191	11.2085	10.9834	1.16887	1.25835	1.31713	1.09063	0.77332	1.06249	0.975478	0.124196	0.685315
TI4932S000417	YBR218C	Pyruvate carboxylase isoform, cytoplasmic enzyme that converts pyruvate to oxaloacetate; highly similar to isoform Pyc1p but differentially regulated; mutations in the human homolog are associated with lactic acidosis	13.1147	13.4599	0.787224	12.8666	13.6462	0.58252	12.8673	13.3166	0.73243	13.13	13.4626	0.794092	13.3004	13.5675	0.830954	13.0575	13.4358	0.769354	0.783536	0.715322	1.35141	0.922349	1.08007	1.11794	0.153461	0.400695
TI4932S000418	YBR219C	Putative protein of unknown function; YBR219C is not an essential gene	12.5795	12.4089	1.12555	11.9798	11.9944	0.989922	12.0706	11.8164	1.19264	12.4864	11.6151	1.82943	12.9904	12.778	1.15858	12.5108	12.0382	1.38761	1.15892	1.40232	1.137	0.651919	0.834945	0.874623	0.173218	0.3736
TI4932S000419	YBR220C	Putative protein of unknown function; YBR220C is not an essential gene	13.6829	13.5651	1.08504	12.9225	13.423	0.70686	13.1495	13.4862	0.791872	13.3859	13.1741	1.15806	13.7452	13.7241	1.01469	13.3499	13.3227	1.01905	0.963866	0.961322	1.53501	0.683792	0.995725	1.07151	0.30451	0.988076
TI4932S000420	YBR221C	E1 beta subunit of the pyruvate dehydrogenase (PDH) complex, which is an evolutionarily-conserved multi-protein complex found in mitochondria	14.466	14.2586	1.15459	14.4168	14.5368	0.920141	14.4153	14.1951	1.16489	14.5056	14.3751	1.09465	14.4554	14.4427	1.00887	14.5552	14.3012	1.19251	1.10945	1.0691	1.2548	1.06416	0.846008	1.05499	0.14464	0.690611
TI4932S000421	YBR221W-A	Putative protein of unknown function; identified by expression profiling and mass spectrometry	8.2382	8.19851	1.02789	10.4266	9.90768	1.43286	8.72752	8.49758	1.17278	9.66561	9.60429	1.04342	8.72889	8.53103	1.14699	9.87167	9.10726	1.69868	1.11589	1.39165	0.717366	1.12398	0.675227	0.838858	0.175237	0.231073
TI4932S000422	YBR222C	Peroxisomal AMP-binding protein, localizes to both the peroxisomal peripheral membrane and matrix, expression is highly inducible by oleic acid, similar to E. coli long chain acyl-CoA synthetase	14.0029	13.6355	1.29	12.8239	13.2055	0.767554	13.5294	13.6904	0.894384	13.1912	12.708	1.39787	14.1018	13.8723	1.17245	13.2614	12.9769	1.218	1.11894	1.12781	1.68066	0.639819	0.962596	1.09436	0.37674	0.96994
TI4932S000423	YBR223C	Tyrosyl-DNA Phosphodiesterase I, hydrolyzes 3'-phosphotyrosyl bonds to generate 3'-phosphate DNA and tyrosine, involved in the repair of DNA lesions created by topoisomerase I	11.8122	11.7915	1.01443	11.2686	11.6439	0.770944	11.3733	11.6555	0.822316	11.7195	11.2779	1.35814	12.1025	11.861	1.18227	11.7876	11.2829	1.4188	1.00634	1.18263	1.31582	0.605474	0.833288	0.918196	0.256475	0.48839
TI4932S000424	YBR225W	hypothetical protein	11.8883	12.3172	0.742834	11.9349	12.661	0.604526	11.7315	12.4004	0.628972	11.5922	12.308	0.608878	11.8864	12.3197	0.74054	11.4226	12.1834	0.590164	0.704115	0.601189	1.22879	1.033	1.2548	1.1722	0.0857356	0.0536182
TI4932S000425	YBR227C	Mitochondrial ATP-binding protein, possibly a mitochondrial chaperone with non-proteolytic function; similar to bacterial ClpX proteins	12.6654	12.9485	0.82183	12.7917	13.125	0.793723	12.4337	12.8059	0.772647	12.184	12.9714	0.579384	12.6426	12.9137	0.828697	11.6574	12.9203	0.416712	0.807725	0.596606	1.03541	1.33357	1.98866	1.45255	0.344812	0.128895
TI4932S000426	YBR228W	Subunit of a complex, with Slx4p, that hydrolyzes 5' branches from duplex DNA in response to stalled or converging replication forks; function overlaps with that of Sgs1p-Top3p	12.5938	12.5595	1.02407	12.2815	12.2371	1.03122	12.5157	12.2228	1.22509	11.9614	11.9091	1.03696	12.7918	12.5747	1.16241	12.0169	11.9008	1.08383	1.13719	1.05067	0.993063	1.18142	1.0725	1.08233	0.0668661	0.233352
TI4932S000427	YBR229C	Glucosidase II catalytic subunit required for normal cell wall synthesis; mutations in rot2 suppress tor2 mutations, and are synthetically lethal with rot1 mutations	12.3908	12.8383	0.73332	12.1122	12.5963	0.71496	12.4718	12.9573	0.714238	11.6185	12.3966	0.583144	12.6392	12.9849	0.786917	11.4974	12.493	0.501527	0.744825	0.599877	1.02568	1.22481	1.56904	1.27318	0.19438	0.0926141
TI4932S000428	YBR230C	Integral mitochondrial outer membrane protein; abundance is decreased in cells grown in glucose relative to other carbon sources; appears to contain 3 alpha-helical transmembrane segments; ORF encodes a 97-basepair intron	12.3217	11.4396	1.84306	12.0323	10.882	2.21952	11.4774	10.6758	1.74309	12.0709	10.4371	3.10343	12.1975	11.5537	1.5625	12.105	10.6063	2.82582	1.71622	2.71626	0.830384	0.561666	0.552937	0.648329	0.111529	0.0216692
TI4932S000429	YBR230W-A	Ybr230w-ap	10.6875	9.497	2.28225	12.0525	10.3635	3.22428	10.2195	8.62421	3.02152	11.0744	9.94488	2.18784	10.2291	9.33088	1.86374	11.5201	9.67069	3.6036	2.38917	3.00524	0.707833	1.38105	0.517188	0.868692	0.320918	0.319031
TI4932S000430	YBR231C	Protein of unknown function, component of the Swr1p complex that incorporates Htz1p into chromatin	12.8223	12.2777	1.45868	12.7773	12.3297	1.36382	12.271	11.9072	1.28688	13.024	12.0253	1.99813	12.9937	12.5528	1.35746	12.8472	12.1027	1.67538	1.36767	1.67911	1.06956	0.644041	0.810241	0.84128	0.15164	0.176142
TI4932S000431	YBR233W	RNA binding protein with similarity to mammalian heterogeneous nuclear RNP K protein, involved in the regulation of telomere position effect and telomere length	12.8731	12.7474	1.09106	12.8699	12.7941	1.05391	12.9776	12.7443	1.17555	12.697	12.6048	1.06596	13.1345	12.7973	1.26329	12.4426	12.5638	0.919437	1.17663	1.0131	1.03525	1.1028	1.37399	1.17068	0.12677	0.0750846
TI4932S000432	YBR233W-A	Essential subunit of the DASH microtubule ring complex, couples kinetochores to the force produced by MT depolymerization thereby aiding in chromosome segregation; is transferred to the kinetochore prior to mitosis	11.8694	11.3241	1.45935	12.7484	11.3283	2.676	11.6853	10.5624	2.17778	11.6771	11.2039	1.3882	11.5236	11.0502	1.38835	11.6612	10.8617	1.7405	1.67516	1.9349	0.545346	1.56877	0.797673	0.970598	0.377017	0.602158
TI4932S000433	YBR234C	Essential subunit of the ARP2/3 complex, which is required for the motility and integrity of cortical actin patches	13.6672	13.1815	1.40032	13.7969	13.3627	1.35123	13.3018	13.0593	1.18303	14.0313	13.1558	1.83468	13.6219	13.3673	1.19293	13.8666	13.0625	1.74613	1.25876	1.64401	1.03633	0.644815	0.683188	0.788112	0.152609	0.0793654
TI4932S000434	YBR235W	Putative ion transporter, similar to mammalian electroneutral Na(+)-(K+)-C1- cotransporter family; YBR235W is not an essential gene	12.191	12.3786	0.878099	11.5136	12.2612	0.595611	11.9167	12.4056	0.712554	11.4944	11.6276	0.91179	12.3283	12.6048	0.825575	11.8235	12.0856	0.833854	0.80541	0.780418	1.47428	0.78149	0.990072	1.08195	0.251321	0.82665
TI4932S000435	YBR236C	Methyltransferase, catalyzes the transfer of a methyl group from S-adenosylmethionine to the GpppN terminus of capped mRNA	13.5993	13.5813	1.01256	13.3806	13.3492	1.02198	13.7246	13.5246	1.14876	13.1647	13.308	0.905486	13.6558	13.5374	1.08552	12.9326	13.0216	0.940146	1.08228	0.95587	0.990787	1.26866	1.15463	1.13802	0.0987691	0.0732006
TI4932S000436	YBR237W	RNA helicase in the DEAD-box family, necessary for prespliceosome formation, bridges U1 and U2 snRNPs and enables stable U2 snRNP association with intron RNA	12.9516	13.1698	0.859666	12.9512	13.4199	0.72264	12.5613	12.9941	0.740824	12.5658	13.0974	0.691762	13.03	13.3417	0.805662	12.1414	13.0645	0.527398	0.802051	0.647267	1.18962	1.07092	1.52762	1.26272	0.167558	0.0903956
TI4932S000437	YBR238C	Putative protein of unknown function; green fluorescent protein (GFP)-fusion protein localizes to the cytoplasm and mitochondrion; YBR238C is not an essential gene; transcriptionally up-regulated by TOR and deletion increases life span	13.8304	14.2569	0.744066	13.2853	14.017	0.602196	13.6735	14.1922	0.697975	12.8978	13.8755	0.507802	13.6544	14.1813	0.694034	12.8324	13.7424	0.532173	0.712025	0.54739	1.23559	1.3745	1.30415	1.30475	0.049115	0.00717731
TI4932S000438	YBR239C	Putative protein of unknown function; green fluorescent protein (GFP)-fusion protein localizes to the cytoplasm and nucleus; YBR239C is not an essential gene	13.4183	13.3534	1.04603	13.3682	13.4927	0.917309	12.9877	13.189	0.869759	13.3025	13.4291	0.91602	13.5907	13.5538	1.02588	13.2856	13.31	0.983226	0.980556	0.938852	1.14032	0.949498	1.04338	1.0444	0.0674709	0.525015
TI4932S000439	YBR240C	Zinc finger protein of the Zn(II)2Cys6 type, probable transcriptional activator of thiamine biosynthetic genes	10.7501	10.6293	1.08735	11.5531	11.7284	0.88558	10.2779	10.7367	0.727562	11.3453	11.3177	1.01932	10.747	10.6526	1.06759	11.5614	10.9316	1.54733	0.960831	1.15074	1.22783	0.713774	0.689954	0.877188	0.214894	0.461385
TI4932S000440	YBR241C	Putative protein of unknown function; green fluorescent protein (GFP)-fusion protein localizes to the vacuolar membrane; YBR241C is not an essential gene	13.355	12.6482	1.63212	12.6768	12.8433	0.891045	12.2688	12.5373	0.83017	13.2762	12.2447	2.04414	13.2423	12.9609	1.21543	13.262	12.2556	2.00889	1.2259	1.64802	1.83169	0.406122	0.605025	0.947611	0.545937	0.395411
TI4932S000441	YBR242W	Putative protein of unknown function; green fluorescent protein (GFP)-fusion protein localizes to the cytoplasm and nucleus; YBR242W is not an essential gene	14.228	14.0307	1.14658	14.2857	13.8396	1.36234	14.2132	13.8304	1.30386	14.06	13.8877	1.12683	14.2701	14.0595	1.15717	13.959	13.657	1.23278	1.20254	1.24065	0.841624	1.1571	0.938669	0.979132	0.114259	0.676847
TI4932S000442	YBR243C	UDP-N-acetyl-glucosamine-1-P transferase, transfers Glc-Nac-P from UDP-GlcNac to Dol-P in the ER in the first step of the dolichol pathway of protein asparagine-linked glycosylation; inhibited by tunicamycin	12.2771	11.8045	1.38757	12.9092	12.7127	1.14592	12.2298	11.8909	1.26483	12.5339	12.5668	0.977468	12.3464	11.9937	1.27696	12.8184	12.0953	1.65074	1.30979	1.25804	1.21088	1.29399	0.773569	1.09281	0.197693	0.814058
TI4932S000443	YBR244W	Phospholipid hydroperoxide glutathione peroxidase induced by glucose starvation that protects cells from phospholipid hydroperoxides and nonphospholipid peroxides during oxidative stress	11.9739	11.7487	1.16896	12.9292	12.2388	1.61384	11.7939	11.1289	1.58561	12.497	11.9741	1.4368	12.031	11.7988	1.17456	12.2395	11.6532	1.50141	1.30971	1.51735	0.724336	1.10357	0.782304	0.870069	0.144451	0.231539
TI4932S000444	YBR245C	Member of the imitation-switch (ISWI) class of ATP-dependent chromatin remodeling complexes; ATPase that forms a complex with Ioc2p and Ioc4p to regulate transcription elongation, and a complex with Ioc3p to repress transcription initiation	13.2035	13.7068	0.705488	13.3395	13.9094	0.673671	13.2759	13.7674	0.711273	12.6239	13.8477	0.428178	13.3587	13.8854	0.694116	12.4875	13.8665	0.384506	0.703626	0.495452	1.04723	1.66116	1.80521	1.50454	0.284638	0.082077
TI4932S000445	YBR246W	hypothetical protein	13.7833	13.7121	1.05059	13.8181	13.8305	0.991491	13.9015	13.6768	1.16854	13.6552	13.7533	0.934292	13.9262	13.7266	1.14841	13.8965	13.3746	1.43586	1.12251	1.12055	1.05961	1.25072	0.79981	1.03671	0.160037	0.990933
TI4932S000446	YBR247C	Protein associated with U3 and U14 snoRNAs, required for pre-rRNA processing and 40S ribosomal subunit synthesis; localized in the nucleus and concentrated in the nucleolus	13.9071	13.9302	0.984106	13.8872	13.976	0.940319	13.8206	13.8286	0.994433	13.7003	13.8312	0.913251	14.0955	14.0827	1.0089	13.6622	13.8977	0.84937	0.995814	0.90098	1.04657	1.08889	1.18783	1.10776	0.0512624	0.0273151
TI4932S000447	YBR248C	Imidazole glycerol phosphate synthase (glutamine amidotransferase:cyclase), catalyzes the fifth and sixth steps of histidine biosynthesis and also produces 5-aminoimidazole-4-carboxamide ribotide (AICAR), a purine precursor	13.9529	14.0161	0.957095	13.8901	14.2149	0.798402	13.9967	14.0578	0.958524	13.9951	14.0702	0.949234	14.1154	14.2163	0.932494	13.9229	14.0063	0.943861	0.949371	0.897166	1.19876	1.00979	0.987957	1.0655	0.0819704	0.356438
TI4932S000448	YBR249C	3-deoxy-D-arabino-heptulosonate-7-phosphate (DAHP) synthase, catalyzes the first step in aromatic amino acid biosynthesis and is feedback-inhibited by tyrosine or high concentrations of phenylalanine or tryptophan	14.0438	13.7517	1.22447	14.2029	13.7275	1.39036	14.0281	13.6089	1.3372	14.3283	13.5056	1.76864	14.2683	13.9319	1.26262	14.12	13.4773	1.56128	1.27476	1.57343	0.880686	0.756061	0.808705	0.815151	0.0442386	0.0591903
TI4932S000449	YBR250W	Putative protein of unknown function; YBR250W is not essential gene	9.49382	9.28171	1.15839	9.98981	10.0971	0.92833	8.72656	9.02453	0.813393	10.2827	9.81888	1.37919	9.75565	9.55133	1.15214	9.62797	9.57036	1.04074	1.04131	1.11609	1.24782	0.589759	1.10704	0.981538	0.245025	0.694473
TI4932S000450	YBR251W	Mitochondrial ribosomal protein of the small subunit	12.0292	11.8736	1.11394	12.2089	11.8926	1.24505	11.9054	11.6774	1.17121	12.1099	11.73	1.3013	12.2903	12.1196	1.12563	12.1434	11.7145	1.34618	1.13693	1.29751	0.894692	0.900033	0.836165	0.876963	0.0250554	0.00922089
TI4932S000451	YBR252W	dUTPase, catalyzes the hydrolysis of dUTP to dUMP and PPi and thereby prevents the incorporation of uracil into DNA during replication	11.7905	11.1703	1.53713	12.8066	11.2971	2.84706	11.8033	10.5852	2.32635	11.9762	11.2968	1.60143	11.8164	11.2999	1.43048	12.3658	10.8731	2.8141	1.76465	2.42086	0.5399	1.45267	0.508327	0.833632	0.379249	0.257828
TI4932S000452	YBR253W	Subunit of the RNA polymerase II mediator complex; associates with core polymerase subunits to form the RNA polymerase II holoenzyme; essential for transcriptional regulation	12.3475	12.0727	1.20981	13.2883	12.109	2.26478	12.6629	11.5627	2.14381	12.6516	12.1006	1.46508	12.5572	12.0876	1.38468	12.681	11.7152	1.95316	1.57943	1.89434	0.534184	1.46327	0.708941	0.902131	0.34914	0.441793
TI4932S000453	YBR254C	One of 10 subunits of the transport protein particle (TRAPP) complex of the cis-Golgi which mediates vesicle docking and fusion; mutations in the human homolog cause the spondyloepiphyseal dysplasia tarda (SEDL) disorder	13.7893	13.4347	1.27867	13.9509	13.7311	1.16453	13.7478	13.2825	1.38062	13.9893	13.3025	1.60965	13.9087	13.6125	1.22789	13.8254	13.0193	1.74845	1.29573	1.50754	1.09802	0.857714	0.702273	0.886002	0.140987	0.308629
TI4932S000454	YBR255W	Protein of unknown function, required for normal growth rate at 15 degrees C; green fluorescent protein (GFP)-fusion protein localizes to the cytoplasm in a punctate pattern	12.3629	13.1435	0.582129	12.4888	13.3248	0.560225	12.1908	13.0438	0.553635	11.8461	12.964	0.46075	12.3474	13.0656	0.607864	10.9742	13.0384	0.239132	0.581209	0.420036	1.0391	1.20159	2.54196	1.59422	0.583214	0.169112
TI4932S000455	YBR255C-A	Putative protein of unknown function; identified by sequence comparison with hemiascomycetous yeast species	12.05	11.6516	1.318	12.3599	11.3599	2.00007	11.6692	10.8319	1.78675	10.8407	10.9472	0.928831	11.7238	11.5797	1.10501	11.5776	10.8785	1.62343	1.40325	1.51745	0.658977	1.92365	0.680662	1.08776	0.511938	0.774654
TI4932S000456	YBR256C	Riboflavin synthase; catalyzes the last step of the riboflavin biosynthesis pathway	13.9823	13.6186	1.2867	13.9692	13.2232	1.67721	13.8028	13.1653	1.55566	13.4375	12.9987	1.35551	13.8661	13.5332	1.2595	13.5759	12.8792	1.62073	1.36729	1.55115	0.767165	1.14766	0.777124	0.897316	0.153345	0.250678
TI4932S000457	YBR257W	Subunit of both RNase MRP, which cleaves pre-rRNA, and nuclear RNase P, which cleaves tRNA precursors to generate mature 5' ends; binds to the RPR1 RNA subunit in Rnase P	13.3067	13.4803	0.88661	13.9957	13.4256	1.48463	13.6274	13.1002	1.44109	13.1054	13.3929	0.819327	13.5319	13.3812	1.11013	13.0757	12.9846	1.06521	1.14595	1.12306	0.597194	1.75888	1.04217	1.13275	0.414449	0.932074
TI4932S000458	YBR258C	Subunit of the COMPASS (Set1C) complex, which methylates histone H3 on lysine 4 and is required in transcriptional silencing near telomeres	11.9205	11.9916	0.951953	13.1919	12.1933	1.99801	11.8305	11.2548	1.49035	12.3294	12.1343	1.14483	11.9932	11.8767	1.08411	12.3762	11.8753	1.41511	1.17547	1.51931	0.476451	1.30181	0.766099	0.848121	0.296104	0.314742
TI4932S000459	YBR259W	Putative protein of unknown function; YBR259W is not an essential gene	12.3737	12.5899	0.860798	12.4057	12.5671	0.894173	12.335	12.3271	1.00548	11.7889	12.275	0.713944	12.3968	12.3419	1.0388	11.6556	11.897	0.845943	0.968359	0.81802	0.962675	1.40834	1.22798	1.19967	0.15852	0.12163
TI4932S000460	YBR260C	GTPase-activating protein (RhoGAP) for Rho3p and Rho4p, possibly involved in control of actin cytoskeleton organization	13.4049	13.6042	0.870971	13.6178	13.7674	0.901535	13.5956	13.7111	0.923102	13.4468	13.7233	0.825565	13.7513	13.7076	1.03079	13.2708	13.4903	0.858914	0.941621	0.862005	0.966098	1.11815	1.20011	1.09478	0.0839633	0.20007
TI4932S000461	YBR261C	Putative S-adenosylmethionine-dependent methyltransferase of the seven beta-strand family; green fluorescent protein (GFP)-fusion protein localizes to the cytoplasm; YBR261C is not an essential gene	14.2524	13.6964	1.47016	14.0954	13.712	1.30436	13.7608	13.2667	1.40847	14.283	13.3811	1.86843	14.2752	13.873	1.32149	14.1619	13.5767	1.50029	1.40004	1.55769	1.12711	0.753828	0.88082	0.920586	0.134205	0.408414
TI4932S000462	YBR262C	The authentic, non-tagged protein was localized to the mitochondria	12.669	12.0166	1.57169	12.7526	11.5679	2.27315	12.402	11.3962	2.00805	11.6097	11.336	1.20889	12.1807	11.7181	1.37794	12.0484	10.9081	2.20428	1.65256	1.89544	0.691416	1.66107	0.625121	0.992537	0.410068	0.568223
TI4932S000463	YBR263W	Mitochondrial serine hydroxymethyltransferase, involved in one-carbon metabolism	14.3946	14.1143	1.21446	14.2715	14.3663	0.936445	14.0508	14.1423	0.938525	14.3173	14.0018	1.24444	14.504	14.3987	1.07576	14.3639	14.1008	1.20004	1.07625	1.12697	1.29688	0.754175	0.896438	0.982499	0.198984	0.705297
TI4932S000464	YBR264C	GTP binding protein that contains the PEST signal sequence specific for proteolytic enzymes; may be involved in vesicular transport; overexpression leads to accumulation of Golgi-like cisternae with budding vesicles	13.1684	12.707	1.37691	13.1842	12.7546	1.34692	12.8199	12.2513	1.48303	12.7148	12.4477	1.20339	13.0438	12.8214	1.1667	12.717	12.3204	1.31639	1.34221	1.2889	1.02227	1.23238	0.886288	1.04698	0.123295	0.631037
TI4932S000465	YBR265W	3-ketosphinganine reductase, catalyzes the second step in phytosphingosine synthesis, essential for growth in the absence of exogenous dihydrosphingosine or phytosphingosine, member of short chain dehydrogenase/reductase protein family	14.29	13.8952	1.31474	14.3205	14.2388	1.05822	13.9748	13.7084	1.20274	14.5484	14.015	1.44737	14.4622	14.211	1.19026	14.5654	14.061	1.4186	1.23591	1.30806	1.24241	0.830984	0.839041	0.970812	0.166346	0.611921
TI4932S000466	YBR267W	Cytoplasmic pre-60S factor; required for the correct recycling of shuttling factors Alb1, Arx1 and Tif6 at the end of the ribosomal large subunit biogenesis; involved in bud growth in the mitotic signaling network	14.2295	14.2321	0.998164	14.4297	14.2942	1.09845	14.2564	14.1689	1.06253	14.279	14.1504	1.09319	14.4138	14.0222	1.31188	14.272	14.2541	1.01246	1.12419	1.06804	0.908705	0.97195	1.29573	1.05879	0.146805	0.603102
TI4932S000467	YBR268W	Mitochondrial ribosomal protein of the large subunit	12.644	12.0738	1.48465	13.0923	11.7655	2.50838	12.2424	10.9869	2.38758	12.5237	11.2755	2.37543	12.5138	12.039	1.38979	12.5442	11.2474	2.45692	1.75401	2.44691	0.591878	1.00511	0.565663	0.720885	0.174302	0.0965429
TI4932S000468	YBR269C	The authentic, non-tagged protein was localized to the mitochondria	13.4398	12.8172	1.53971	13.4508	12.1752	2.42095	13.0176	12.1402	1.83699	12.7439	12.1827	1.47553	13.2396	12.7358	1.41792	13.3048	12.0526	2.38215	1.59821	2.09288	0.635996	1.24497	0.595224	0.825398	0.257343	0.211608
TI4932S000469	YBR270C	hypothetical protein	12.3879	12.4811	0.93745	12.0818	12.6145	0.691277	12.2193	12.466	0.842854	12.1006	12.39	0.818272	12.4679	12.5988	0.913248	12.1075	12.164	0.961592	0.897851	0.823714	1.35611	1.03004	0.949726	1.11196	0.152187	0.42261
TI4932S000470	YBR271W	Putative S-adenosylmethionine-dependent methyltransferase of the seven beta-strand family; green fluorescent protein (GFP)-fusion protein localizes to the cytoplasm; YBR271W is not as essential gene	13.1657	12.971	1.14448	12.8087	12.9827	0.886359	12.969	12.8951	1.05251	12.9034	12.8247	1.0561	13.5012	13.3255	1.12953	12.7618	12.8294	0.9542	1.10884	0.965551	1.29121	0.996604	1.18375	1.15719	0.105423	0.0656804
TI4932S000471	YBR272C	Protein of unknown function, involved in DNA mismatch repair during slow growth; has weak similarity to Msh1p	13.0333	13.0439	0.99266	13.532	13.2976	1.17638	13.0982	12.9349	1.11985	13.1269	13.1584	0.978424	13.1372	13.0931	1.03102	13.0795	12.9395	1.10189	1.04784	1.08557	0.843826	1.14455	0.935684	0.974686	0.108972	0.613313
TI4932S000472	YBR273C	UBX (ubiquitin regulatory X) domain-containing protein that interacts with Cdc48p	13.3911	13.0752	1.24479	13.3743	13.2059	1.12379	12.9914	12.8322	1.11666	13.312	12.8081	1.41802	13.4572	13.2714	1.13748	13.0098	12.7688	1.18178	1.16631	1.24119	1.10768	0.78748	0.962513	0.952557	0.113372	0.48884
TI4932S000473	YBR274W	DNA damage checkpoint effector kinase, mediates mitotic cell cycle arrest via phosphorylation of Pds1p; phosphorylated by checkpoint signal transducer kinase Mec1p; homolog of S. pombe and mammalian Chk1 checkpoint kinase	12.851	12.718	1.09652	12.5224	12.772	0.841132	12.4863	12.5105	0.983301	12.7901	12.0532	1.66664	12.9999	12.9292	1.05018	12.7178	12.0452	1.59389	1.04333	1.36722	1.30362	0.589989	0.658878	0.850829	0.278347	0.290156
TI4932S000474	YBR275C	Protein that binds to the Rap1p C-terminus and acts synergistically with Rif2p to help control telomere length and establish telomeric silencing; deletion results in telomere elongation	11.8186	12.9021	0.471881	11.47	12.8866	0.374587	11.1796	13.0509	0.273327	11.0595	12.5409	0.35815	11.7484	13.1182	0.386948	10.0562	12.79	0.150328	0.377385	0.294355	1.25974	0.763165	2.57403	1.53231	0.661644	0.41914
TI4932S000475	YBR276C	Protein phosphatase with specificity for serine, threonine, and tyrosine residues; has a role in the DNA synthesis phase of the cell cycle	12.6886	13.0024	0.804493	12.9371	13.2236	0.819865	12.4474	12.8184	0.773214	12.4398	12.8613	0.746626	12.9901	13.2089	0.859275	12.499	12.8512	0.783383	0.812328	0.783292	0.981251	1.03561	1.09688	1.03791	0.0409046	0.426763
TI4932S000476	YBR278W	Third-largest subunit of DNA polymerase II (DNA polymerase epsilon), required to maintain fidelity of chromosomal replication and also for inheritance of telomeric silencing; mRNA abundance peaks at the G1/S boundary of the cell cycle	12.8961	12.9255	0.979775	13.5078	12.5461	1.94753	12.8986	12.3463	1.46648	12.7866	12.6924	1.06752	12.9653	12.7923	1.1274	13.0319	12.4895	1.45645	1.19122	1.4905	0.503086	1.37372	0.774073	0.883628	0.315046	0.364127
TI4932S000477	YBR279W	RNA polymerase II-associated protein, defines a large complex that is biochemically and functionally distinct from the Srb-Mediator form of Pol II holoenzyme and is required for full expression of a subset of cell cycle-regulated genes	13.4332	13.6649	0.851654	13.3882	13.4555	0.954443	13.414	13.5512	0.909297	12.8986	13.3006	0.756824	13.3851	13.6207	0.849374	11.9414	13.2266	0.410325	0.870108	0.707197	0.892305	1.20146	2.07	1.38792	0.431756	0.366764
TI4932S000478	YBR280C	Putative F-Box protein; interacts with Skp1; YBR280C is not an essential gene	11.2315	11.0382	1.14338	10.8541	11.6753	0.565986	10.5501	11.0877	0.688929	11.3386	11.0604	1.21271	11.2306	11.186	1.03142	11.4423	11.1408	1.2325	0.954576	1.00373	2.02016	0.568089	0.836851	1.1417	0.546277	0.858238
TI4932S000479	YBR281C	Putative protein of unknown function; green fluorescent protein (GFP)-fusion protein localizes to the cytoplasm and nucleus; YBR281C is not an essential gene	13.3371	13.7297	0.761777	13.1483	13.8725	0.605352	13.3722	13.7791	0.754255	12.8948	13.6149	0.607061	13.5241	13.8251	0.811705	12.6799	13.5572	0.544406	0.775912	0.585607	1.2584	1.24247	1.49099	1.33062	0.0983683	0.00225077
TI4932S000480	YBR282W	Mitochondrial ribosomal protein of the large subunit	12.3296	12.1575	1.12673	13.0532	12.3664	1.60966	12.2717	11.5504	1.64871	12.313	12.0571	1.19405	12.5167	12.1076	1.32793	12.435	11.9289	1.42021	1.36779	1.40797	0.699982	1.38076	0.935023	1.00526	0.244507	0.845811
TI4932S000481	YBR283C	Subunit of the Ssh1 translocon complex; Sec61p homolog involved in co-translational pathway of protein translocation; not essential	14.4477	14.3962	1.03638	14.3295	14.2927	1.02587	14.4586	14.3245	1.0974	14.3912	14.1662	1.16875	14.5645	14.5273	1.02606	14.3894	14.1681	1.16576	1.05328	1.12013	1.01024	0.938957	0.880162	0.943121	0.046062	0.268994
TI4932S000482	YBR284W	Putative protein of unknown function; YBR284W is not an essential gene; null mutant exhibits decreased resistance to rapamycin and wortmannin	9.22924	9.51577	0.819868	10.8192	11.7783	0.514385	9.11341	9.64388	0.69233	10.5243	11.152	0.647206	9.45325	9.90713	0.730074	10.6253	11.0846	0.72733	0.747424	0.62964	1.59388	1.06972	1.00377	1.22246	0.228643	0.180565
TI4932S000483	YBR285W	Putative protein of unknown function; YBR287W is not an essential gene and deletion of the YBR287W leads to poor growth on glucose-minimal medium at 15C	8.63392	8.10598	1.44186	10.6753	9.3108	2.57484	8.45774	7.78078	1.59876	10.0922	9.28052	1.75523	8.46986	8.0835	1.30709	10.1457	8.81562	2.51421	1.44924	2.28143	0.559982	0.910855	0.519882	0.663573	0.152092	0.0396974
TI4932S000484	YBR286W	Vacuolar aminopeptidase Y, processed to mature form by Prb1p	14.3858	14.219	1.1225	14.5306	14.3849	1.10625	14.3181	14.178	1.10202	14.3304	14.32	1.00722	14.4007	14.2288	1.12655	14.4239	14.1925	1.17402	1.11702	1.09583	1.01469	1.09412	0.959565	1.02279	0.0478297	0.687831
TI4932S000485	YBR287W	Protein of unknown function; mutation results in a zinc sensitive phenotype	14.3549	14.2882	1.04736	14.6114	14.8084	0.872366	14.4973	14.366	1.09524	14.6291	14.4711	1.11574	14.5743	14.495	1.05652	14.6855	14.4246	1.19828	1.06637	1.06213	1.2006	0.98162	0.881695	1.0213	0.115339	0.967855
TI4932S000486	YBR288C	Mu3-like subunit of the clathrin associated protein complex (AP-3); functions in transport of alkaline phosphatase to the vacuole via the alternate pathway	12.4493	12.2862	1.11967	12.5285	12.239	1.22224	12.461	12.0182	1.35927	12.1914	12.1213	1.04977	12.563	12.3085	1.19287	11.9672	11.6402	1.2544	1.22394	1.17547	0.916083	1.29483	0.95095	1.05395	0.148019	0.637441
TI4932S000487	YBR289W	Subunit of the SWI/SNF chromatin remodeling complex involved in transcriptional regulation; functions interdependently in transcriptional activation with Snf2p and Snf6p	12.7808	13.3666	0.666285	13.1683	13.6889	0.69707	12.0356	13.1724	0.454777	13.121	13.3718	0.840433	12.7207	13.5353	0.568581	12.3076	13.5996	0.4084	0.563214	0.648634	0.955836	0.541122	1.39222	0.963058	0.300943	0.577286
TI4932S000488	YBR290W	Heavy metal ion homeostasis protein, facilitates trafficking of Smf1p and Smf2p metal transporters to the vacuole where they are degraded, controls metal ion transport, prevents metal hyperaccumulation, functions in copper detoxification	13.5448	13.5372	1.00523	13.8652	13.7386	1.0917	13.6772	13.3435	1.26019	13.4913	13.5839	0.937846	13.8925	13.6348	1.19552	13.0218	13.2151	0.87463	1.15365	0.968059	0.920791	1.34371	1.36689	1.21046	0.177578	0.137206
TI4932S000489	YBR291C	Mitochondrial inner membrane citrate transporter, member of the mitochondrial carrier family	13.4807	13.3092	1.12626	13.2675	12.6448	1.53981	13.4073	13.114	1.22546	13.0793	12.7414	1.26392	13.7634	13.5082	1.19347	13.1599	12.373	1.72535	1.18173	1.5097	0.731427	0.969569	0.691722	0.797573	0.106258	0.0751372
TI4932S000490	YBR293W	Permease of basic amino acids in the vacuolar membrane	13.3212	13.16	1.11827	12.9198	13.1969	0.825241	13.1806	13.0953	1.06091	12.9809	12.747	1.17608	13.3485	13.3915	0.970609	13.0358	12.7325	1.23401	1.04993	1.07844	1.35508	0.902071	0.78655	1.01457	0.212486	0.842742
TI4932S000491	YBR294W	High affinity sulfate permease; sulfate uptake is mediated by specific sulfate transporters Sul1p and Sul2p, which control the concentration of endogenous activated sulfate intermediates	11.9979	12.5487	0.682627	11.9019	12.6892	0.579406	11.8634	12.7158	0.553867	11.508	12.3971	0.539952	12.1961	12.3384	0.906083	11.8514	12.2401	0.763816	0.714192	0.627725	1.17815	1.02577	1.18626	1.13006	0.0639284	0.523639
TI4932S000492	YBR295W	P-type metal-transporting ATPase with a role in copper and iron homeostasis; R970G-substitution in the C-terminal region confers cadmium resistance	13.8521	14.1153	0.833255	13.4514	14.3132	0.550269	13.6982	14.1025	0.75561	13.628	14.042	0.750552	14.084	14.3559	0.828241	13.4529	14.0337	0.66861	0.805702	0.656477	1.51427	1.00674	1.23875	1.25325	0.17966	0.0779336
TI4932S000493	YBR296C	Na+/Pi cotransporter, active in early growth phase; similar to phosphate transporters of Neurospora crassa; transcription regulated by inorganic phosphate concentrations and Pho4p	14.4764	14.7165	0.846708	14.3017	14.7294	0.743434	14.5024	14.7005	0.871669	14.1425	14.5017	0.779609	14.628	14.8208	0.874926	14.1586	14.4685	0.806715	0.864434	0.776586	1.13891	1.11808	1.08455	1.11385	0.0193938	0.0125451
TI4932S000494	YBR296C-A	Putative protein of unknown function; identified by gene-trapping, microarray-based expression analysis, and genome-wide homology searching	12.4975	12.395	1.07362	11.5661	11.4929	1.05211	11.6262	11.7945	0.889858	11.0357	10.9622	1.05223	12.8793	12.7864	1.06651	11.1944	11.2618	0.9544	1.01	1.01958	1.02045	0.845689	1.11746	0.994534	0.0973894	0.895308
TI4932S000495	YBR297W	MAL-activator protein, part of complex locus MAL3; nonfunctional in genomic reference strain S288C	13.5928	13.7127	0.920246	12.9065	12.9911	0.943043	13.5581	13.5254	1.02293	12.5019	12.7218	0.858608	13.6145	13.7089	0.93669	12.9697	12.7123	1.19531	0.959954	0.998988	0.975825	1.19138	0.783636	0.983613	0.144239	0.731441
TI4932S000496	YBR298C	Maltose permease, high-affinity maltose transporter (alpha-glucoside transporter); encoded in the MAL3 complex locus; member of the 12 transmembrane domain superfamily of sugar transporters; functional in genomic reference strain S288C	12.1163	12.5357	0.747717	10.9995	11.6138	0.653225	12.1558	12.6173	0.726224	11.0997	11.4532	0.782657	12.4369	12.7371	0.812129	11.5517	11.4683	1.05956	0.762024	0.831816	1.14465	0.927896	0.766474	0.946342	0.134185	0.599605
TI4932S000497	YBR298C-A	Putative protein of unknown function; identified by gene-trapping, microarray-based expression analysis, and genome-wide homology searching	4.56383	4.94543	0.767583	6.26225	6.6411	0.769051	4.32745	4.54521	0.859897	5.61885	6.01778	0.75842	4.40114	4.65241	0.840152	5.5149	5.99417	0.717338	0.822544	0.74827	0.99809	1.1338	1.17121	1.10103	0.0644122	0.0822791
TI4932S000498	YBR299W	Maltase (alpha-D-glucosidase), inducible protein involved in maltose catabolism; encoded in the MAL3 complex locus; functional in genomic reference strain S288C	13.3473	13.3441	1.00221	11.9271	12.0745	0.902899	12.7278	13.142	0.750439	12.6421	11.7287	1.88342	13.7278	13.6033	1.09013	12.5288	11.7826	1.67742	0.947595	1.48791	1.11	0.398445	0.649887	0.719442	0.255154	0.161818
TI4932S000499	YBR301W	Cell wall mannoprotein with similarity to Tir1p, Tir2p, Tir3p, and Tir4p; expressed under anaerobic conditions, completely repressed during aerobic growth	12.0738	11.7108	1.2861	12.2361	12.5914	0.781701	11.6802	11.5502	1.09433	12.5831	11.9942	1.50411	12.2829	12.2031	1.05686	12.3099	11.8691	1.35735	1.14576	1.21439	1.64525	0.727557	0.778619	1.05048	0.364675	0.781736
TI4932S000500	YBR302C	Protein of unknown function, member of the DUP380 subfamily of conserved, often subtelomerically-encoded proteins	13.7379	13.6898	1.0339	13.9632	13.7765	1.13821	13.9438	13.5397	1.32327	13.9462	13.3889	1.47146	13.7529	13.5563	1.14598	13.4971	12.8709	1.54358	1.16772	1.38441	0.908357	0.899293	0.74242	0.850023	0.0659719	0.223615
TI4932S000501	YCL073C	Protein of unconfirmed function; displays a topology characteristic of the Major Facilitators Superfamily of membrane proteins; coding sequence 98% identical to that of YKR106W	13.1128	13.1859	0.950616	13.1015	13.5954	0.710117	12.8546	13.222	0.775182	12.8703	13.3381	0.723044	13.3867	13.4317	0.969296	13.2328	13.1023	1.09469	0.898365	0.842616	1.33867	1.07211	0.885456	1.09875	0.161066	0.711652
TI4932S000502	YCL069W	Permease of basic amino acids in the vacuolar membrane	13.2346	13.3968	0.89364	13.3478	13.803	0.729396	13.1062	13.5852	0.71746	13.3871	13.3804	1.00463	13.4445	13.7844	0.790074	13.1632	13.1874	0.983393	0.800391	0.905807	1.22518	0.714151	0.803416	0.914249	0.193004	0.36032
TI4932S000503	YCL068C	hypothetical protein	12.133	12.6855	0.681873	12.2407	12.6148	0.771609	12.2178	12.8213	0.658134	11.6495	12.5698	0.528432	11.9994	12.3913	0.762142	11.568	12.2538	0.621645	0.700717	0.640562	0.883703	1.24545	1.22601	1.11839	0.143879	0.481026
TI4932S000504	YCL067C	Silenced copy of ALPHA2 at HML; homeobox-domain protein that associates with Mcm1p in haploid cells to repress a-specific gene expression and interacts with a1p in diploid cells to repress haploid-specific gene expression	10.5791	10.6413	0.957801	11.4259	10.8558	1.48455	10.8568	10.1655	1.61478	10.5653	10.8069	0.845799	10.6016	10.3178	1.21738	10.3705	10.2378	1.09635	1.26332	1.14223	0.645181	1.90918	1.1104	1.22158	0.452051	0.673128
TI4932S000505	YCL066W	Silenced copy of ALPHA1 at HML, encoding a transcriptional coactivator involved in the regulation of mating-type alpha-specific gene expression	5.95351	5.13086	1.76865	9.62957	8.67609	1.93655	6.02545	5.54078	1.39926	8.85176	7.89981	1.93449	6.28095	5.82825	1.3686	9.18054	7.63879	2.91148	1.51217	2.26084	0.913302	0.723325	0.470071	0.702233	0.157239	0.0990553
TI4932S000506	YCL064C	Catabolic L-serine (L-threonine) deaminase, catalyzes the degradation of both L-serine and L-threonine; required to use serine or threonine as the sole nitrogen source, transcriptionally induced by serine and threonine	14.4199	14.2889	1.09506	14.8072	14.8254	0.987433	14.4843	14.2993	1.13684	14.8802	14.6962	1.136	14.7259	14.6335	1.06613	14.8553	14.7681	1.06232	1.09934	1.06192	1.109	1.00074	1.00358	1.03777	0.0436306	0.475252
TI4932S000507	YCL063W	Protein involved in vacuole inheritance; acts as a vacuole-specific receptor for myosin Myo2p	13.3772	13.4753	0.934253	13.3367	13.6958	0.779642	13.2493	13.5242	0.826521	13.2699	13.8125	0.686543	13.6536	13.8008	0.903004	13.4264	13.7123	0.820224	0.887926	0.762136	1.19831	1.20389	1.10092	1.16771	0.0409451	0.0688162
TI4932S000508	YCL061C	S-phase checkpoint protein found at replication forks, required for DNA replication; also required for Rad53p activation during DNA replication stress, where it forms a replication-pausing complex with Tof1p and is phosphorylated by Mec1p; protein involve	10.6969	11.8841	0.439144	11.2483	12.2763	0.490413	10.2764	11.9306	0.317693	10.3738	12.0312	0.316992	10.5826	11.9292	0.393198	8.91746	12.0076	0.117425	0.383345	0.308277	0.895457	1.00221	3.34851	1.74873	0.980397	0.544269
TI4932S000509	YCL059C	Essential nucleolar protein required for the synthesis of 18S rRNA and for the assembly of 40S ribosomal subunit	13.1667	12.9515	1.16091	13.2628	12.9616	1.2322	12.6722	12.5763	1.06874	13.1662	12.6918	1.3894	13.2598	12.9866	1.20852	12.6789	12.708	0.980063	1.14606	1.20055	0.94214	0.769213	1.2331	0.981486	0.165772	0.687847
TI4932S000510	YCL058W-A	Protein of unknown function; identified by homology to Ashbya gossypii	13.5376	13.272	1.20217	14.1012	13.1085	1.98994	13.6515	12.3936	2.39151	13.2009	12.9705	1.17311	13.5182	13.0679	1.36633	13.2849	12.8415	1.3598	1.65334	1.50761	0.604122	2.03861	1.0048	1.21585	0.52338	0.760612
TI4932S000511	YCL057C-A	hypothetical protein, has similarity to proteins in S. pombe, C. elegans, D. melanogaster.	13.3424	12.7378	1.52053	13.8359	12.8205	2.02148	13.3015	12.0515	2.3784	13.2844	12.844	1.35692	13.3565	12.9691	1.30803	13.5623	12.4516	2.15943	1.73566	1.84594	0.752189	1.75278	0.605731	1.0369	0.441439	0.801415
TI4932S000512	YCL057W	Zinc metalloendopeptidase, found in the cytoplasm and intermembrane space of mitochondria; with Cym1p, involved in degradation of mitochondrial proteins and of presequence peptides cleaved from imported proteins	13.2427	13.2055	1.02616	13.4022	13.374	1.01973	13.2849	12.9132	1.29381	13.1048	13.148	0.970508	13.3735	13.1078	1.20221	13.3494	12.9708	1.30004	1.17406	1.09676	1.00631	1.33313	0.924746	1.08806	0.152818	0.581953
TI4932S000513	YCL056C	Protein of unknown function; green fluorescent protein (GFP)-fusion protein localizes to the cytoplasm in a punctate pattern	13.0338	13.1556	0.919041	13.6908	13.1696	1.43517	13.6592	12.7518	1.87563	12.7827	13.2252	0.735861	13.1061	12.9494	1.11477	12.863	12.8113	1.03647	1.30315	1.06917	0.640373	2.54889	1.07554	1.4216	0.707263	0.546026
TI4932S000514	YCL055W	Transcription factor required for induction of KAR3 and CIK1 during mating, also required during meiosis; exists in two forms, a slower-migrating form more abundant during vegetative growth and a faster-migrating form induced by pheromone	11.8364	12.0341	0.871894	12.9198	12.6494	1.20614	11.7518	11.6119	1.10184	12.4902	12.1314	1.28234	11.861	11.8854	0.983225	12.2153	12.0845	1.09493	0.985653	1.19447	0.722881	0.859246	0.897977	0.826701	0.0650353	0.071777
TI4932S000515	YCL054W	AdoMet-dependent methyltransferase involved in rRNA processing and 60S ribosomal subunit maturation; methylates G2922 in the tRNA docking site of the large subunit rRNA and in the absence of snR52, U2921; suppressor of PAB1 mutants	13.5425	13.9303	0.76429	13.2059	13.9474	0.598153	12.9571	13.9454	0.504071	12.895	13.586	0.619421	13.6204	14.1463	0.694492	11.53	13.7854	0.209444	0.654284	0.475673	1.27775	0.813778	3.31588	1.80247	0.941187	0.311418
TI4932S000516	YCL052C	Essential component of glycosylphosphatidylinositol-mannosyltransferase I, required for the autocatalytic post-translational processing of the protease B precursor Prb1p, localizes to ER in lumenal orientation; homolog of mammalian PIG-X	13.216	13.1797	1.02549	13.0155	13.0647	0.966462	13.3197	13.1006	1.16402	12.6061	12.8883	0.822391	13.3723	13.2164	1.1141	13.0001	12.6628	1.26343	1.1012	1.01743	1.06108	1.41541	0.881802	1.11943	0.192016	0.571263
TI4932S000517	YCL051W	Protein involved in control of cell wall structure and stress response; inhibits Cbk1p protein kinase activity; overproduction confers resistance to cell-wall degrading enzymes	12.5023	12.5444	0.971219	12.3202	12.9683	0.638114	12.2945	12.6291	0.792999	12.2677	12.5721	0.809811	12.7208	12.7441	0.983924	12.1074	12.7583	0.636898	0.916047	0.694941	1.52201	0.979239	1.54487	1.34871	0.226398	0.058523
TI4932S000518	YCL050C	Diadenosine 5',5''-P1,P4-tetraphosphate phosphorylase I (AP4A phosphorylase), involved in catabolism of bis(5'-nucleosidyl) tetraphosphates; has similarity to Apa2p	13.1188	12.8491	1.20559	13.1958	12.8033	1.31264	12.837	12.6312	1.15335	13.1281	12.7829	1.27034	13.3213	12.925	1.31621	13.0576	12.6685	1.30953	1.22505	1.2975	0.918446	0.907904	1.0051	0.943818	0.0377144	0.22017
TI4932S000519	YCL049C	Protein of unknown function; localizes to membrane fraction; YCL049C is not an essential gene	13.7826	13.0522	1.65905	13.3768	13.2414	1.09835	13.1532	12.8513	1.2328	13.9727	12.8155	2.23024	13.8779	13.4539	1.34161	13.7644	12.8367	1.90226	1.41115	1.74361	1.5105	0.552765	0.705271	0.922844	0.363882	0.407689
TI4932S000520	YCL048W-A	Putative protein of unknown function	6.70345	5.9936	1.63564	9.18549	7.47588	3.27072	6.23555	5.00593	2.34505	8.23895	6.81446	2.68419	6.15848	5.56612	1.50771	8.0712	6.53505	2.90021	1.82947	2.95171	0.500086	0.873651	0.519863	0.6312	0.148636	0.022748
TI4932S000521	YCL048W	Protein of unknown function, redundant with Sps2p for the organization of the beta-glucan layer of the spore wall	9.29022	8.88228	1.32678	9.74482	9.60067	1.10508	8.6647	8.5564	1.07796	9.70125	8.89208	1.7522	9.45338	9.15286	1.23159	9.71645	8.95479	1.69544	1.21211	1.51757	1.20062	0.615202	0.726414	0.847413	0.219843	0.235945
TI4932S000522	YCL047C	hypothetical protein	12.3633	11.9313	1.34914	12.7721	12.06	1.63811	12.168	11.4123	1.68848	12.5463	11.8566	1.61291	12.4175	11.9495	1.38313	12.5353	11.5865	1.93015	1.47358	1.72706	0.823597	1.04685	0.716594	0.862347	0.119151	0.162689
TI4932S000523	YCL045C	Protein of unknown function; green fluorescent protein (GFP)-fusion protein localizes to the ER; interacts with Gal80p; YCL045C is not an essential gene	13.2299	13.4794	0.841187	12.7777	13.4251	0.638425	13.0364	13.3991	0.777682	12.7854	13.2274	0.736088	13.3233	13.3902	0.954672	12.5703	13.0716	0.706508	0.857847	0.693674	1.3176	1.05651	1.35125	1.24179	0.114083	0.0503942
TI4932S000524	YCL044C	Subunit, with Yme1p, of the mitochondrial inner membrane i-AAA protease complex, which is responsible for degradation of unfolded or misfolded mitochondrial gene products; required for growth of cells lacking the mitochondrial genome	13.8934	13.7813	1.08082	13.6689	14.112	0.735579	13.3823	13.6159	0.850531	13.6613	13.661	1.00023	13.8368	13.9822	0.904111	13.7477	13.5775	1.12528	0.945153	0.953695	1.46934	0.850336	0.803456	1.04104	0.262803	0.952337
TI4932S000525	YCL043C	Protein disulfide isomerase, multifunctional protein resident in the endoplasmic reticulum lumen, essential for the formation of disulfide bonds in secretory and cell-surface proteins, unscrambles non-native disulfide bonds	14.5275	14.3755	1.11107	14.3463	14.5233	0.884505	14.2664	14.3611	0.93647	14.5945	14.3831	1.15783	14.7214	14.5822	1.10128	14.7702	14.4305	1.26544	1.04961	1.10259	1.25615	0.808813	0.870278	0.978412	0.171461	0.697373
TI4932S000526	YCL042W	hypothetical protein	13.2331	12.9158	1.24602	13.0813	13.1235	0.97117	12.404	12.6653	0.834291	13.2108	12.8478	1.28614	13.3157	13.2793	1.02558	13.4232	12.8063	1.53352	1.0353	1.26361	1.28301	0.64868	0.668775	0.866822	0.254964	0.320645
TI4932S000527	YCL040W	Glucokinase, catalyzes the phosphorylation of glucose at C6 in the first irreversible step of glucose metabolism; one of three glucose phosphorylating enzymes; expression regulated by non-fermentable carbon sources	14.233	13.899	1.26054	14.1705	13.7805	1.31034	13.682	13.6403	1.0293	14.5069	13.6063	1.8668	14.2097	13.9313	1.21292	14.3407	13.7154	1.54256	1.16759	1.57323	0.961999	0.551372	0.786305	0.766559	0.145683	0.0826155
TI4932S000528	YCL039W	Protein of unknown function, involved in proteasome-dependent catabolite inactivation of fructose-1,6-bisphosphatase; contains six WD40 repeats; computational analysis suggests that Gid7p and Moh1p have similar functions	13.6913	13.7179	0.981718	13.5682	14.0132	0.734577	13.2684	13.892	0.649048	13.7643	13.5629	1.1498	13.9244	14.095	0.888477	13.8354	13.5352	1.23133	0.839748	1.03857	1.33644	0.564488	0.721561	0.874163	0.288484	0.338266
TI4932S000529	YCL038C	Protein required for the breakdown of autophagic vesicles in the vacuole during autophagy, putative integral membrane protein that localizes to vacuolar membranes and punctate structures attached to the vacuole	13.8686	13.8308	1.02652	13.6831	13.7339	0.965386	13.8975	13.9726	0.949268	13.5051	13.7434	0.847739	13.7892	13.9432	0.898765	13.698	13.4265	1.2071	0.958184	1.00674	1.06333	1.11976	0.744564	0.975885	0.143054	0.687262
TI4932S000530	YCL037C	Cytoplasmic RNA-binding protein that associates with translating ribosomes; involved in heme regulation of Hap1p as a component of the HMC complex, also involved in the organization of actin filaments; contains a La motif	14.9467	15.0436	0.93503	14.4445	14.8609	0.74933	14.5	15.0405	0.68751	14.5844	14.6533	0.953381	14.8698	15.1336	0.83286	13.975	14.9592	0.505501	0.818467	0.736071	1.24782	0.721128	1.64759	1.20551	0.328581	0.607498
TI4932S000531	YCL036W	Protein of unknown function, identified as a high-copy suppressor of a dbp5 mutation	14.1786	14.1164	1.04405	13.5822	14.2622	0.624165	13.6742	14.1621	0.713076	14.3029	13.7809	1.43602	14.5174	14.5051	1.00856	14.125	14.2012	0.94858	0.921897	1.00292	1.67272	0.496565	1.06324	1.07751	0.415928	0.769359
TI4932S000532	YCL035C	Hydroperoxide and superoxide-radical responsive heat-stable glutathione-dependent disulfide oxidoreductase with active site cysteine pair; protects cells from oxidative damage	13.4962	12.7433	1.68514	14.2631	13.005	2.39173	13.2905	12.0124	2.42518	13.4601	12.9631	1.41127	13.1642	12.6779	1.40086	13.7726	12.6582	2.16496	1.83706	1.98932	0.704571	1.71843	0.647061	1.02336	0.426136	0.73853
TI4932S000533	YCL034W	Protein of unknown function; binds Las17p, which is a homolog of human Wiskott-Aldrich Syndrome protein involved in actin patch assembly and actin polymerization	14.1055	13.7657	1.26558	14.0324	14.104	0.951598	13.6201	13.6054	1.01027	14.3577	13.7147	1.56164	14.3092	14.2055	1.07452	14.318	13.8717	1.3626	1.11679	1.29195	1.32996	0.646929	0.788582	0.921822	0.2549	0.420484
TI4932S000534	YCL033C	Putative protein-methionine-R-oxide reductase; involved in response to oxidative stress; similar to mouse Sepx1p and fly SelRp; YCL033C is not an essential gene	11.599	10.2178	2.60481	12.2984	10.5261	3.41596	11.2183	9.59526	3.08028	12.0803	10.3484	3.3218	11.657	10.3943	2.39956	12.3287	10.3371	3.9768	2.69488	3.57152	0.762539	0.927294	0.603391	0.764408	0.114524	0.0379141
TI4932S000535	YCL032W	Protein involved in mating response, invasive/filamentous growth, and osmotolerance, acts as an adaptor that links G protein-associated Cdc42p-Ste20p complex to the effector Ste11p to modulate signal transduction	13.6118	13.6094	1.00169	13.733	13.8115	0.947046	13.5959	13.4452	1.11007	13.2275	13.6358	0.753502	13.8321	13.7341	1.07028	13.3237	13.634	0.80643	1.06068	0.835659	1.0577	1.47322	1.32718	1.28604	0.149054	0.026857
TI4932S000536	YCL031C	Essential protein involved in rRNA processing and ribosome biogenesis	13.6359	13.6816	0.968804	13.4673	13.4656	1.00117	13.4477	13.1928	1.19321	13.3093	13.0767	1.17496	13.6469	13.5319	1.08297	12.6511	13.0321	0.767887	1.08166	0.981341	0.967669	1.01553	1.41033	1.13118	0.171782	0.497343
TI4932S000537	YCL030C	Multifunctional enzyme containing phosphoribosyl-ATP pyrophosphatase, phosphoribosyl-AMP cyclohydrolase, and histidinol dehydrogenase activities; catalyzes the second, third, ninth and tenth steps in histidine biosynthesis	13.4333	13.4523	0.986925	12.4873	13.2462	0.590962	12.8687	13.1726	0.810057	12.7689	12.6745	1.06762	13.4975	13.5742	0.948179	12.5813	12.7466	0.891762	0.915054	0.850115	1.67003	0.758749	1.06326	1.16402	0.328045	0.685761
TI4932S000538	YCL029C	Microtubule-associated protein, component of the interface between microtubules and kinetochore, involved in sister chromatid separation; essential in polyploid cells but not in haploid or diploid cells; ortholog of mammalian CLIP-170	13.1377	13.2551	0.921835	12.6439	13.0522	0.753544	12.7225	13.0911	0.774522	12.5821	12.7287	0.9034	13.4021	13.4718	0.952838	12.1867	13.0099	0.565201	0.883065	0.740715	1.22333	0.857341	1.68584	1.2555	0.293584	0.273502
TI4932S000539	YCL028W	[PIN(+)] prion, an infectious protein conformation that is generally an ordered protein aggregate	13.8061	13.6188	1.1386	13.711	13.5786	1.09606	13.5797	13.5227	1.04028	13.7908	13.2975	1.40771	13.785	13.6989	1.06149	13.8216	13.2979	1.43761	1.08012	1.31379	1.03881	0.738989	0.738373	0.838723	0.122528	0.107976
TI4932S000540	YCL027W	Membrane protein localized to the shmoo tip, required for cell fusion; expression regulated by mating pheromone; proposed to coordinate signaling, fusion, and polarization events required for fusion; potential Cdc28p substrate	12.3832	12.2662	1.08447	13.5727	13.5515	1.01479	12.482	12.3777	1.07502	13.1421	13.2812	0.908126	12.1809	11.9798	1.14962	13.0414	13.2103	0.88953	1.10304	0.937483	1.06866	1.18378	1.29239	1.18161	0.0791132	0.02204
TI4932S000541	YCL026C-B	Putative protein of unknown function; green fluorescent protein (GFP)-fusion protein localizes to the cytoplasm and nucleus	12.9541	12.0584	1.86049	12.9049	11.6753	2.34507	12.5363	11.5103	2.03634	12.8124	11.52	2.44942	12.9977	12.2543	1.67408	12.8293	11.0225	3.49857	1.85697	2.76435	0.793364	0.831356	0.478504	0.701075	0.136958	0.0768427
TI4932S000542	YCL026C-A	Protein of unknown function, involved in the integration of lipid signaling pathways with cellular homeostasis	9.57963	8.82163	1.69114	11.6932	11.2326	1.37612	8.10007	8.47705	0.770046	12.2879	10.1861	4.29247	9.67917	9.48162	1.14675	11.5737	10.4314	2.2073	1.20265	2.6253	1.22892	0.179394	0.519526	0.642613	0.378644	0.19211
TI4932S000543	YCL025C	Low-affinity amino acid permease with broad substrate range, involved in uptake of asparagine, glutamine, and other amino acids; expression is regulated by the SPS plasma membrane amino acid sensor system (Ssy1p-Ptr3p-Ssy5p)	14.4496	14.4053	1.03117	14.0642	14.5254	0.726399	14.327	14.5037	0.884725	14.2552	14.3727	0.92182	14.5091	14.6228	0.924185	14.1777	14.1375	1.0283	0.946694	0.892172	1.41957	0.959759	0.898753	1.09269	0.201329	0.609857
TI4932S000544	YCL024W	Protein kinase of the bud neck involved in the septin checkpoint, associates with septin proteins, negatively regulates Swe1p by phosphorylation, shows structural homology to bud neck kinases Gin4p and Hsl1p	11.9944	12.5369	0.686595	11.1494	11.6499	0.70685	11.8247	12.4292	0.657707	10.8912	11.5121	0.650264	12.1381	12.4694	0.794862	10.0356	11.5235	0.35653	0.713055	0.571215	0.971344	1.01145	2.22944	1.40408	0.505633	0.289703
TI4932S000545	YCL021W-A	hypothetical protein	10.8066	10.8206	0.990299	13.161	12.6436	1.43138	10.3892	10.5618	0.887223	12.8269	12.7674	1.04215	10.7568	10.8068	0.965967	12.5821	12.5291	1.03736	0.94783	1.17029	0.691849	0.851343	0.93118	0.824791	0.0861654	0.172729
TI4932S000546	YCL019W	Retrotransposon TYA Gag and TYB Pol genes; transcribed/translated as one unit; polyprotein is processed to make a nucleocapsid-like protein (Gag), reverse transcriptase (RT), protease (PR), and integrase (IN); similar to retroviral genes	13.0072	13.7111	0.613918	14.1852	14.2203	0.976	12.5969	13.6425	0.484449	13.7319	14.262	0.692508	12.7749	13.4985	0.605579	12.2062	14.1196	0.265469	0.567982	0.644659	0.629015	0.699557	2.28117	1.20325	0.660566	0.73434
TI4932S000547	YCL020W	Retrotransposon TYA Gag gene co-transcribed with TYB Pol; translated as TYA or TYA-TYB polyprotein; Gag is a nucleocapsid protein that is the structural constituent of virus-like particles (VLPs); similar to retroviral Gag	13.0305	13.2171	0.878711	13.4914	13.0726	1.33676	12.727	13.3322	0.657395	12.3265	13.6196	0.408093	12.7736	12.8498	0.948594	12.5564	13.0421	0.714119	0.828233	0.819656	0.657346	1.61089	1.32834	1.19886	0.346332	0.977587
TI4932S000548	YCL018W	Beta-isopropylmalate dehydrogenase, catalyzes the third step in the leucine biosynthesis pathway	14.1773	13.9667	1.15717	14.0181	13.7247	1.22556	13.7885	13.7845	1.00277	13.9649	13.6354	1.2566	14.1575	13.9964	1.11807	14.0744	13.3694	1.63024	1.09267	1.3708	0.9442	0.798007	0.685832	0.809346	0.0916114	0.114173
TI4932S000549	YCL017C	Cysteine desulfurase involved in iron-sulfur cluster (Fe/S) biogenesis; required for the post-transcriptional thio-modification of mitochondrial and cytoplasmic tRNAs; essential protein located predominantly in mitochondria	13.1479	12.8902	1.19557	12.9979	13.1439	0.903794	12.7245	12.7013	1.01624	13.4516	12.6933	1.69149	13.3534	13.1204	1.17526	13.2884	12.9193	1.29154	1.12902	1.29561	1.32284	0.600793	0.909964	0.944532	0.25616	0.516449
TI4932S000550	YCL016C	Subunit of a complex with Ctf8p and Ctf18p that shares some components with Replication Factor C, required for sister chromatid cohesion and telomere length maintenance	13.4415	13.1014	1.26586	13.0563	13.0504	1.00409	12.765	12.7176	1.03343	13.2893	12.6359	1.5729	13.5265	13.396	1.09465	13.37	12.8019	1.4825	1.13131	1.35316	1.2607	0.657023	0.738384	0.885369	0.231638	0.307121
TI4932S000551	YCL014W	Protein involved in bud-site selection and required for axial budding pattern; localizes with septins to bud neck in mitosis and may constitute an axial landmark for next round of budding	11.9236	12.8376	0.530738	12.3283	13.2866	0.514658	11.4378	12.7765	0.39537	12.2379	12.9059	0.629368	11.9198	13.0899	0.444379	11.4229	13.2353	0.284726	0.456829	0.476251	1.03124	0.628202	1.56073	1.07339	0.33071	0.866976
TI4932S000552	YCL012C	Putative protein of unknown function; orthologs are present in S. bayanus, S. paradoxus and Ashbya gossypii; YCL012C is not an essential gene	10.6579	9.85597	1.74344	12.0195	10.6504	2.58301	10.726	9.23372	2.81334	11.2139	10.6185	1.51091	10.477	9.71534	1.6954	11.4277	10.0106	2.67056	2.08406	2.25483	0.674965	1.86202	0.63485	1.05728	0.493011	0.75983
TI4932S000553	YCL011C	Poly(A+) RNA-binding protein, involved in the export of mRNAs from the nucleus to the cytoplasm; similar to Hrb1p and Npl3p; also binds single-stranded telomeric repeat sequence in vitro	13.7897	13.9151	0.91681	13.5663	14.0516	0.714343	13.7249	13.8598	0.910722	13.6533	13.6738	0.985878	13.9762	14.0475	0.951792	13.5567	13.8323	0.826125	0.926441	0.842115	1.28343	0.923768	1.15212	1.11977	0.128695	0.350367
TI4932S000554	YCL010C	SaGa associated Factor 29kDa; Probable 29kKDa Subunit of SAGA histone acetyltransferase complex	13.4527	13.7213	0.83009	12.6855	13.4197	0.601152	12.7679	13.4861	0.607844	12.7483	12.9507	0.869101	13.6022	13.8965	0.815446	12.883	13.225	0.788956	0.751127	0.75307	1.38083	0.699393	1.03358	1.03793	0.240942	0.986385
TI4932S000555	YCL009C	Regulatory subunit of acetolactate synthase, which catalyzes the first step of branched-chain amino acid biosynthesis; enhances activity of the Ilv2p catalytic subunit, localizes to mitochondria	14.6922	14.2387	1.36928	14.4537	14.2292	1.1684	14.2646	14.0274	1.17878	14.7891	14.0091	1.71718	14.7143	14.4281	1.21947	14.7889	14.1329	1.57573	1.25584	1.4871	1.17193	0.686462	0.77391	0.877434	0.182974	0.255482
TI4932S000556	YCL008C	Component of the ESCRT-I complex, which is involved in ubiquitin-dependent sorting of proteins into the endosome; homologous to the mouse and human Tsg101 tumor susceptibility gene; mutants exhibit a Class E Vps phenotype	14.4146	14.2632	1.11063	14.0978	14.2376	0.907623	14.1086	14.1559	0.967765	14.4563	14.0628	1.3135	14.6115	14.5137	1.07017	14.4146	14.0906	1.25182	1.04952	1.15765	1.22366	0.736786	0.854891	0.938447	0.179583	0.462589
TI4932S000557	YCL005W-A	Vacuolar H+ ATPase subunit e of the V0 (membrane) sector, essential for vacuolar acidification	12.5714	12.0412	1.44411	13.6547	12.3311	2.50293	12.2729	11.1139	2.23305	12.7346	12.0361	1.62275	12.3559	12.01	1.27101	12.8208	11.6613	2.2339	1.64939	2.11986	0.576969	1.37609	0.568967	0.840675	0.327888	0.298735
TI4932S000558	YCL005W	Protein of unknown function; null mutant shows a reduced affinity for the alcian blue dye suggesting a decreased net negative charge of the cell surface	13.5984	13.2816	1.24561	13.4582	13.2506	1.15474	12.9974	12.91	1.06248	13.5045	12.8311	1.59486	13.6873	13.5274	1.11722	13.6203	12.9443	1.59768	1.14177	1.44909	1.07869	0.666193	0.699276	0.814721	0.162074	0.121676
TI4932S000559	YCL004W	Phosphatidylglycerolphosphate synthase, catalyzes the synthesis of phosphatidylglycerolphosphate from CDP-diacylglycerol and sn-glycerol 3-phosphate in the first committed and rate-limiting step of cardiolipin biosynthesis	11.053	11.1484	0.936034	11.2992	11.503	0.86822	11.0976	11.1194	0.985003	10.5693	11.3049	0.600593	11.0389	10.8684	1.12547	10.8744	11.0188	0.904767	1.0155	0.791193	1.07811	1.64005	1.24393	1.3207	0.204165	0.114405
TI4932S000560	YCL002C	Putative protein of unknown function; YCL002C is not an essential gene	12.8346	12.6568	1.13115	12.7574	12.2984	1.37464	12.6208	12.3659	1.19323	12.5084	11.9605	1.462	12.776	12.7379	1.02671	12.4315	11.7841	1.56634	1.11703	1.46766	0.822867	0.816162	0.655481	0.764837	0.0670091	0.00891918
TI4932S000561	YCL001W	Protein involved in retention of membrane proteins, including Sec12p, in the ER; localized to Golgi; functions as a retrieval receptor in returning membrane proteins to the ER	12.9004	12.6067	1.22578	13.5276	12.4567	2.10079	13.0812	12.1142	1.95469	12.9602	12.5104	1.36591	12.9352	12.5254	1.32854	12.9644	12.222	1.67285	1.503	1.71318	0.583485	1.43105	0.794175	0.936238	0.312036	0.537354
TI4932S000562	YCL001W-A	Putative protein of unknown function; YCL001W-A is not an essential gene	8.58326	8.3537	1.17247	9.02239	8.51398	1.42249	8.32697	8.10189	1.16884	8.40013	7.91825	1.39656	8.80586	8.67081	1.09813	8.60877	7.82189	1.72535	1.14648	1.5148	0.824243	0.836944	0.63647	0.765886	0.0793786	0.0272384
TI4932S000563	YCL001W-B	Putative protein of unknown function; identified by homology	12.3825	12.4441	0.958188	12.7916	11.9462	1.79669	12.471	12.0961	1.29678	11.6918	11.9755	0.821495	12.4538	12.3103	1.10456	12.0769	11.7449	1.25875	1.11984	1.29231	0.533307	1.57856	0.877508	0.996459	0.376668	0.594461
TI4932S000564	YCR002C	Component of the septin ring of the mother-bud neck that is required for cytokinesis; septins recruit proteins to the neck and can act as a barrier to diffusion at the membrane, and they comprise the 10nm filaments seen with EM	12.5294	12.4782	1.03608	12.8631	12.3329	1.44414	12.5627	12.0843	1.39322	12.5459	12.1448	1.32053	12.6085	12.3558	1.19138	12.5002	11.8574	1.56137	1.20689	1.44201	0.717434	1.05504	0.763036	0.845171	0.129529	0.132193
TI4932S000565	YCR003W	Mitochondrial ribosomal protein of the large subunit	11.6666	11.3659	1.23176	12.286	11.3927	1.8573	11.2711	10.7428	1.44228	11.3935	10.9241	1.3845	11.6322	11.4006	1.17415	11.4692	10.7457	1.65118	1.28273	1.63099	0.663197	1.04173	0.7111	0.805343	0.145747	0.0940629
TI4932S000566	YCR004C	Protein of unknown function, has sequence and structural similarity to flavodoxins; green fluorescent protein (GFP)-fusion protein localizes to the cytoplasm in a punctate pattern	13.9726	13.3735	1.51475	13.9518	13.5162	1.35247	13.372	12.8352	1.45073	14.2954	13.1666	2.18672	14.0663	13.6082	1.37379	14.2036	13.2958	1.87621	1.44642	1.80513	1.11999	0.663426	0.732216	0.838543	0.174057	0.219797
TI4932S000567	YCR005C	Citrate synthase, catalyzes the condensation of acetyl coenzyme A and oxaloacetate to form citrate, peroxisomal isozyme involved in glyoxylate cycle; expression is controlled by Rtg1p and Rtg2p transcription factors	14.0508	13.9883	1.04431	14.8725	14.9051	0.977705	14.1823	14.1005	1.05832	14.7987	14.7732	1.01782	14.1299	14.247	0.922014	14.7385	14.7927	0.963113	1.00821	0.986212	1.06812	1.03979	0.957326	1.02175	0.0407016	0.65926
TI4932S000568	YCR007C	Putative integral membrane protein, member of DUP240 gene family; YCR007C is not an essential gene	13.8049	14.0725	0.830675	14.403	14.3407	1.04411	14.1504	14.0386	1.08056	13.6669	14.2139	0.684444	14.1736	14.3175	0.905036	13.7451	14.0408	0.814673	0.938758	0.847742	0.795583	1.57875	1.11092	1.16175	0.278637	0.5182
TI4932S000569	YCR008W	Ser/Thr protein kinase involved in salt tolerance; funtions in regulation of Trk1p-Trk2p potassium transporter; partially redundant with Hal5p; has similarity to Npr1p	14.1611	14.2811	0.920152	14.0535	14.2215	0.890112	14.1898	14.3419	0.899908	13.6835	13.9678	0.821169	14.3132	14.3714	0.960491	13.7292	13.969	0.84683	0.92685	0.852704	1.03375	1.09589	1.13422	1.08795	0.0358529	0.0508576
TI4932S000570	YCR009C	Amphiphysin-like lipid raft protein; subunit of a complex (Rvs161p-Rvs167p) that regulates polarization of the actin cytoskeleton, endocytosis, cell polarity, cell fusion and viability following starvation or osmotic stress	13.4226	13.4056	1.01184	13.9277	13.4123	1.42944	13.522	13.1766	1.27048	13.4147	13.288	1.09182	13.3688	13.1888	1.13291	13.0779	13.0435	1.02408	1.13841	1.18178	0.707862	1.16363	1.10627	0.99259	0.175537	0.781139
TI4932S000571	YCR010C	Acetate transporter required for normal sporulation	9.72036	9.43512	1.21861	11.5498	11.4068	1.10419	9.53629	9.82122	0.820782	11.3082	11.3003	1.00548	10.1671	9.96696	1.14878	11.5115	10.8571	1.57393	1.06273	1.22787	1.10363	0.816311	0.729881	0.883272	0.138356	0.483345
TI4932S000572	YCR011C	Putative ATP-dependent permease of the ABC transporter family of proteins	12.9196	13.2875	0.774913	12.8969	13.4316	0.690308	12.8994	13.3852	0.714127	12.4659	13.4017	0.52274	13.0317	13.4371	0.75505	12.6993	13.1613	0.726003	0.74803	0.64635	1.12256	1.36612	1.04001	1.17623	0.119893	0.193688
TI4932S000573	YCR012W	3-phosphoglycerate kinase, catalyzes transfer of high-energy phosphoryl groups from the acyl phosphate of 1,3-bisphosphoglycerate to ADP to produce ATP; key enzyme in glycolysis and gluconeogenesis	14.0884	13.4874	1.5167	13.9884	13.2657	1.65028	13.4099	13.1289	1.21504	14.3896	13.0927	2.45699	13.97	13.6773	1.22486	14.2729	13.7031	1.48435	1.31887	1.86387	0.919057	0.494525	0.82518	0.746254	0.157686	0.159956
TI4932S000574	YCR014C	DNA polymerase IV, undergoes pair-wise interactions with Dnl4p-Lif1p and Rad27p to mediate repair of DNA double-strand breaks by non-homologous end joining (NHEJ); homologous to mammalian DNA polymerase beta	11.5523	12.368	0.568161	12.005	12.7863	0.58184	11.2325	12.1622	0.524958	11.1564	12.5245	0.387407	11.3209	12.2272	0.533518	9.9487	12.3854	0.184707	0.542212	0.384651	0.976491	1.35505	2.88845	1.74	0.715912	0.243918
TI4932S000575	YCR015C	Putative protein of unknown function; YCR015C is not an essential gene	12.5239	12.4135	1.07956	12.6175	12.2508	1.28941	12.5455	12.1197	1.34334	11.8593	11.9751	0.922829	12.399	12.2156	1.13558	11.9477	11.5594	1.30887	1.18616	1.1737	0.837248	1.45567	0.867605	1.05351	0.24651	0.9374
TI4932S000576	YCR016W	Putative protein of unknown function; green fluorescent protein (GFP)-fusion protein localizes to the nucleolus and nucleus; YCR016W is not an essential gene	13.0675	13.2196	0.899924	13.4858	13.0321	1.36956	13.2705	12.8029	1.38279	12.8061	12.8971	0.938917	13.2169	13.0805	1.09911	11.9601	12.5435	0.667392	1.12728	0.991956	0.65709	1.47275	1.64688	1.25891	0.373646	0.614076
TI4932S000577	YCR017C	Putative sensor/transporter protein involved in cell wall biogenesis; contains 14-16 transmembrane segments and several putative glycosylation and phosphorylation sites; null mutation is synthetically lethal with pkc1 deletion	13.7443	13.8544	0.926505	13.3645	13.7888	0.745203	13.5577	13.7745	0.860477	13.4431	13.6452	0.869273	13.6866	13.9231	0.848763	13.6066	13.6061	1.00031	0.878582	0.871594	1.24329	0.989881	0.848503	1.02723	0.141441	0.932516
TI4932S000578	YCR018C	Protein involved in the processing of pre-rRNA to mature rRNA; contains a C2/C2 zinc finger motif; srd1 mutation suppresses defects caused by the rrp1-1 mutation	12.2513	11.7483	1.41715	12.8777	12.2616	1.53271	11.6812	11.206	1.39016	12.8208	11.9023	1.89021	12.1683	11.9515	1.16218	12.5489	11.7319	1.76176	1.32316	1.72822	0.924604	0.735453	0.659672	0.773243	0.0964848	0.037493
TI4932S000579	YCR019W	Protein necessary for structural stability of L-A double-stranded RNA-containing particles	12.0525	11.732	1.24876	12.2936	12.162	1.09555	11.6951	11.6106	1.06037	12.1529	11.7209	1.34905	12.119	11.9338	1.13701	12.1949	11.7482	1.36292	1.14871	1.26918	1.13984	0.786016	0.834242	0.920034	0.135682	0.30583
TI4932S000580	YCR020C	Protein required for respiratory growth and stability of the mitochondrial genome	12.8588	12.1632	1.61956	13.1386	12.4674	1.59239	12.7768	12.0258	1.68298	12.9602	12.2843	1.59762	12.9422	12.1734	1.70381	12.8004	11.9238	1.83611	1.66878	1.67538	1.01706	1.05343	0.927945	0.999476	0.0456522	0.941391
TI4932S000581	YCR020C-A	Non-catalytic subunit of N-terminal acetyltransferase of the NatC type; required for replication of dsRNA virus; member of the Sm protein family	13.5721	13.183	1.30959	13.8944	13.1562	1.66815	13.7366	12.8763	1.81548	13.4225	13.1183	1.23473	13.5521	12.9751	1.49178	13.5326	12.8422	1.61366	1.53895	1.50551	0.785055	1.47035	0.924469	1.05996	0.256104	0.876035
TI4932S000582	YCR020W-B	Subunit of the RSC chromatin remodeling complex, a multisubunit complex that functions in transcriptional regulation, chromosome stability and establishing sister chromatid cohesion; involved in telomere maintenance	11.9314	11.3832	1.46225	12.6987	11.2101	2.80615	11.1817	10.3165	1.82161	11.5771	10.6993	1.83752	11.7025	10.968	1.6638	11.5779	10.6101	1.95593	1.64922	2.19986	0.521089	0.991344	0.850644	0.787692	0.170672	0.162732
TI4932S000583	YCR021C	Hydrophobic plasma membrane localized, stress-responsive protein that negatively regulates the H(+)-ATPase Pma1p; induced by heat shock, ethanol treatment, weak organic acid, glucose limitation, and entry into stationary phase	11.2212	10.8641	1.28088	12.1712	11.6556	1.42956	11.1136	10.8001	1.2427	11.6684	11.33	1.26442	10.6001	10.4084	1.14219	11.596	10.8834	1.63867	1.22192	1.44422	0.895995	0.982819	0.697019	0.858611	0.103607	0.127602
TI4932S000584	YCR023C	Putative protein of unknown function; YCR023C is not an essential gene	13.2562	13.0449	1.15773	13.3305	13.4131	0.94436	12.9119	13.0762	0.892399	13.2363	13.0431	1.14327	13.3666	13.3645	1.00146	13.4482	13.0804	1.29039	1.0172	1.12601	1.22594	0.780567	0.776093	0.927533	0.182744	0.437923
TI4932S000585	YCR024C	Mitochondrial asparaginyl-tRNA synthetase	10.8879	10.8965	0.994065	10.934	11.1806	0.842866	10.3862	10.6604	0.826922	11.1552	11.0321	1.08907	11.0694	10.9154	1.11262	10.8013	10.6708	1.09465	0.97787	1.00886	1.17939	0.759294	1.01642	0.985033	0.149765	0.804669
TI4932S000586	YCR024C-B	Putative protein of unknown function; identified by expression profiling and mass spectrometry	14.0893	14.2726	0.880693	14.4381	14.4672	0.980013	14.6106	14.4055	1.15273	14.0212	14.5581	0.689233	14.1131	14.4318	0.801782	14.1124	14.1086	1.00263	0.945069	0.890626	0.898655	1.67248	0.799677	1.12361	0.337938	0.72914
TI4932S000587	YCR024C-A	Small single-membrane span proteolipid that functions as a regulatory subunit of the plasma membrane H(+)-ATPase Pma1p, forms unique helix and positively charged cytoplasmic domain that is able to specifically segregate phosphatidylserines	13.6279	13.9009	0.827589	13.8616	13.8592	1.00167	13.8789	13.9531	0.949897	13.6909	13.9223	0.851815	13.6215	14.0272	0.754881	13.5788	13.6264	0.967526	0.844122	0.940336	0.826213	1.11514	0.780218	0.907192	0.12838	0.256587
TI4932S000588	YCR026C	Nucleotide pyrophosphatase/phosphodiesterase family member; mediates extracellular nucleotide phosphate hydrolysis along with Npp2p and Pho5p; activity and expression enhanced during conditions of phosphate starvation	12.7935	13.2438	0.731864	12.2715	13.1083	0.559913	12.5365	13.118	0.668281	12.3231	12.7598	0.738824	12.8143	13.2152	0.757412	11.8668	12.8918	0.491436	0.719186	0.596724	1.3071	0.90452	1.54122	1.25095	0.227721	0.193156
TI4932S000589	YCR027C	Putative Rheb-related GTPase involved in regulating canavanine resistance and arginine uptake; member of the Ras superfamily of G-proteins	13.486	13.1374	1.27332	13.2348	12.9388	1.22768	13.0896	12.8282	1.19868	13.123	12.506	1.53369	13.6586	13.3904	1.20438	13.2182	12.6913	1.44087	1.22546	1.40075	1.03718	0.781564	0.835868	0.884869	0.095225	0.134745
TI4932S000590	YCR028C	Plasma membrane H+-pantothenate symporter; confers sensitivity to the antifungal agent fenpropimorph	14.1756	14.0698	1.07609	13.782	14.2457	0.725135	13.9886	14.0477	0.959912	13.8298	13.8704	0.972216	14.2767	14.415	0.908574	14.146	13.95	1.14551	0.981525	0.947621	1.48399	0.987344	0.79316	1.08816	0.251929	0.809478
TI4932S000591	YCR028C-A	Single-stranded DNA-binding protein essential for mitochondrial genome maintenance; involved in mitochondrial DNA replication	11.8622	11.121	1.67159	12.2604	10.7249	2.8988	11.9276	10.5357	2.62426	11.6875	10.5925	2.1361	11.7242	10.9156	1.75148	11.5923	10.1191	2.7764	2.01578	2.60376	0.576649	1.22853	0.630846	0.812009	0.255787	0.202388
TI4932S000592	YCR030C	Protein with a potential role in actin cytoskeletal organization; overexpression suppresses a pfy1 (profilin) null mutation	13.1558	13.6326	0.718555	13.1369	13.8788	0.597943	12.7423	13.6126	0.547034	13.3136	13.627	0.804757	13.3213	13.7754	0.729947	13.145	13.5575	0.751311	0.665179	0.718004	1.20171	0.679751	0.971564	0.951009	0.184971	0.570921
TI4932S000593	YCR031C	Ribosomal protein 59 of the small subunit, required for ribosome assembly and 20S pre-rRNA processing; mutations confer cryptopleurine resistance; nearly identical to Rps14Bp and similar to E. coli S11 and rat S14 ribosomal proteins	15.0976	15.011	1.0619	15.325	15.1939	1.09511	15.1448	14.7897	1.27909	15.2823	15.0515	1.17348	15.1706	15.0558	1.08281	15.3563	15.1004	1.19411	1.14127	1.15423	0.96968	1.09	0.906796	0.988827	0.0658266	0.871973
TI4932S000594	YCR032W	Protein homologous to human Chediak-Higashi syndrome protein and murine beige gene, which are implicated in disease syndromes due to defective lysosomal trafficking	11.8347	12.5242	0.620079	12.4472	13.125	0.625093	11.6966	12.5203	0.565014	12.235	12.7714	0.689483	11.8972	12.7185	0.565952	12.0455	12.7234	0.625096	0.583681	0.646557	0.991979	0.819475	0.905384	0.905613	0.0609904	0.0891841
TI4932S000595	YCR033W	Subunit of the Set3C deacetylase complex; putative DNA-binding protein	13.2122	13.7395	0.693849	13.1444	13.8373	0.618642	13.1593	13.7205	0.677748	13.0323	13.8103	0.583177	13.4003	13.7851	0.765886	12.7655	13.619	0.553451	0.712494	0.58509	1.12157	1.16216	1.38384	1.22252	0.0998226	0.0181455
TI4932S000596	YCR034W	Fatty acid elongase, involved in sphingolipid biosynthesis; acts on fatty acids of up to 24 carbons in length; mutations have regulatory effects on 1,3-beta-glucan synthase, vacuolar ATPase, and the secretory pathway	13.249	12.7312	1.43177	13.3843	13.0206	1.28673	12.981	12.7134	1.20384	13.5163	12.8971	1.53598	13.2678	12.8532	1.33288	13.4445	12.5973	1.79893	1.32283	1.54055	1.11273	0.783759	0.740929	0.879138	0.143844	0.249981
TI4932S000597	YCR035C	Protein involved in rRNA processing; component of the exosome 3->5 exonuclease complex with Rrp41p, Rrp42p, Rrp4p and Dis3p; required for efficient maturation of 5.8S, 18S and 25S rRNA	13.8048	14.0165	0.863534	13.9545	14.0338	0.946525	14.0419	13.8947	1.1074	13.2719	13.7923	0.697168	13.9093	14.0088	0.93336	13.1897	13.5673	0.769712	0.9681	0.804468	0.91232	1.58843	1.21261	1.23779	0.239541	0.189518
TI4932S000598	YCR036W	Putative ribokinase	13.3476	13.1458	1.15014	13.1683	13.0099	1.11608	13.1492	13.0284	1.08732	12.9554	12.7248	1.17333	13.392	13.3247	1.04772	13.0061	12.5427	1.37873	1.09506	1.22272	1.03052	0.926693	0.759916	0.90571	0.0965324	0.208129
TI4932S000599	YCR037C	Low-affinity inorganic phosphate (Pi) transporter, involved in activation of PHO pathway; expression is independent of Pi concentration and Pho4p activity; contains 12 membrane-spanning segments	13.4508	13.7001	0.841327	13.2132	13.6798	0.723658	13.2805	13.4996	0.859107	13.251	13.2968	0.968794	13.619	13.9099	0.81736	13.3557	13.398	0.971074	0.839264	0.887842	1.1626	0.88678	0.841707	0.963696	0.122844	0.589708
TI4932S000600	YCR038C	GTP/GDP exchange factor for Rsr1p (Bud1p) required for both axial and bipolar budding patterns; mutants exhibit random budding in all cell types	11.3807	11.6451	0.832495	11.8209	12.023	0.869287	11.6849	11.6589	1.01815	11.0886	11.744	0.634904	11.439	11.6818	0.845074	10.687	11.3748	0.620784	0.898573	0.708325	0.957676	1.60363	1.3613	1.30753	0.230741	0.131028
TI4932S000601	YCR039C	Homeobox-domain protein that, with Mcm1p, represses a-specific genes in haploids; acts with A1p to repress transcription of haploid-specific genes in diploids; one of two genes encoded by the MATalpha mating type cassette	10.6764	10.6004	1.05407	11.4779	10.7156	1.69618	10.8744	9.99896	1.83459	10.4421	10.7335	0.817154	10.4933	10.4802	1.00915	10.2423	10.284	0.971528	1.29927	1.16162	0.621437	2.2451	1.03872	1.30175	0.596226	0.736228
TI4932S000602	YCR040W	Transcriptional co-activator involved in regulation of mating-type-specific gene expression; targets the transcription factor Mcm1p to the promoters of alpha-specific genes; one of two genes encoded by the MATalpha mating type cassette	5.86575	5.05214	1.7576	9.58606	8.58764	1.99782	5.92388	5.60242	1.2496	8.98663	7.92535	2.08678	6.30798	5.87513	1.34989	9.25766	7.6337	3.08221	1.45236	2.38894	0.879759	0.598816	0.437962	0.638846	0.158112	0.0696903
TI4932S000603	YCR042C	TFIID subunit (150 kDa), involved in RNA polymerase II transcription initiation	11.2321	12.4361	0.434077	11.5046	12.4648	0.513986	10.9049	12.1043	0.435454	10.3343	12.2251	0.269647	11.073	12.3658	0.408149	9.91347	12.1159	0.217278	0.425893	0.333637	0.844531	1.6149	1.87846	1.44597	0.379911	0.372068
TI4932S000604	YCR043C	Putative protein of unknown function; green fluorescent protein (GFP)-fusion protein localizes to the Golgi apparatus; YCR043C is not an essential gene	12.4913	12.0001	1.40567	12.7434	11.75	1.99093	12.1755	11.2368	1.9167	12.437	11.5224	1.88507	12.4344	12.0683	1.28881	12.3239	11.2604	2.08991	1.53706	1.98864	0.70604	1.01678	0.616683	0.779835	0.1485	0.0886946
TI4932S000605	YCR044C	Vacuolar membrane protein that seems to be involved in Mn2+ homeostasis; mutant is dependent on activation of the unfolded protein response pathway for viability	12.7966	12.5067	1.22257	13.0441	12.5914	1.36864	11.9727	11.9141	1.04146	12.866	12.2475	1.53528	12.9423	12.6766	1.20223	12.8933	12.1714	1.6494	1.15542	1.51777	0.893277	0.678354	0.728888	0.76684	0.0794622	0.0220252
TI4932S000606	YCR045C	hypothetical protein	13.5323	13.2934	1.18011	13.447	13.9453	0.70794	12.8064	13.3282	0.696504	13.943	13.6381	1.23526	13.8844	13.8167	1.04799	13.9051	13.5559	1.27389	0.974868	1.07236	1.66696	0.563854	0.822671	1.01783	0.407911	0.696766
TI4932S000607	YCR046C	Mitochondrial ribosomal protein of the small subunit, required for respiration and for maintenance of the mitochondrial genome	12.6651	11.8288	1.78543	12.5432	11.9669	1.49097	11.6479	11.2256	1.34012	12.9809	11.3859	3.02096	12.5807	12.1644	1.33449	12.7203	11.6837	2.05132	1.48668	2.18775	1.19749	0.443608	0.650551	0.763885	0.275429	0.211019
TI4932S000608	YCR047C	Protein involved in bud-site selection; diploid mutants display a random budding pattern instead of the wild-type bipolar pattern	14.7031	14.5186	1.13642	14.5078	14.5944	0.941691	14.2974	14.3742	0.948184	14.7292	14.3118	1.33555	14.6149	14.6117	1.00221	14.5312	14.3874	1.10473	1.02894	1.12732	1.20678	0.70996	0.907199	0.941313	0.176893	0.482484
TI4932S000609	YCR048W	Acyl-CoA:sterol acyltransferase, isozyme of Are2p; endoplasmic reticulum enzyme that contributes the major sterol esterification activity in the absence of oxygen	14.5974	14.3291	1.20435	14.1421	14.6209	0.717584	14.0505	14.4191	0.774557	14.7319	14.3246	1.32619	14.8079	14.7302	1.05533	14.6981	14.295	1.32231	1.01141	1.12203	1.67835	0.584045	0.798096	1.02016	0.410101	0.666611
TI4932S000610	YCR051W	Putative protein of unknown function; green fluorescent protein (GFP)-fusion protein localizes to the cytoplasm and nucleus; contains ankyrin (Ank) repeats; YCR051W is not an essential gene	14.1997	13.6773	1.43636	14.0217	13.6765	1.27029	13.7287	13.3151	1.33207	14.3218	13.1109	2.31475	14.3353	14.1614	1.12812	14.1695	13.4065	1.69702	1.29885	1.76069	1.13073	0.575468	0.664766	0.790321	0.210835	0.218165
TI4932S000611	YCR052W	One of 15 subunits of the 'Remodel the Structure of Chromatin' (RSC) complex; essential for mitotic growth; homolog of SWI/SNF subunit Swp73p	14.3738	14.3504	1.01636	14.3163	14.3946	0.947163	14.2091	14.3548	0.903977	14.4026	14.3048	1.07008	14.6263	14.608	1.01282	14.3795	14.1123	1.20345	0.97772	1.07357	1.07306	0.844773	0.8416	0.91981	0.0938522	0.310887
TI4932S000612	YCR053W	Threonine synthase, conserved protein that catalyzes formation of threonine from 0-phosphohomoserine; expression is regulated by the GCN4-mediated general amino acid control pathway	13.6078	13.778	0.888693	13.189	13.5664	0.769816	13.6358	13.6767	0.972057	13.2754	13.3642	0.940293	13.8365	13.7773	1.04188	13.2567	13.1984	1.04122	0.967543	0.917111	1.15442	1.03378	1.00063	1.06294	0.0572326	0.607972
TI4932S000613	YCR054C	Essential protein of unknown function	12.39	12.4791	0.940115	12.7899	12.6755	1.08251	12.5378	12.4502	1.0626	12.3767	12.3922	0.989285	12.5411	12.293	1.18762	12.4768	12.393	1.05977	1.06345	1.04386	0.868456	1.07411	1.12064	1.02107	0.0948933	0.811156
TI4932S000614	YCR057C	Conserved 90S pre-ribosomal component essential for proper endonucleolytic cleavage of the 35 S rRNA precursor at A0, A1, and A2 sites; contains eight WD-repeats; PWP2 deletion leads to defects in cell cycle and bud morphogenesis	13.7063	14.0112	0.809521	13.3322	14.084	0.593867	13.5171	13.9146	0.759191	13.2423	13.7338	0.711276	13.7987	14.11	0.805895	13.032	13.7652	0.60156	0.791536	0.635568	1.36314	1.06736	1.33968	1.25673	0.116257	0.0193991
TI4932S000615	YCR059C	Protein that inhibits activation of Gcn2p, an eIF2 alpha subunit protein kinase, by competing for Gcn1p binding, thus impacting gene expression in response to starvation; has sequence and functional similarity to the mouse IMPACT gene	14.4514	13.7985	1.57237	14.4773	14.043	1.35129	13.6827	13.2498	1.34991	14.8936	13.4354	2.7476	14.5558	14.2769	1.21323	14.7031	13.8365	1.82333	1.3785	1.97407	1.16361	0.491303	0.665393	0.773435	0.246734	0.232097
TI4932S000616	YCR060W	HSP90 cofactor; interacts with Hsp82p, Pih1p, Rvb1 and Rvb2, contains a single TPR domain with at least two TPR motifs	12.0857	11.1806	1.87267	12.5518	11.1376	2.66515	11.832	10.4647	2.57979	11.9444	10.9325	2.01661	12.0503	11.3765	1.59528	12.0952	10.6284	2.76397	2.01591	2.48191	0.702651	1.27927	0.57717	0.85303	0.264763	0.282181
TI4932S000617	YCR061W	Protein of unknown function; green fluorescent protein (GFP)-fusion protein localizes to the cytoplasm in a punctate pattern	14.2066	14.2364	0.979511	13.2109	14.0082	0.575404	13.6839	14.3533	0.628756	13.7241	13.7311	0.995199	14.1521	14.4556	0.810288	13.5941	13.5955	0.99907	0.806185	0.856557	1.7023	0.631789	0.811042	1.04838	0.405433	0.785708
TI4932S000618	YCR063W	Protein involved in bud-site selection; diploid mutants display a random budding pattern instead of the wild-type bipolar pattern	13.7213	13.9933	0.828173	13.4059	13.6547	0.841555	13.6896	13.7872	0.934594	13.5617	13.5894	0.981006	14.1622	14.1403	1.01535	13.6122	13.6953	0.944069	0.926039	0.92221	0.984098	0.95269	1.0755	1.0041	0.045115	0.958044
TI4932S000619	YCR065W	Forkhead transcription factor involved in cell cycle specific transcription of SPC110; dosage-dependent suppressor of calmodulin mutants with specific defects in SPB assembly; involved in telomere maintenance	13.9303	14.1016	0.888034	14.0948	14.7727	0.625067	14.0365	14.1883	0.900106	14.0453	14.4194	0.771599	14.2505	14.2652	0.989867	14.2225	14.4262	0.868363	0.926002	0.755009	1.4207	1.16655	1.13992	1.24239	0.109599	0.0925086
TI4932S000620	YCR066W	Protein involved in postreplication repair; binds single-stranded DNA and has single-stranded DNA dependent ATPase activity; forms heterodimer with Rad6p; contains RING-finger motif	11.6986	12.2125	0.700322	12.3573	12.4343	0.94801	11.9428	12.1048	0.89377	11.3599	12.235	0.545188	11.6544	11.9458	0.817063	11.0731	12.1503	0.473948	0.803718	0.655715	0.738729	1.63938	1.72395	1.36735	0.386115	0.401768
TI4932S000621	YCR067C	Integral endoplasmic reticulum membrane protein, functions as a positive regulator of Sar1p probably through inhibition of GTPase activation by Sec23p; binds Sec16p, participates in vesicle formation, similar to Sec12p	12.1515	12.7161	0.676139	11.4882	12.5133	0.491373	11.6558	12.4432	0.579398	11.8645	12.0647	0.870463	12.4318	12.9016	0.722108	11.7561	12.4833	0.604082	0.659215	0.655306	1.37602	0.66562	1.19538	1.07901	0.261081	0.975577
TI4932S000622	YCR068W	Lipase, required for intravacuolar lysis of autophagic bodies; located in the endoplasmic reticulum membrane and targeted to intravacuolar vesicles during autophagy via the multivesicular body (MVB) pathway	12.8162	12.9287	0.924973	11.554	12.5963	0.485538	11.754	12.9262	0.443759	11.9816	11.9905	0.993838	12.9338	12.9216	1.00843	12.0308	12.1014	0.952193	0.792389	0.810523	1.90505	0.44651	1.05906	1.13687	0.517872	0.943355
TI4932S000623	YCR069W	Peptidyl-prolyl cis-trans isomerase (cyclophilin), catalyzes the cis-trans isomerization of peptide bonds N-terminal to proline residues; has a potential role in the secretory pathway	14.4473	14.3707	1.05454	13.9435	14.2941	0.784256	14.0733	14.3393	0.831628	14.3226	14.0919	1.17336	14.5571	14.5048	1.0369	14.2791	14.0982	1.13359	0.974355	1.0304	1.34464	0.70876	0.914704	0.989367	0.22942	0.714759
TI4932S000624	YCR071C	Mitochondrial ribosomal protein of the small subunit	11.6226	11.3179	1.2351	12.4734	11.4793	1.99195	11.3989	10.5602	1.78851	11.6316	11.0922	1.45337	11.5892	11.1839	1.32437	11.7052	10.8968	1.75127	1.44933	1.7322	0.620043	1.23059	0.756236	0.868956	0.226631	0.289193
TI4932S000625	YCR072C	WD-repeat protein involved in ribosome biogenesis; required for maturation and efficient intra-nuclear transport or pre-60S ribosomal subunits, localizes to the nucleolus	14.1089	14.1525	0.970186	13.9627	14.2446	0.82248	14.0207	14.1443	0.917948	14.333	14.0117	1.24953	14.364	14.3071	1.04026	14.2913	14.0679	1.16747	0.976131	1.07983	1.17959	0.734634	0.891037	0.935086	0.159612	0.486909
TI4932S000626	YCR073C	MAP kinase kinase kinase of the HOG1 mitogen-activated signaling pathway; functionally redundant with, and homologous to, Ssk2p; interacts with and is activated by Ssk1p; phosphorylates Pbs2p	13.0078	13.136	0.914987	13.0259	13.5589	0.691115	12.4927	12.9673	0.719668	12.8801	13.2954	0.749862	13.1393	13.4156	0.825696	12.8633	13.4446	0.668347	0.820117	0.703108	1.32393	0.959734	1.23543	1.17303	0.134314	0.129638
TI4932S000627	YCR073W-A	Protein with a possible role in tRNA export; shows similarity to 6-phosphogluconolactonase non-catalytic domains but does not exhibit this enzymatic activity; homologous to Sol1p, Sol3p, and Sol4p	14.2246	13.6862	1.45229	14.0708	13.6855	1.30606	13.9682	13.7007	1.20375	14.2438	13.5823	1.58176	14.3666	13.9881	1.30003	14.4191	13.5128	1.87417	1.31869	1.58733	1.11196	0.761019	0.693657	0.855546	0.15882	0.208367
TI4932S000628	YCR075C	Protein with similarity to human cystinosin, which is a H(+)-driven transporter involved in L-cystine export from lysosomes and implicated in the disease cystinosis; contains seven transmembrane domains	11.6245	10.6619	1.9487	12.3252	11.4393	1.84785	11.0544	10.4075	1.56581	12.0895	11.0214	2.09662	11.4153	10.8299	1.50048	12.2388	10.8455	2.6267	1.67166	2.19039	1.05458	0.746825	0.571242	0.790881	0.173003	0.125919
TI4932S000629	YCR075W-A	Putative protein of unknown function; identified by homology to Ashbya gossypii	10.2241	9.40202	1.76793	11.724	10.1257	3.0278	9.91938	8.82076	2.14151	10.6595	10.0706	1.50411	9.96363	9.30199	1.58188	11.1165	9.70257	2.66468	1.83044	2.39886	0.583901	1.42377	0.593648	0.867105	0.340905	0.308886
TI4932S000630	YCR076C	Putative protein of unknown function; YCR076C is not an essential gene	12.584	11.7239	1.81524	12.9682	12.1302	1.78761	11.7509	11.3121	1.35555	12.9085	11.7552	2.22425	12.538	12.1219	1.33437	12.9003	11.6945	2.30656	1.50172	2.10614	1.01546	0.609444	0.578512	0.734471	0.172417	0.0547412
TI4932S000631	YCR077C	Topoisomerase II-associated deadenylation-dependent mRNA-decapping factor; also required for faithful chromosome transmission, maintenance of rDNA locus stability, and protection of mRNA 3'-UTRs from trimming; functionally linked to Pab1p	14.026	14.3198	0.815729	13.4149	14.2081	0.577105	13.9719	14.476	0.705093	13.7292	14.2756	0.684706	14.3	14.3664	0.954987	13.3977	13.8999	0.706031	0.82527	0.655948	1.41348	1.02977	1.35261	1.26529	0.145822	0.109624
TI4932S000632	YCR079W	Putative phosphoprotein phosphatase; contains mitochondrial targeting sequence; green fluorescent protein (GFP)-fusion protein localizes to the mitochondrion; YCR079W is not an essential gene	14.1332	13.6195	1.42772	13.6351	13.9678	0.794024	12.9815	13.6461	0.630877	14.0211	13.3565	1.58516	13.9542	13.9727	0.987311	13.913	13.4454	1.38284	1.0153	1.25401	1.79809	0.397988	0.713976	0.970017	0.519253	0.510449
TI4932S000633	YCR081W	Subunit of the RNA polymerase II mediator complex; associates with core polymerase subunits to form the RNA polymerase II holoenzyme; essential for transcriptional regulation; involved in glucose repression	11.682	12.2311	0.683439	11.3719	12.367	0.501687	11.2864	12.2281	0.520621	11.1676	11.8513	0.622579	11.7362	12.1883	0.730963	10.6928	11.8129	0.460077	0.645007	0.528114	1.36228	0.836232	1.58878	1.26243	0.273005	0.218692
TI4932S000634	YCR082W	Protein of unknown function, putative transcriptional regulator; proposed to be a Ada Histone acetyltransferase complex component; GFP tagged protein is localized to the cytoplasm and nucleus	12.7684	12.7513	1.01198	12.8752	12.6229	1.19112	12.5177	12.3218	1.14543	12.2549	12.3846	0.913996	12.8414	12.9291	0.94104	12.2999	12.3743	0.949722	1.03282	1.01828	0.849609	1.25321	0.990858	1.03123	0.144822	0.897206
TI4932S000635	YCR083W	Mitochondrial thioredoxin, highly conserved oxidoreductase required to maintain the redox homeostasis of the cell, forms the mitochondrial thioredoxin system with Trr2p, redox state is maintained by both Trr2p and Glr1p	12.3324	11.0851	2.37385	12.9216	11.5316	2.62081	11.37	10.1282	2.36494	12.6769	10.8314	3.59383	12.0676	11.3282	1.6694	12.6147	10.9472	3.17668	2.13607	3.13044	0.90577	0.658056	0.525518	0.696448	0.136481	0.0531165
TI4932S000636	YCR084C	General repressor of transcription, forms complex with Cyc8p, involved in the establishment of repressive chromatin structure through interactions with histones H3 and H4, appears to enhance expression of some genes	14.0268	14.1347	0.927994	13.8256	14.1732	0.785865	13.9036	14.1835	0.823656	13.8506	14.0297	0.883273	14.053	14.3432	0.817779	13.7714	13.9972	0.855124	0.856476	0.841421	1.18086	0.932504	0.956328	1.02323	0.0968944	0.76003
TI4932S000637	YCR086W	Nucleolar protein that forms a complex with Lrs4p which binds Mam1p at kinetochores during meiosis I to mediate accurate chromosome segregation, may be involved in premeiotic DNA replication; possible role in telomere maintenance	13.3277	12.9262	1.32083	13.8666	13.0759	1.72987	12.8821	12.2605	1.53853	13.1602	12.765	1.31512	13.237	12.7937	1.35973	13.3964	12.7681	1.54578	1.40636	1.53026	0.76354	1.16987	0.87964	0.937685	0.147994	0.4183
TI4932S000638	YCR087C-A	Putative protein of unknown function; green fluorescent protein (GFP)-fusion protein localizes to the nucleolus; YCR087C-A is not an essential gene	13.7311	13.3252	1.32486	14.232	13.3257	1.87422	13.5094	12.7191	1.72942	13.653	13.2532	1.31928	13.9633	13.6154	1.27262	13.9185	13.3316	1.50201	1.4423	1.56517	0.706886	1.31088	0.847278	0.955015	0.223505	0.60301
TI4932S000639	YCR088W	Actin-binding protein of the cortical actin cytoskeleton, important for activation of the Arp2/3 complex that plays a key role actin in cytoskeleton organization	13.406	13.3831	1.01604	13.422	13.6932	0.828628	12.9777	13.312	0.793148	13.6752	13.422	1.19179	13.6464	13.586	1.04279	13.5403	13.5396	1.0005	0.950658	1.00697	1.22617	0.665509	1.04227	0.977983	0.202098	0.690285
TI4932S000640	YCR089W	Cell wall adhesin, expressed specifically during mating; may be involved in maintenance of cell wall integrity during mating	11.4876	13.2824	0.288195	12.1618	13.7012	0.344021	10.784	13.3353	0.170607	11.9925	13.6277	0.321929	11.3212	13.5966	0.206556	11.5425	13.6053	0.239351	0.221786	0.301767	0.837727	0.529952	0.862984	0.743554	0.13111	0.165196
TI4932S000641	YCR090C	Putative protein of unknown function; green fluorescent protein (GFP)-fusion protein localizes to the cytoplasm and nucleus; YCR090C is not an essential gene	11.958	11.3732	1.49984	12.4693	11.6884	1.71824	11.8776	10.7869	2.12982	11.978	11.2796	1.62272	11.8806	11.4099	1.38584	12.0292	11.1617	1.82441	1.67183	1.72179	0.872894	1.3125	0.75961	0.981666	0.206514	0.844357
TI4932S000642	YCR091W	Putative serine/threonine protein kinase, most similar to cyclic nucleotide-dependent protein kinase subfamily and the protein kinase C subfamily	11.4551	12.2418	0.579669	11.6721	12.5704	0.536507	11.1785	12.2273	0.483381	11.2408	12.1272	0.540963	11.2973	12.2431	0.519126	9.81195	12.1941	0.191821	0.527392	0.423097	1.08045	0.893557	2.7063	1.5601	0.705008	0.430315
TI4932S000643	YCR092C	Mismatch repair protein, forms dimers with Msh2p that mediate repair of insertion or deletion mutations and removal of nonhomologous DNA ends, contains a PCNA (Pol30p) binding motif required for genome stability	12.9148	13.5014	0.665903	12.8663	13.7544	0.540318	13.0392	13.5886	0.683335	12.5939	13.5483	0.516059	13.2337	13.642	0.753539	12.4038	13.4018	0.500663	0.700926	0.519013	1.23243	1.32414	1.50508	1.35388	0.0981052	0.00336641
TI4932S000644	YCR093W	Component of the CCR4-NOT complex, which has multiple roles in regulating mRNA levels including regulation of transcription and destabilizing mRNAs by deadenylation; basal transcription factor	11.2217	12.5144	0.40819	11.3581	12.5807	0.428517	10.9559	12.3123	0.390572	10.446	11.9514	0.352235	11.0821	12.415	0.396958	10.0346	12.1485	0.231023	0.398573	0.337258	0.952565	1.10884	1.71826	1.25989	0.286083	0.348071
TI4932S000645	YCR094W	Endosomal protein that regulates cell polarity; similar to Ynr048wp and Lem3p	12.9017	12.9481	0.968316	13.0129	12.8354	1.13094	13.1098	12.738	1.29394	12.5637	12.6408	0.947929	13.1165	12.9291	1.13869	12.4737	12.45	1.01657	1.13365	1.03181	0.856205	1.36502	1.12013	1.11378	0.179935	0.399617
TI4932S000646	YCR095C	Cytoplasmic protein required for replication of Brome mosaic virus in S. cerevisiae, which is a model system for studying replication of positive-strand RNA viruses in their natural hosts	12.4837	12.3517	1.09581	12.2018	11.859	1.26818	12.278	11.7633	1.42871	11.5258	11.417	1.07833	12.4032	12.1521	1.19016	11.5988	11.3944	1.15222	1.23823	1.16624	0.86408	1.32493	1.03293	1.07398	0.164865	0.560153
TI4932S000647	YCR095W-A	Ycr095w-ap	10.2086	10.4949	0.820025	9.80587	10.3913	0.666428	10.1293	10.2645	0.910578	9.8055	9.5516	1.19243	10.8266	10.5939	1.17502	9.71208	9.61468	1.06985	0.968541	0.976236	1.23048	0.763633	1.0983	1.03081	0.170154	0.969841
TI4932S000648	YCR096C	Silenced copy of a2 at HMR; similarity to Alpha2p; required along with a1p for inhibiting expression of the HO endonuclease in a/alpha HO/HO diploid cells with an active mating-type interconversion system	11.8562	11.7587	1.06986	12.5722	11.6612	1.88035	11.8488	11.0962	1.68478	11.6948	11.559	1.09868	11.9509	11.7287	1.16653	11.5485	11.3932	1.11366	1.30706	1.36423	0.568966	1.53346	1.04747	1.04996	0.341006	0.8673
TI4932S000649	YCR097W	Silenced copy of a1 at HMR; homeobox corepressor that interacts with Alpha2p to repress haploid-specific gene transcription in diploid cells	5.10047	5.01046	1.06438	6.26254	5.69887	1.47802	5.32035	4.41519	1.87275	5.47904	5.22365	1.19366	4.62541	4.39432	1.17372	5.30054	4.95959	1.26659	1.37028	1.31276	0.720135	1.5689	0.926672	1.0719	0.31299	0.840078
TI4932S000650	YCR098C	Plasma membrane permease, mediates uptake of glycerophosphoinositol and glycerophosphocholine as sources of the nutrients inositol and phosphate; expression and transport rate are regulated by phosphate and inositol availability	11.7446	11.923	0.883723	11.3162	11.924	0.65618	11.2948	11.6941	0.758254	10.8109	11.4113	0.659545	11.6691	12.1625	0.710376	11.0652	11.4462	0.767902	0.784118	0.694542	1.34677	1.14966	0.925087	1.14051	0.149194	0.230478
TI4932S000651	YCR099C	hypothetical protein	12.0836	12.2548	0.888094	12.4581	12.7369	0.824286	11.7685	12.0618	0.816059	12.1715	12.4609	0.818256	12.1143	12.3125	0.871636	12.0352	12.3351	0.812323	0.858596	0.818288	1.07741	0.997314	1.07302	1.04925	0.0318402	0.141757
TI4932S000652	YCR100C	hypothetical protein	11.2916	11.5114	0.858653	11.4592	12.353	0.538175	10.7979	11.6071	0.570716	11.5842	11.6212	0.974696	11.2427	11.567	0.798705	11.2138	11.3818	0.890035	0.742691	0.800969	1.59549	0.585532	0.897386	1.02614	0.365679	0.733904
TI4932S000653	YCR101C	Putative protein of unknown function; localizes to the membrane fraction; YCR101C is not an essential gene	10.036	10.763	0.60414	10.3957	10.9191	0.69573	10.1503	10.7242	0.671808	8.90524	10.4414	0.344801	9.63717	10.0366	0.758157	9.48097	10.2442	0.589153	0.678035	0.543228	0.868354	1.94839	1.28686	1.36787	0.385064	0.298923
TI4932S000654	YCR102C	Putative protein of unknown function; involved in copper metabolism; similar to C.carbonum toxD gene; YCR102C is not an essential gene	10.4258	9.7671	1.57865	12.2615	11.9414	1.24844	9.88419	10.1086	0.855929	12.093	11.4136	1.60154	10.3526	10.1798	1.12723	11.8278	10.9648	1.81887	1.18727	1.55628	1.2645	0.53444	0.619744	0.806229	0.282252	0.241212
TI4932S000655	YCR104W	Part of 23-member seripauperin multigene family encoded mainly in subtelomeric regions, active during alcoholic fermentation, regulated by anaerobiosis, negatively regulated by oxygen, repressed by heme	10.0977	10.3199	0.85727	11.4329	11.7712	0.79095	10.2072	10.1491	1.04114	11.4288	10.9332	1.4099	10.538	10.6756	0.909018	11.2913	10.7606	1.44467	0.935808	1.21517	1.08385	0.738449	0.629222	0.817173	0.16781	0.271671
TI4932S000656	YCR105W	NADPH-dependent cinnamyl alcohol dehydrogenase family member with broad substrate specificity; may be involved in fusel alcohol synthesis	14.0354	13.9819	1.03779	13.9349	14.1903	0.837745	13.9125	14.0229	0.926325	14.1136	14.0458	1.04807	14.0272	14.0288	0.998867	13.9207	13.781	1.10168	0.987661	0.99583	1.23879	0.88384	0.906679	1.00977	0.140479	0.929636
TI4932S000657	YCR106W	Zinc cluster protein involved in conferring resistance to cycloheximide	12.8331	13.3413	0.703126	12.007	13.0205	0.495326	13.0501	13.6121	0.677355	11.0869	13.0176	0.262291	12.8868	13.2518	0.776468	11.9862	12.6561	0.628548	0.718983	0.462055	1.41952	2.58246	1.23533	1.74577	0.516492	0.0817472
TI4932S000658	YCR107W	Putative aryl-alcohol dehydrogenase with similarity to P. chrysosporium aryl-alcohol dehydrogenase; mutational analysis has not yet revealed a physiological role	14.0019	14.2567	0.83806	13.8434	14.3953	0.682157	13.8939	14.2842	0.762965	13.6812	14.3628	0.623493	14.2261	14.4035	0.884257	13.797	14.4338	0.643143	0.828427	0.649598	1.22854	1.22369	1.3749	1.27571	0.0607638	0.0104369
TI4932S000659	YCR108C	Putative protein of unknown function; identified by fungal homology and RT-PCR	10.956	11.6394	0.622719	11.6892	12.4605	0.585895	11.8262	11.5604	1.20234	11.0232	12.5781	0.340352	11.2939	11.792	0.708063	11.5633	11.1845	1.30027	0.844375	0.742172	1.06285	3.53265	0.544551	1.71335	1.12907	0.778638
TI4932S000660	YDL248W	Protein of unknown function, member of the DUP380 subfamily of conserved, often subtelomerically-encoded proteins	13.6391	13.6909	0.964695	13.636	13.7564	0.919886	13.8494	13.8475	1.00134	13.4305	13.5397	0.927094	13.6671	13.7446	0.947684	13.3167	13.2234	1.06683	0.97124	0.971271	1.04871	1.08008	0.888314	1.0057	0.072737	0.999526
TI4932S000661	YDL247W	Alpha-glucoside permease, transports maltose, maltotriose, alpha-methylglucoside, and turanose; identical to Mph3p; encoded in a subtelomeric position in a region likely to have undergone duplication	12.3265	12.839	0.701029	12.2868	13.0261	0.599017	11.9712	12.8842	0.531073	12.0325	12.5312	0.707733	12.3265	12.818	0.711297	12.0804	12.6102	0.69268	0.6478	0.666477	1.1703	0.750386	1.02688	0.98252	0.150928	0.796055
TI4932S000662	YDL246C	Protein of unknown function, computational analysis of large-scale protein-protein interaction data suggests a possible role in fructose or mannose metabolism	13.1471	12.5205	1.5439	13.4213	13.6815	0.834977	12.4335	12.8164	0.766887	13.7014	13.0602	1.5597	13.2973	13.0873	1.15673	13.5191	12.7202	1.73974	1.15584	1.37814	1.84904	0.49169	0.664885	1.00187	0.522387	0.566241
TI4932S000663	YDL245C	Protein of unknown function with similarity to hexose transporter family members, expression is induced by low levels of glucose and repressed by high levels of glucose	13.2602	13.4386	0.883709	13.3345	13.8362	0.706285	13.2031	13.5512	0.785608	13.4917	13.5933	0.93202	13.6127	13.8801	0.830818	13.3076	13.5169	0.864989	0.833378	0.834431	1.25121	0.842908	0.960495	1.0182	0.14862	0.989136
TI4932S000664	YDL244W	Protein involved in synthesis of the thiamine precursor hydroxymethylpyrimidine (HMP); member of a subtelomeric gene family including THI5, THI11, THI12, and THI13	11.9378	11.1385	1.74026	12.3188	12.2717	1.03315	10.9069	10.8724	1.02419	12.9829	11.3556	3.08939	12.4313	11.9067	1.4386	12.5788	11.4558	2.17805	1.40102	2.10019	1.68443	0.331518	0.660498	0.892149	0.498923	0.329327
TI4932S000665	YDL243C	Putative aryl-alcohol dehydrogenase with similarity to P. chrysosporium aryl-alcohol dehydrogenase, involved in the oxidative stress response	12.767	12.588	1.13214	13.1075	13.6358	0.693372	12.6746	12.7601	0.942471	13.4064	13.3708	1.02498	13.0223	13.0973	0.949351	13.6313	13.3261	1.23563	1.00799	0.98466	1.6328	0.9195	0.768315	1.10687	0.326473	0.897255
TI4932S000666	YDL241W	hypothetical protein	12.0877	11.5076	1.49494	13.7856	13.1885	1.51266	11.7739	11.4052	1.29121	13.3647	12.7567	1.52412	12.238	11.888	1.27455	13.3824	12.8629	1.4334	1.35357	1.49006	0.988286	0.84718	0.889182	0.908216	0.0512326	0.148443
TI4932S000667	YDL240W	Putative GTPase-activating protein (GAP) involved in the Pkc1p-mediated signaling pathway that controls cell wall integrity; appears to specifically regulate 1,3-beta-glucan synthesis	11.1467	11.6342	0.71325	11.3789	12.122	0.597449	10.7694	11.6919	0.527607	10.8502	11.5368	0.621321	10.9016	11.3608	0.727391	10.5875	11.6671	0.473145	0.656083	0.563972	1.19383	0.84917	1.53735	1.19345	0.243311	0.308815
TI4932S000668	YDL239C	Protein required for spore wall formation, thought to mediate assembly of a Don1p-containing structure at the leading edge of the prospore membrane via interaction with spindle pole body components; potentially phosphorylated by Cdc28p	9.96305	11.0083	0.484554	10.2375	11.0314	0.576788	10.0425	10.7143	0.627696	9.53438	10.3575	0.565212	9.82027	10.6546	0.560845	8.59496	10.2953	0.307709	0.557699	0.483236	0.840092	1.11055	1.82265	1.25776	0.358897	0.485813
TI4932S000669	YDL238C	Guanine deaminase, a catabolic enzyme of the guanine salvage pathway producing xanthine and ammonia from guanine; activity is low in exponentially-growing cultures but expression is increased in post-diauxic and stationary-phase cultures	11.9002	11.9408	0.972262	10.733	11.3167	0.667222	11.3388	12.0256	0.621207	11.0774	10.7196	1.28142	11.7813	11.74	1.02911	11.1469	10.8653	1.21559	0.874194	1.05474	1.45718	0.484781	0.846594	0.929518	0.347528	0.481227
TI4932S000670	YDL237W	hypothetical protein	13.5841	13.1882	1.31574	13.3842	13.0032	1.30224	13.3742	12.949	1.34284	13.5678	12.6605	1.87549	13.5921	13.2402	1.27623	13.5019	12.7255	1.7129	1.3116	1.63021	1.01037	0.715995	0.74507	0.823811	0.114705	0.137033
TI4932S000671	YDL236W	Alkaline phosphatase specific for p-nitrophenyl phosphate, involved in dephosphorylation of histone II-A and casein	14.381	14.2594	1.08798	14.3458	14.1878	1.11576	14.4421	14.1354	1.23687	14.3691	13.9217	1.36364	14.3868	14.3024	1.06024	14.2112	13.8879	1.25118	1.12836	1.24353	0.975105	0.907036	0.847388	0.909843	0.0451879	0.270942
TI4932S000672	YDL235C	Phosphorelay intermediate protein, phosphorylated by the plasma membrane sensor Sln1p in response to osmotic stress and then in turn phosphorylates the response regulators Ssk1p in the cytosol and Skn7p in the nucleus	12.9131	12.5199	1.31328	12.9934	12.2258	1.70245	12.8789	12.0842	1.73471	12.3248	12.1696	1.11357	12.8441	12.5536	1.223	12.3087	11.9044	1.32345	1.42366	1.37982	0.771406	1.5578	0.924095	1.08443	0.294861	0.860261
TI4932S000673	YDL234C	GTPase-activating protein for yeast Rab family members including: Ypt7p (most effective), Ypt1p, Ypt31p, and Ypt32p (in vitro); involved in vesicle mediated protein trafficking	13.2053	13.6391	0.740312	13.7805	14.1428	0.777923	13.5172	13.6623	0.904291	13.1491	13.8627	0.609785	13.3526	13.616	0.833156	12.8123	13.5205	0.612065	0.82592	0.666591	0.951653	1.48297	1.36122	1.26528	0.196823	0.094989
TI4932S000674	YDL233W	hypothetical protein	13.3474	13.179	1.12381	13.3526	13.4651	0.92502	13.0109	13.064	0.96385	13.2471	13.0857	1.11836	13.619	13.381	1.17942	13.2012	13.1163	1.06055	1.08903	1.03464	1.2149	0.861845	1.11208	1.06294	0.128402	0.563042
TI4932S000675	YDL232W	Subunit of the oligosaccharyltransferase complex of the ER lumen, which catalyzes protein asparagine-linked glycosylation; type I membrane protein required for incorporation of Ost3p or Ost6p into the OST complex	11.547	11.3799	1.12279	12.2843	10.9865	2.45846	11.2662	10.436	1.77798	11.0018	10.736	1.20232	11.2147	10.9341	1.21471	11.409	10.4011	2.01093	1.37183	1.89057	0.456706	1.47879	0.604056	0.846516	0.390678	0.285147
TI4932S000676	YDL231C	Zinc finger protein containing five transmembrane domains; null mutant exhibits strongly fragmented vacuoles and sensitivity to brefeldin A, a drug which is known to affect intracellular transport	13.3818	13.7349	0.782941	13.1227	13.6979	0.671168	13.1508	13.661	0.702121	13.0368	13.3709	0.79332	13.5043	13.8575	0.782848	12.9645	13.2917	0.797085	0.75597	0.753857	1.16654	0.885042	0.982138	1.01124	0.101107	0.967909
TI4932S000677	YDL230W	Phosphotyrosine-specific protein phosphatase that dephosphorylates a broad range of substrates in vivo, including Fpr3p; localized to the cytoplasm and the mitochondria	12.6315	11.8529	1.71551	12.3269	12.1145	1.15866	11.8974	11.5798	1.24623	12.816	11.592	2.33592	12.8711	12.3124	1.47298	12.8745	11.8693	2.00729	1.47824	1.83396	1.4806	0.533509	0.733813	0.915973	0.352941	0.397671
TI4932S000678	YDL229W	Cytoplasmic ATPase that is a ribosome-associated molecular chaperone, functions with J-protein partner Zuo1p; may be involved in folding of newly-made polypeptide chains; member of the HSP70 family; interacts with phosphatase subunit Reg1p	14.7715	14.8838	0.925109	14.884	15.1371	0.839035	15.0103	14.9919	1.01283	15.0308	14.9082	1.08869	15.1296	15.0619	1.04805	14.9887	14.9588	1.02094	0.995327	0.98289	1.10259	0.930317	1.02655	1.01982	0.0610461	0.888163
TI4932S000679	YDL227C	Site-specific endonuclease required for gene conversion at the MAT locus (homothallic switching) through the generation of a ds DNA break; expression restricted to mother cells in late G1 as controlled by Swi4p-Swi6p, Swi5p and Ash1p	10.1016	10.2357	0.911234	11.3947	11.3698	1.01741	9.76364	10.21	0.733896	10.8523	11.1307	0.824475	10.6791	10.986	0.808421	11.3084	11.3058	1.00177	0.81785	0.947884	0.895641	0.890137	0.806994	0.864258	0.0351209	0.181291
TI4932S000680	YDL226C	ADP-ribosylation factor GTPase activating protein (ARF GAP), involved in ER-Golgi transport; shares functional similarity with Glo3p	13.5784	13.5557	1.01587	13.6069	13.4967	1.07941	13.243	13.1328	1.07941	13.7314	13.2076	1.43769	13.8923	13.573	1.24774	13.6581	13.3898	1.20432	1.11434	1.24047	0.941138	0.750793	1.03605	0.909327	0.102718	0.372538
TI4932S000681	YDL225W	One of five related septins (Cdc3p, Cdc10p, Cdc11p, Cdc12p, Shs1p) that form a cortical filamentous collar at the mother-bud neck which is necessary for normal morphogenesis and cytokinesis	13.4258	13.7096	0.821435	13.5183	13.506	1.00862	13.513	13.7295	0.860671	13.0655	13.5991	0.690826	13.4073	13.5314	0.917623	12	13.4031	0.378121	0.866576	0.692523	0.814414	1.24586	2.4268	1.49569	0.590243	0.398069
TI4932S000682	YDL224C	Putative RNA binding protein and partially redundant Whi3p homolog that regulates the cell size requirement for passage through Start and commitment to cell division	13.6845	14.013	0.796375	13.1422	13.833	0.619516	13.748	14.0342	0.820023	13.1427	13.7095	0.675118	13.9109	13.9933	0.944507	13.2398	13.6137	0.771711	0.853635	0.688782	1.28548	1.21464	1.22391	1.24134	0.0272266	0.0614331
TI4932S000683	YDL223C	Substrate of the Hub1p ubiquitin-like protein that localizes to the shmoo tip (mating projection); mutants are defective for mating projection formation, thereby implicating Hbt1p in polarized cell morphogenesis	11.8727	12.6015	0.603406	13.0851	13.7952	0.611286	11.5102	12.7462	0.424578	12.6881	13.4059	0.608021	11.636	12.6171	0.506608	11.6953	13.1741	0.35879	0.511531	0.526033	0.987109	0.698295	1.41199	1.03246	0.253856	0.889863
TI4932S000684	YDL222C	Integral membrane protein localized to mitochondria (untagged protein) and eisosomes, immobile patches at the cortex associated with endocytosis; sporulation and sphingolipid content are altered in mutants; has homologs SUR7 and YNL194C	11.5907	11.2234	1.28996	12.2291	12.6131	0.766307	10.5321	11.2372	0.613417	12.784	11.6973	2.12379	11.6518	11.8326	0.882204	12.4901	11.8571	1.55076	0.928528	1.48029	1.68335	0.288831	0.568884	0.847021	0.521632	0.278005
TI4932S000685	YDL220C	Single stranded DNA-binding protein found at TG1-3 telomere G-tails; regulates telomere replication through recruitment of specific sub-complexes, but the essential function is telomere capping	12.494	12.6408	0.90324	12.1003	12.8361	0.600512	11.898	12.7044	0.571819	12.3022	12.7464	0.735011	12.9796	13.0736	0.936869	12.3795	12.4231	0.970265	0.803976	0.768596	1.50412	0.777974	0.96558	1.08256	0.266539	0.834692
TI4932S000686	YDL219W	D-Tyr-tRNA(Tyr) deacylase, functions in protein translation, may affect nonsense suppression via alteration of the protein synthesis machinery; ubiquitous among eukaryotes	10.8621	10.2061	1.57578	11.8504	10.4872	2.57261	10.9956	9.68697	2.47701	10.9715	10.4016	1.48437	10.6911	10.0773	1.53031	11.0494	9.87609	2.25536	1.86103	2.10411	0.612522	1.66873	0.678523	0.986592	0.418378	0.615152
TI4932S000687	YDL218W	hypothetical protein	11.5644	12.0281	0.725134	11.5009	12.1797	0.624674	11.0181	11.8991	0.543007	11.8205	11.8498	0.979876	11.6317	12.2512	0.650916	11.7096	11.9851	0.826166	0.639686	0.810239	1.16082	0.554158	0.787876	0.834285	0.216364	0.21428
TI4932S000688	YDL217C	Component of the mitochondrial Tim54p-Tim22p complex involved in insertion of polytopic proteins into the inner membrane	13.6909	13.5132	1.13109	13.3617	13.4386	0.948091	13.5434	13.4128	1.09476	13.3399	13.1489	1.1415	13.8817	13.7787	1.074	13.4208	13.0597	1.28442	1.09995	1.12467	1.19302	0.959056	0.836181	0.996085	0.128184	0.814905
TI4932S000689	YDL216C	Catalytic subunit of the COP9 signalosome (CSN) complex that acts as an isopeptidase in cleaving the ubiquitin-like protein Nedd8 from SCF ubiquitin ligases; metalloendopeptidase involved in the adaptation to pheromone signaling	12.0936	12.0382	1.03916	12.3231	12.3843	0.958465	11.7277	11.9206	0.874841	12.3243	12.1436	1.13343	12.2645	12.1923	1.05126	11.9055	12.0254	0.920244	0.988419	1.00405	1.08419	0.771852	1.14237	0.99947	0.140897	0.865957
TI4932S000690	YDL215C	NAD(+)-dependent glutamate dehydrogenase, degrades glutamate to ammonia and alpha-ketoglutarate; expression sensitive to nitrogen catabolite repression and intracellular ammonia levels	13.5904	13.9029	0.805242	13.0487	13.7357	0.621119	13.2393	13.8476	0.655963	13.1093	13.3286	0.858979	13.7974	14.0991	0.811297	12.6799	13.3569	0.625448	0.7575	0.701849	1.29644	0.763654	1.29715	1.11908	0.217655	0.584
TI4932S000691	YDL214C	Protein kinase with a possible role in MAP kinase signaling in the pheromone response pathway	10.3579	10.5923	0.85003	10.7029	11.2648	0.677378	9.98233	10.7137	0.60235	10.5473	10.7192	0.887698	10.3878	10.6572	0.829639	10.7288	10.7325	0.997425	0.760673	0.854167	1.25488	0.678553	0.831781	0.921739	0.211081	0.489378
TI4932S000692	YDL213C	Protein with similarity to hydrophilins, which are involved in the adaptive response to hyperosmotic conditions; computational analysis of large-scale protein-protein interaction data suggests a possible role in rRNA processing	14.3687	14.2825	1.06158	14.5137	14.1213	1.31263	14.1401	13.9705	1.12469	13.8998	13.956	0.961785	14.3968	14.3255	1.05065	13.6808	13.963	0.822321	1.07897	1.03224	0.808743	1.16938	1.27766	1.08526	0.173607	0.767501
TI4932S000693	YDL212W	Endoplasmic reticulum packaging chaperone, required for incorporation of amino acid permeases into COPII coated vesicles for transport to the cell surface	13.6941	13.3423	1.27619	13.8911	13.5467	1.26956	13.5587	12.9902	1.48294	13.7321	13.2343	1.41211	13.6765	13.5597	1.08433	13.6424	12.8154	1.77399	1.28115	1.48522	1.00522	1.05016	0.611236	0.888873	0.17076	0.341421
TI4932S000694	YDL211C	hypothetical protein	11.4716	11.2621	1.15632	11.5554	11.5418	1.00945	11.307	11.3056	1.00102	11.4599	11.1958	1.20092	11.5967	11.6098	0.99098	11.4851	10.9391	1.46005	1.04944	1.22347	1.1455	0.83355	0.678732	0.885927	0.168116	0.28498
TI4932S000695	YDL210W	Permease that serves as a gamma-aminobutyrate (GABA) transport protein involved in the utilization of GABA as a nitrogen source; catalyzes the transport of putrescine and delta-aminolevulinic acid (ALA); localized to the vacuolar membrane	11.6059	11.5282	1.05533	12.4533	12.6094	0.89746	11.5855	11.5909	0.996284	12.279	12.3911	0.925224	11.8307	11.66	1.12557	12.2187	11.5018	1.64367	1.05906	1.15545	1.17591	1.0768	0.68479	0.979167	0.183644	0.716336
TI4932S000696	YDL209C	Protein involved in pre-mRNA splicing, component of a complex containing Cef1p; interacts with Prp19p; contains an RNA recognition motif; has similarity to S. pombe Cwf2p	12.2346	12.5434	0.807323	12.187	12.3452	0.896092	12.143	12.2268	0.943578	11.8694	12.2034	0.793312	12.5058	12.6233	0.921774	11.8315	12.2532	0.746537	0.890891	0.81198	0.900937	1.18942	1.23473	1.10836	0.128029	0.266287
TI4932S000697	YDL208W	Nuclear protein related to mammalian high mobility group (HMG) proteins, essential for function of H/ACA-type snoRNPs, which are involved in 18S rRNA processing	13.9665	13.7214	1.18523	14.2044	13.3377	1.82351	13.9299	13.2806	1.56835	13.7014	13.3902	1.2407	13.9812	13.6548	1.25391	13.6401	13.2922	1.27276	1.33583	1.44566	0.649968	1.26408	0.985195	0.966414	0.217427	0.64804
TI4932S000698	YDL207W	Cytoplasmic nucleoporin required for polyadenylated RNA export but not for protein import; component of Nup82p nuclear pore subcomplex; contains a nuclear export signal	13.3207	13.496	0.885572	13.4161	13.5562	0.907487	13.3041	13.4581	0.898742	12.883	13.6961	0.569143	13.4635	13.6127	0.901774	12.669	13.3367	0.629528	0.895363	0.702053	0.975851	1.57911	1.43246	1.32914	0.222474	0.137458
TI4932S000699	YDL206W	hypothetical protein	10.6861	10.8185	0.912355	10.683	10.9718	0.818561	10.0552	10.5356	0.716774	10.5344	10.3348	1.14836	10.6481	10.7532	0.929704	10.3261	10.4783	0.89988	0.852944	0.9556	1.11458	0.624173	1.03314	0.923966	0.185831	0.441979
TI4932S000700	YDL205C	Phorphobilinogen deaminase, catalyzes the conversion of 4-porphobilinogen to hydroxymethylbilane, the third step in the heme biosynthetic pathway; localizes to both the cytoplasm and nucleus; expression is regulated by Hap2p-Hap3p	14.063	13.953	1.07926	14.1473	13.9679	1.13246	13.9739	13.8819	1.06581	14.1069	13.7895	1.24609	14.1539	14.0382	1.08354	13.9869	13.7897	1.14653	1.0762	1.17503	0.953022	0.855323	0.945061	0.917802	0.0383642	0.0522898
TI4932S000701	YDL204W	Protein of unknown function; has similarity to mammalian reticulon proteins; member of the RTNLA (reticulon-like A) subfamily	13.4671	13.5181	0.965293	13.615	13.7028	0.940959	13.2295	13.4363	0.86645	13.562	13.6318	0.952787	13.6127	13.6365	0.983593	13.3741	13.4457	0.951543	0.938445	0.94843	1.02586	0.909385	1.03368	0.989643	0.0492258	0.798387
TI4932S000702	YDL203C	hypothetical protein	12.9419	12.898	1.03089	12.5243	12.9529	0.742935	12.9362	12.9987	0.957552	12.3579	12.4927	0.910787	13.4212	13.14	1.21525	12.4007	12.6809	0.823479	1.0679	0.825734	1.38759	1.05135	1.47575	1.3049	0.158367	0.0557993
TI4932S000703	YDL202W	Mitochondrial ribosomal protein of the large subunit	13.1523	12.8233	1.25613	13.2661	12.6875	1.49339	12.7322	12.3953	1.26301	12.6084	12.4203	1.1393	13.0702	12.7989	1.20689	12.8123	12.5444	1.20407	1.24201	1.27892	0.841128	1.10858	1.00234	0.984014	0.0952217	0.754641
TI4932S000704	YDL201W	Subunit of a tRNA methyltransferase complex composed of Trm8p and Trm82p that catalyzes 7-methylguanosine modification of tRNA	13.7841	13.6783	1.07611	14.077	13.7068	1.29249	13.6898	13.3051	1.30553	13.8159	13.5859	1.17287	13.8821	13.6787	1.15147	13.695	13.4229	1.20757	1.1777	1.22431	0.832586	1.11311	0.953543	0.966414	0.0994946	0.574301
TI4932S000705	YDL200C	DNA repair methyltransferase (6-O-methylguanine-DNA methylase) involved in protection against DNA alkylation damage	11.0163	10.386	1.54789	11.6377	10.4908	2.21438	10.9525	9.89244	2.085	10.6327	10.2746	1.28177	10.9513	10.492	1.37489	10.9529	9.8135	2.2029	1.66926	1.89968	0.699016	1.62666	0.624125	0.983266	0.394888	0.572848
TI4932S000706	YDL199C	hypothetical protein	11.5061	11.7546	0.841771	12.3096	12.4479	0.908582	11.8068	11.9092	0.931494	11.9672	12.4765	0.702601	11.5132	11.4546	1.04147	12.0912	12.0392	1.03674	0.938246	0.882642	0.926467	1.32578	1.00456	1.0856	0.149648	0.648927
TI4932S000707	YDL198C	Mitochondrial GTP/GDP transporter, essential for mitochondrial genome maintenance; has a role in mitochondrial iron transport; member of the mitochondrial carrier family; (putative) mitochondrial carrier protein	12.9141	12.2817	1.55014	12.5062	12.3916	1.08268	12.6142	12.1097	1.41864	12.7353	12.075	1.58044	13.3517	12.8466	1.41929	13.0459	12.0977	1.92937	1.46269	1.53083	1.43176	0.897627	0.735621	1.02167	0.257581	0.798322
TI4932S000708	YDL197C	Anti-silencing protein that causes derepression of silent loci when overexpressed	13.4709	13.7015	0.852312	13.4823	13.8429	0.778828	13.4695	13.7102	0.846345	13.3114	13.6454	0.793325	13.5773	13.724	0.90337	13.1253	13.6911	0.67558	0.867342	0.749244	1.09435	1.06683	1.33718	1.16612	0.105202	0.0457919
TI4932S000709	YDL195W	Essential phosphoprotein component (p150) of the COPII coat of secretory pathway vesicles, in complex with Sec13p; required for ER-derived transport vesicle formation	13.7391	14.2898	0.682681	13.4028	14.3626	0.514133	13.623	14.4419	0.566873	13.3871	14.4099	0.492167	13.7859	14.4145	0.64683	13.1229	14.227	0.46522	0.632128	0.490507	1.32783	1.15179	1.39037	1.29	0.0874764	0.0187171
TI4932S000710	YDL194W	Plasma membrane glucose sensor that regulates glucose transport; has 12 predicted transmembrane segments; long cytoplasmic C-terminal tail is required for low glucose induction of hexose transporter genes HXT2 and HXT4	12.5501	12.8313	0.822905	11.8677	12.3647	0.708579	12.3283	12.5721	0.844524	11.6635	12.2228	0.678617	12.7163	12.8791	0.893322	12.1047	12.0713	1.02348	0.853583	0.803559	1.16134	1.24448	0.872828	1.09288	0.137925	0.678903
TI4932S000711	YDL193W	Prenyltransferase, required for cell viability	12.6483	12.4943	1.11268	12.958	12.6579	1.23119	12.3557	12.0644	1.22372	12.9218	12.4656	1.37187	12.7908	12.3696	1.33904	12.8274	12.4809	1.27146	1.22515	1.29151	0.903742	0.892009	1.05316	0.949636	0.0635293	0.440627
TI4932S000712	YDL192W	ADP-ribosylation factor, GTPase of the Ras superfamily involved in regulation of coated formation vesicles in intracellular trafficking within the Golgi; functionally interchangeable with Arf2p	13.7294	13.7012	1.01974	14.0943	13.6416	1.36857	13.8124	13.1631	1.56839	13.6564	13.4515	1.15265	13.848	13.6097	1.17961	13.7105	13.2932	1.3355	1.25591	1.28557	0.745109	1.36068	0.88327	0.996354	0.228391	0.874481
TI4932S000713	YDL191W	Protein component of the large (60S) ribosomal subunit, identical to Rpl35Bp and has similarity to rat L35 ribosomal protein	14.6031	14.3655	1.17906	14.9453	14.3825	1.47715	14.53	13.8908	1.55741	14.6769	14.2734	1.32266	14.7101	14.5243	1.13747	14.7055	14.2641	1.35792	1.29131	1.38591	0.7982	1.17748	0.837654	0.937777	0.147449	0.540466
TI4932S000714	YDL190C	Ubiquitin chain assembly factor (E4) that cooperates with a ubiquitin-activating enzyme (E1), a ubiquitin-conjugating enzyme (E2), and a ubiquitin protein ligase (E3) to conjugate ubiquitin to substrates; also functions as an E3	12.8229	13.0568	0.85035	12.4925	13.055	0.67715	12.4921	12.8046	0.805243	12.3249	12.5296	0.86771	13.0384	13.2752	0.848585	12.1873	12.7829	0.661754	0.834726	0.735538	1.25578	0.928009	1.28233	1.15537	0.139547	0.217632
TI4932S000715	YDL189W	Protein of unknown function, identified as a high copy suppressor of psk1 psk2 mutations that confer temperature-sensitivity for galactose utilization; proposed to bind single-stranded nucleic acids via its R3H domain	13.6695	13.8479	0.883687	13.6439	13.815	0.888127	13.8267	13.8034	1.0163	13.0717	13.5423	0.721702	13.8665	13.9326	0.955178	12.9269	13.6021	0.626276	0.951723	0.745369	0.995	1.4082	1.52517	1.30946	0.196958	0.0734363
TI4932S000716	YDL188C	Catalytic subunit of protein phosphatase 2A, functionally redundant with Pph21p; methylated at C terminus; forms alternate complexes with several regulatory subunits; involved in signal transduction and regulation of mitosis	13.3348	13.2573	1.05521	12.7675	12.7691	0.998961	13.1015	12.8523	1.1885	12.432	12.6369	0.867606	13.298	13.0519	1.18598	12.8105	12.553	1.19535	1.14323	1.02064	1.0563	1.36987	0.992153	1.13944	0.142918	0.307505
TI4932S000717	YDL186W	hypothetical protein	13.4667	13.0725	1.31424	12.8144	12.5131	1.23223	13.1055	12.6432	1.37776	12.6588	12.1714	1.40195	13.5505	13.2959	1.19295	12.7167	12.1995	1.4312	1.29498	1.35513	1.06655	0.982744	0.833532	0.960943	0.0834611	0.505789
TI4932S000718	YDL185W	Vacuolar ATPase V1 domain subunit A containing the catalytic nucleotide binding sites; protein precursor undergoes self-catalyzed splicing to yield the extein Tfp1p and the intein Vde (PI-SceI), which is a site-specific endonuclease	14.2982	14.4465	0.902317	14.1355	14.5416	0.754623	14.449	14.5275	0.947033	14.0365	14.3826	0.786706	14.4192	14.5404	0.919435	14.1291	14.3099	0.882211	0.922928	0.807846	1.19572	1.20379	1.04219	1.14724	0.0643884	0.0467015
TI4932S000719	YDL184C	Ribosomal protein L47 of the large (60S) ribosomal subunit, identical to Rpl41Bp and has similarity to rat L41 ribosomal protein; comprised of only 25 amino acids; rpl41a rpl41b double null mutant is viable	13.5985	13.9449	0.786546	14.0621	13.7785	1.21726	13.748	13.5373	1.15723	13.6324	13.8574	0.855603	13.609	13.7498	0.906968	13.6929	13.6273	1.04648	0.950249	1.03978	0.64616	1.35253	0.866686	0.955127	0.255548	0.585356
TI4932S000720	YDL183C	hypothetical protein	11.6995	12.0449	0.787084	12.2735	12.2583	1.0106	11.9287	11.9573	0.980341	11.3945	12.0181	0.649079	11.9854	12.0043	0.986943	11.4627	11.5418	0.946618	0.918123	0.868767	0.778826	1.51036	1.0426	1.11059	0.261968	0.721964
TI4932S000721	YDL182W	Homocitrate synthase isozyme, catalyzes the condensation of acetyl-CoA and alpha-ketoglutarate to form homocitrate, which is the first step in the lysine biosynthesis pathway; highly similar to the other isozyme, Lys21p	14.1529	14.0035	1.10904	13.4092	13.1457	1.2004	13.9238	13.6363	1.22054	13.3373	12.7569	1.49531	14.2843	14.1245	1.11712	13.4121	12.7912	1.53785	1.1489	1.41119	0.923887	0.816248	0.726418	0.822184	0.0699114	0.0792435
TI4932S000722	YDL181W	Protein that inhibits ATP hydrolysis by the F1F0-ATP synthase, inhibitory function is enhanced by stabilizing proteins Stf1p and Stf2p; has similarity to Stf1p and both Inh1p and Stf1p exhibit the potential to form coiled-coil structures	14.2761	13.545	1.65986	14.7789	13.6513	2.18496	13.9564	13.1445	1.75558	14.6009	13.8778	1.65073	14.2937	13.6358	1.57772	14.741	13.7469	1.99196	1.66439	1.94255	0.759677	1.06352	0.792047	0.871747	0.117992	0.165953
TI4932S000723	YDL180W	hypothetical protein	13.1603	13.0093	1.11035	13.1565	13.421	0.832476	12.9501	12.9658	0.989168	13.2121	13.1994	1.00885	13.3783	13.2778	1.07213	13.3549	13.077	1.21239	1.05722	1.01791	1.3338	0.980494	0.884304	1.0662	0.167363	0.75061
TI4932S000724	YDL179W	Cyclin, forms a functional kinase complex with Pho85p cyclin-dependent kinase (Cdk), expressed in late M/early G1 phase, activated by Swi5p	12.4913	12.3382	1.11193	14.0271	13.7399	1.22023	12.7292	12.6237	1.07592	13.7555	13.7124	1.03036	12.6247	12.4985	1.09141	13.7219	13.6938	1.01965	1.09309	1.09008	0.911243	1.04422	1.07038	1.00861	0.0603413	0.965836
TI4932S000725	YDL178W	D-lactate dehydrogenase, located in the mitochondrial matrix	12.536	12.4581	1.05546	12.1755	12.28	0.930113	12.1922	12.0983	1.06727	11.874	11.9016	0.981059	12.5255	12.5381	0.991293	11.9458	11.9633	0.987926	1.03801	0.966366	1.13477	1.08787	1.00341	1.07535	0.0470718	0.0742035
TI4932S000726	YDL177C	hypothetical protein	11.6685	11.3045	1.28704	12.5295	11.4964	2.04641	11.3926	10.4239	1.95717	11.6644	11.1147	1.46376	11.7028	11.4009	1.23278	11.7848	11.1205	1.58472	1.49233	1.6983	0.628925	1.33708	0.777916	0.914641	0.264003	0.520677
TI4932S000727	YDL176W	hypothetical protein	12.4661	12.9598	0.710214	12.3703	13.0453	0.626298	12.4611	12.9698	0.702848	12.0104	12.7059	0.617469	12.6555	12.8205	0.89188	11.6404	12.6183	0.507735	0.768314	0.583834	1.13399	1.13827	1.75659	1.34295	0.253308	0.0639944
TI4932S000728	YDL175C	RING finger protein that interacts with the arginine methyltransferase Hmt1p; may regulate methylation of Npl3p, which modulates Npl3p function in mRNA processing and export; has similarity to Air1p	13.7919	13.631	1.11797	13.667	13.5428	1.08996	13.8607	13.5616	1.2304	13.6247	13.5427	1.0585	13.7399	13.5758	1.12048	13.5926	13.1608	1.34889	1.15628	1.16579	1.02569	1.16239	0.830664	1.00625	0.117887	0.92825
TI4932S000729	YDL174C	D-lactate dehydrogenase, oxidizes D-lactate to pyruvate, transcription is heme-dependent, repressed by glucose, and derepressed in ethanol or lactate; located in the mitochondrial inner membrane	14.1895	14.1702	1.01347	13.732	14.0433	0.805935	14.0173	14.0642	0.968038	13.8915	13.6145	1.21172	14.4178	14.2402	1.13106	14.028	13.871	1.11496	1.03752	1.0442	1.2575	0.798899	1.01444	1.02361	0.16224	0.961948
TI4932S000730	YDL173W	hypothetical protein	14.0532	13.976	1.055	13.7805	13.8403	0.959401	13.7045	13.5085	1.14552	13.6291	13.4482	1.13356	14.1173	14.015	1.07346	12.8383	13.5421	0.613941	1.09133	0.902301	1.09964	1.01055	1.74848	1.28622	0.284822	0.290095
TI4932S000731	YDL171C	NAD(+)-dependent glutamate synthase (GOGAT), synthesizes glutamate from glutamine and alpha-ketoglutarate; with Gln1p, forms the secondary pathway for glutamate biosynthesis from ammonia; expression regulated by nitrogen source	13.7558	14.0867	0.795067	13.6967	14.3907	0.618171	13.3056	14.0289	0.605704	13.8764	14.0779	0.869688	13.9792	14.4221	0.735608	13.7865	14.1211	0.793019	0.712126	0.760293	1.28616	0.696462	0.927604	0.970075	0.210108	0.632157
TI4932S000732	YDL170W	Transcriptional activator necessary for gamma-aminobutyrate (GABA)-dependent induction of GABA genes (such as UGA1, UGA2, UGA4); zinc-finger transcription factor of the Zn(2)-Cys(6) binuclear cluster domain type; localized to the nucleus	13.247	13.4049	0.896318	12.9626	13.2255	0.833421	13.1519	13.4147	0.833513	12.9966	12.92	1.05457	13.3892	13.4653	0.948569	12.5997	12.8861	0.819945	0.8928	0.902644	1.07547	0.790385	1.15687	1.00757	0.13608	0.911323
TI4932S000733	YDL169C	Protein of unknown function, transcript accumulates in response to any combination of stress conditions	10.6303	9.76894	1.81675	10.8058	9.9518	1.80753	10.0942	9.07327	2.02922	10.5302	9.62162	1.87718	10.5241	9.67487	1.80148	10.5541	9.36475	2.28047	1.88248	1.98839	1.0051	1.08099	0.789961	0.958683	0.106749	0.555245
TI4932S000734	YDL168W	Bifunctional enzyme containing both alcohol dehydrogenase and glutathione-dependent formaldehyde dehydrogenase activities, functions in formaldehyde detoxification and formation of long chain and complex alcohols, regulated by Hog1p-Sko1p	13.8663	13.8615	1.00327	13.4998	13.7087	0.865162	13.9007	13.9985	0.934461	13.5271	13.6609	0.911431	13.8838	13.9205	0.974874	13.3502	13.1684	1.13426	0.970867	0.970284	1.15963	1.02527	0.859481	1.01479	0.106313	0.994885
TI4932S000735	YDL167C	Protein of unknown function, rich in asparagine residues	13.5314	13.7425	0.863848	13.5861	13.9345	0.785419	13.4059	13.6997	0.815741	13.5469	13.6699	0.918257	13.6997	13.8179	0.921291	12.9106	13.644	0.601458	0.86696	0.768378	1.09986	0.888358	1.53176	1.17333	0.231887	0.365993
TI4932S000736	YDL166C	Essential NTPase required for small ribosome subunit synthesis, mediates processing of the 20S pre-rRNA at site D in the cytoplasm but associates only transiently with 43S preribosomes via Rps14p, may be the endonuclease for site D	13.2033	12.4908	1.63867	13.6119	12.9896	1.53934	12.5815	11.9064	1.59677	13.5661	12.6359	1.90553	13.2789	12.9155	1.28647	13.5785	12.589	1.98546	1.5073	1.81011	1.06453	0.837967	0.647944	0.850146	0.147474	0.16162
TI4932S000737	YDL165W	Component of the CCR4-NOT complex, which has multiple roles in regulating mRNA levels including regulation of transcription and destabilizing mRNAs by deadenylation; basal transcription factor	12.8415	12.5475	1.22597	13.4965	12.8165	1.60222	12.818	12.0226	1.73562	13.4196	12.3974	2.03093	13.0069	12.5928	1.33243	13.2486	12.1922	2.07973	1.43134	1.9043	0.76517	0.85459	0.640672	0.753477	0.0759705	0.094825
TI4932S000738	YDL164C	DNA ligase found in the nucleus and mitochondria, an essential enzyme that joins Okazaki fragments during DNA replication; also acts in nucleotide excision repair, base excision repair, and recombination	12.9175	13.1154	0.871778	13.189	13.5403	0.783901	12.8698	13.162	0.816677	13.0952	13.2086	0.924422	13.2845	13.3072	0.984452	13.0818	13.1076	0.982272	0.890969	0.896865	1.1121	0.883446	1.00222	0.999256	0.0808633	0.942535
TI4932S000739	YDL161W	Epsin-like protein involved in endocytosis and actin patch assembly and functionally redundant with Ent2p; binds clathrin via a clathrin-binding domain motif at C-terminus	13.3255	13.6847	0.779571	13.5469	13.464	1.05919	13.1161	13.3968	0.823228	12.6954	13.6014	0.533636	13.2051	13.5538	0.785343	12.1503	13.4276	0.412575	0.796047	0.668466	0.73601	1.54268	1.90351	1.39407	0.422692	0.55621
TI4932S000740	YDL160C-A	Identified by homology to Ashbya gossypii	11.3497	10.6741	1.59721	12.1411	11.1794	1.94754	11.2729	10.2745	1.99777	11.3313	10.9222	1.32784	11.2619	10.8178	1.36042	11.5586	10.5236	2.04905	1.6518	1.77481	0.820115	1.50453	0.663928	0.996191	0.316155	0.695439
TI4932S000741	YDL160C	Cytoplasmic DExD/H-box helicase, stimulates mRNA decapping, coordinates distinct steps in mRNA function and decay, interacts with both the decapping and deadenylase complexes, may have a role in mRNA export and translation	14.7122	14.6753	1.02592	14.5054	14.6563	0.900659	14.5873	14.6631	0.948787	14.535	14.7172	0.881356	14.8928	14.8132	1.05678	14.4908	14.5767	0.942193	1.0105	0.908069	1.13908	1.07651	1.12161	1.1124	0.0228313	0.049609
TI4932S000742	YDL159W-A	hypothetical protein identified by homology. See FEBS Letters [2000] 487:31-36.	5.53426	6.50536	0.510116	8.69444	9.70017	0.498016	6.63918	7.30259	0.631382	7.67154	9.18016	0.351447	5.60283	6.07782	0.719473	7.88985	8.57986	0.61985	0.620324	0.489771	1.0243	1.79652	1.16072	1.32718	0.291434	0.255694
TI4932S000743	YDL159W	Signal transducing MAP kinase kinase involved in pheromone response, where it phosphorylates Fus3p, and in the pseudohyphal/invasive growth pathway, through phosphorylation of Kss1p; phosphorylated by Ste11p, degraded by ubiquitin pathway	13.0114	13.1477	0.909839	12.8928	13.2838	0.762571	13.078	13.174	0.935564	12.6758	13.1544	0.717686	13.2484	13.2632	0.989801	12.4745	12.8009	0.797507	0.945068	0.759255	1.19312	1.30358	1.24112	1.24594	0.0391672	0.00489521
TI4932S000744	YDL157C	hypothetical protein	11.4975	10.4919	2.00774	12.2913	10.7699	2.87068	10.8192	9.72142	2.14018	11.5306	10.3517	2.26407	11.3103	10.5808	1.65809	11.7369	10.2356	2.8311	1.93534	2.65528	0.699395	0.945281	0.58567	0.743449	0.129974	0.0414644
TI4932S000745	YDL156W	hypothetical protein	11.9956	12.6077	0.654269	11.297	12.4186	0.459583	11.5891	12.7084	0.460323	10.5789	12.022	0.36779	12.0155	12.5565	0.687276	11.2883	12.079	0.578049	0.600623	0.468474	1.42361	1.25159	1.18896	1.28806	0.0859159	0.229846
TI4932S000746	YDL155W	B-type cyclin involved in cell cycle progression; activates Cdc28p to promote the G2/M transition; may be involved in DNA replication and spindle assembly; accumulates during S phase and G2, then targeted for ubiquitin-mediated degradation	12.596	12.6944	0.934106	12.6852	13.1475	0.725796	12.5619	12.7124	0.900924	12.4349	12.7576	0.79957	12.8624	12.9293	0.95469	12.3188	12.6437	0.798359	0.929907	0.774575	1.28701	1.12676	1.19582	1.2032	0.0568375	0.00585208
TI4932S000747	YDL154W	Protein of the MutS family, forms a dimer with Msh4p that facilitates crossovers between homologs during meiosis; msh5-Y823H mutation confers tolerance to DNA alkylating agents; homologs present in C. elegans and humans	10.7955	11.0603	0.832286	10.6389	11.2253	0.665997	10.3041	10.8625	0.679026	10.233	10.6049	0.772748	10.9238	11.2339	0.806535	9.86846	10.6053	0.600067	0.772616	0.679604	1.24969	0.878716	1.34407	1.15749	0.173948	0.249571
TI4932S000748	YDL153C	Component of the small (ribosomal) subunit (SSU) processosome required for pre-18S rRNa processing; essential nucleolar protein that, when overproduced, disrupts silencing	13.3001	13.943	0.640432	13.252	13.8933	0.641135	12.9395	13.8209	0.542855	12.3399	13.6869	0.393091	13.1459	13.9058	0.59052	11.2954	13.6119	0.200757	0.591269	0.411661	0.998904	1.38099	2.94147	1.77379	0.727713	0.240871
TI4932S000749	YDL150W	RNA polymerase III subunit C53	13.0415	13.1428	0.932212	12.8709	13.1015	0.852231	12.9588	13.1307	0.887708	12.7745	12.9514	0.884623	13.3368	13.3689	0.978005	12.2471	12.7933	0.684831	0.932642	0.807228	1.09385	1.00349	1.4281	1.17514	0.158163	0.135297
TI4932S000750	YDL149W	Transmembrane protein involved in formation of Cvt and autophagic vesicles; cycles between the pre-autophagosomal structure and other cytosolic punctate structures, not found in autophagosomes	9.59568	10.0435	0.733128	10.6721	11.2654	0.662808	9.71982	10.1953	0.719238	10.1537	10.8331	0.624451	9.80675	10.312	0.704537	10.1223	10.9012	0.582786	0.718968	0.623348	1.10609	1.15179	1.20891	1.1556	0.036426	0.0175866
TI4932S000751	YDL148C	Nucleolar protein, forms a complex with Noc4p that mediates maturation and nuclear export of 40S ribosomal subunits; also present in the small subunit processome complex, which is required for processing of pre-18S rRNA	12.6133	12.9299	0.802919	12.4015	12.9769	0.671105	12.018	12.8441	0.564048	12.0241	12.4388	0.750173	12.6456	13.0509	0.755122	10.4808	12.463	0.25311	0.707363	0.558129	1.19641	0.751891	2.98338	1.64389	0.835191	0.431092
TI4932S000752	YDL147W	Essential, non-ATPase regulatory subunit of the 26S proteasome lid, similar to mammalian p55 subunit and to another S. cerevisiae regulatory subunit, Rpn7p	13.673	13.6991	0.982058	13.8896	13.872	1.01226	13.7855	13.5576	1.17113	13.438	13.7029	0.832208	13.8344	13.7404	1.06733	13.1098	13.4143	0.809742	1.07351	0.884738	0.97016	1.40726	1.31811	1.23184	0.163318	0.0885398
TI4932S000753	YDL146W	Protein of unknown function; GFP-fusion protein localizes to the cell periphery, cytoplasm, bud, and bud neck; null mutant shows a reduced affinity for the alcian blue dye suggesting a decreased net negative charge of the cell surface	12.4304	12.2193	1.15752	12.7675	12.6751	1.06612	12.3085	12.0492	1.19687	12.7595	12.3991	1.2838	12.3996	12.104	1.22741	12.8407	12.1124	1.6566	1.19393	1.33551	1.08573	0.932292	0.740919	0.919646	0.122155	0.460524
TI4932S000754	YDL145C	Alpha subunit of COPI vesicle coatomer complex, which surrounds transport vesicles in the early secretory pathway	13.8242	14.2939	0.722146	13.5324	14.118	0.666368	13.9044	14.3355	0.741684	13.5215	14.1958	0.626624	14.134	14.4042	0.829215	13.5489	14.2255	0.625673	0.764348	0.639555	1.0837	1.18362	1.32532	1.19755	0.0858485	0.0246557
TI4932S000755	YDL144C	hypothetical protein	13.6897	13.1837	1.42011	12.9276	12.8757	1.03657	13.1295	12.927	1.15065	13.648	12.4493	2.29532	13.7816	13.4502	1.25823	13.4343	12.6141	1.76567	1.27633	1.69918	1.37001	0.501306	0.712612	0.861311	0.320352	0.320503
TI4932S000756	YDL143W	Subunit of the cytosolic chaperonin Cct ring complex, related to Tcp1p, required for the assembly of actin and tubulins in vivo	14.0459	13.9976	1.03407	13.6684	13.9448	0.825634	14.058	13.9128	1.10589	13.4078	13.7486	0.789625	14.0335	14.1316	0.934271	13.4663	13.5523	0.942131	1.02474	0.852463	1.25245	1.40052	0.991658	1.21488	0.146377	0.0638641
TI4932S000757	YDL142C	Cardiolipin synthase; produces cardiolipin, which is an important constituent of mitochondrial membranes; required for normal mitochondrial membrane potential and function	13.4508	12.952	1.41305	13.2533	13.2917	0.973771	13.1295	12.7578	1.29395	13.3747	12.783	1.50705	13.5042	13.1168	1.30805	13.5325	12.6747	1.81223	1.33835	1.43102	1.45111	0.858598	0.721791	1.0105	0.27412	0.727485
TI4932S000758	YDL141W	Biotin:apoprotein ligase, covalently modifies proteins with the addition of biotin, required for acetyl-CoA carboxylase (Acc1p) holoenzyme formation	12.6201	12.6568	0.97483	11.9526	12.7132	0.590243	12.5149	12.5605	0.968912	12.1636	12.3165	0.899453	12.8026	12.7591	1.03061	12.2803	12.2405	1.02795	0.991451	0.839215	1.65158	1.07722	1.00259	1.2438	0.251106	0.311008
TI4932S000759	YDL140C	RNA polymerase II largest subunit B220, part of central core; phosphorylation of C-terminal heptapeptide repeat domain regulates association with transcription and splicing factors; similar to bacterial beta-prime	13.8048	14.3748	0.673586	13.7232	14.5419	0.566938	13.6937	14.274	0.66885	13.6374	14.3885	0.594137	14.104	14.7346	0.645904	13.3811	14.3442	0.512942	0.66278	0.558006	1.18811	1.12575	1.25921	1.19103	0.0472201	0.0144488
TI4932S000760	YDL139C	Protein of unknown function; isolated as a high-copy suppressor of mutations in the histone fold domain (HFD) of CSE4	12.9962	12.7775	1.16364	13.721	13.1705	1.46468	13.0603	12.6421	1.33627	13.1577	13.1092	1.03416	13.1884	12.8617	1.2542	12.8959	12.8674	1.01992	1.25137	1.17292	0.794472	1.29213	1.22971	1.10544	0.191703	0.637721
TI4932S000761	YDL138W	Plasma membrane glucose receptor, highly similar to Snf3p; both Rgt2p and Snf3p serve as transmembrane glucose sensors generating an intracellular signal that induces expression of glucose transporter (HXT) genes	13.5418	13.6779	0.909981	13.0109	13.6162	0.657371	13.5765	13.8091	0.851125	13.0425	13.2906	0.842007	13.6437	13.6282	1.01078	13.0452	13.2643	0.8591	0.923962	0.78616	1.38427	1.01083	1.17656	1.19055	0.132312	0.158661
TI4932S000762	YDL137W	ADP-ribosylation factor, GTPase of the Ras superfamily involved in regulation of coated formation vesicles in intracellular trafficking within the Golgi; functionally interchangeable with Arf1p	13.8611	13.494	1.28976	13.8581	13.4011	1.37267	13.6353	13.0542	1.49596	13.7801	13.1234	1.57649	13.8879	13.6076	1.21445	13.9053	13.2671	1.55632	1.33339	1.50183	0.939595	0.948917	0.780331	0.889614	0.0670038	0.187993
TI4932S000763	YDL136W	Protein component of the large (60S) ribosomal subunit, identical to Rpl35Ap and has similarity to rat L35 ribosomal protein	14.5863	14.4251	1.11816	14.867	14.3336	1.44731	14.5889	13.9885	1.5161	14.6375	14.2571	1.30164	14.7177	14.5024	1.16096	14.7184	14.3925	1.25341	1.26507	1.33412	0.772583	1.16476	0.926239	0.954529	0.139737	0.645301
TI4932S000764	YDL135C	Rho GDP dissociation inhibitor involved in the localization and regulation of Cdc42p	14.1054	13.8926	1.15896	14.4299	13.7733	1.57635	13.9585	13.4836	1.38983	14.1272	13.9021	1.16886	14.2278	13.9692	1.19627	14.1808	13.8881	1.22499	1.24835	1.3234	0.73522	1.18904	0.976556	0.96694	0.160561	0.634812
TI4932S000765	YDL134C	Catalytic subunit of protein phosphatase 2A, functionally redundant with Pph22p; methylated at C terminus; forms alternate complexes with several regulatory subunits; involved in signal transduction and regulation of mitosis	13.5451	13.1594	1.3065	12.987	13.1449	0.896288	13.0644	12.8408	1.16764	12.9122	12.6558	1.19444	13.5125	13.1697	1.26824	12.9919	12.7542	1.17917	1.24746	1.08997	1.45768	0.977557	1.07553	1.17026	0.179388	0.209479
TI4932S000766	YDL133C-A	Ribosomal protein L47 of the large (60S) ribosomal subunit, identical to Rpl41Ap and has similarity to rat L41 ribosomal protein; comprised of only 25 amino acids; rpl41a rpl41b double null mutant is viable	13.6259	13.9096	0.821502	13.9804	13.8662	1.08237	13.673	13.5372	1.09869	13.5824	13.7468	0.892286	13.59	13.8907	0.81186	13.563	13.5053	1.0408	0.910683	1.00515	0.758983	1.23132	0.780036	0.923446	0.188682	0.440133
TI4932S000767	YDL133W	hypothetical protein	13.1994	13.2787	0.946575	13.4788	13.5439	0.955907	13.0924	13.1649	0.951007	13.0269	13.2579	0.852019	13.177	13.2616	0.943047	12.9705	13.1006	0.913781	0.946876	0.907236	0.990237	1.11618	1.03203	1.04615	0.0453601	0.260305
TI4932S000768	YDL132W	Cullin, structural protein of SCF complexes (which also contain Skp1p, Cdc34p, and an F-box protein) involved in ubiquitination; SCF promotes the G1-S transition by targeting G1 cyclins and the Cln-CDK inhibitor Sic1p for degradation	13.2738	13.4672	0.874538	12.7915	13.1356	0.787785	13.1156	13.3864	0.828872	12.4861	12.9301	0.735106	13.2425	13.4256	0.88083	11.9331	13.0085	0.474528	0.861413	0.665806	1.11012	1.12756	1.85622	1.36463	0.301102	0.117232
TI4932S000769	YDL131W	Homocitrate synthase isozyme, catalyzes the condensation of acetyl-CoA and alpha-ketoglutarate to form homocitrate, which is the first step in the lysine biosynthesis pathway; highly similar to the other isozyme, Lys20p	13.9393	13.9337	1.00388	14.132	13.8851	1.18667	14.1396	13.9305	1.15596	13.5815	13.8381	0.837033	14.3049	13.8443	1.37617	14.0204	13.6275	1.31301	1.17867	1.11224	0.845965	1.38101	1.0481	1.09169	0.191045	0.728983
TI4932S000770	YDL130W-A	Protein involved in regulation of the mitochondrial F1F0-ATP synthase; Stf1p and Stf2p act as stabilizing factors that enhance inhibitory action of the Inh1p protein	11.6343	10.8758	1.69174	12.3898	11.0045	2.61228	11.5577	10.0212	2.90087	11.3973	10.5147	1.84372	11.3889	10.758	1.54856	11.7049	10.326	2.60077	2.04706	2.35226	0.647612	1.57338	0.595421	0.938803	0.389036	0.573559
TI4932S000771	YDL130W	Ribosomal protein P1 beta, component of the ribosomal stalk, which is involved in interaction of translational elongation factors with ribosome; accumulation is regulated by phosphorylation and interaction with the P2 stalk component	14.7458	14.3679	1.29945	15.0325	14.21	1.7684	14.6427	13.9497	1.61658	14.8157	14.231	1.4997	14.7204	14.4229	1.22904	14.7371	14.1298	1.52349	1.38169	1.5972	0.734818	1.07794	0.806725	0.87316	0.127952	0.216277
TI4932S000772	YDL129W	hypothetical protein	12.8386	12.5897	1.1883	12.0442	12.0768	0.977691	12.5398	12.3392	1.14916	12.1152	11.8719	1.18369	12.9444	12.5259	1.33644	11.9067	11.7941	1.08117	1.22463	1.08085	1.21542	0.970831	1.2361	1.14078	0.104332	0.155918
TI4932S000773	YDL128W	Vacuolar H+/Ca2+ exchanger involved in control of cytosolic Ca2+ concentration; has similarity to sodium/calcium exchangers, including the bovine Na+/Ca2+,K+ antiporter	14.4734	14.3972	1.05424	14.4192	14.5893	0.888744	14.5199	14.4327	1.06231	14.3745	14.4695	0.936271	14.4112	14.4089	1.00161	14.3968	14.283	1.08204	1.03938	0.969019	1.18621	1.13462	0.925662	1.08216	0.097559	0.314231
TI4932S000774	YDL127W	G1 cyclin, associates with Pho85p cyclin-dependent kinase (Cdk) to contribute to entry into the mitotic cell cycle, essential for cell morphogenesis; localizes to sites of polarized cell growth	13.6909	13.5899	1.07248	13.8485	14.0196	0.888125	13.8824	13.6548	1.17093	13.5467	13.9849	0.73808	13.8609	13.7516	1.07868	13.5959	13.761	0.891856	1.10736	0.839354	1.20758	1.58645	1.20948	1.3345	0.154287	0.010988
TI4932S000775	YDL126C	ATPase in ER, nuclear membrane and cytosol with homology to mammalian p97; in a complex with Npl4p and Ufd1p participates in retrotranslocation of ubiquitinated proteins from the ER into the cytosol for degradation by the proteasome	13.5101	13.6572	0.903087	13.2792	13.8026	0.695713	13.118	13.6496	0.691763	13.4187	13.4923	0.950246	13.5329	13.8239	0.81737	13.4162	13.6291	0.862784	0.804073	0.836248	1.29807	0.727983	0.947364	0.99114	0.203334	0.755924
TI4932S000776	YDL125C	Adenosine 5'-monophosphoramidase; interacts physically and genetically with Kin28p, a CDK and TFIIK subunit, and genetically with CAK1; member of the histidine triad (HIT) superfamily of nucleotide-binding proteins and similar to Hint	13.021	12.4567	1.47874	13.4897	12.5047	1.97938	12.8765	12.0599	1.76126	13.0416	12.4035	1.5563	12.9074	12.4813	1.34361	13.1611	12.076	2.12148	1.52787	1.88572	0.747069	1.1317	0.633336	0.837369	0.184673	0.163029
TI4932S000777	YDL124W	NADPH-dependent alpha-keto amide reductase; reduces aromatic alpha-keto amides, aliphatic alpha-keto esters, and aromatic alpha-keto esters	11.9432	11.462	1.39594	12.0347	12.1305	0.935719	11.6485	11.3447	1.2344	12.3533	11.6406	1.63894	12.146	11.8452	1.23183	12.4251	11.4302	1.99295	1.28739	1.52253	1.49184	0.753171	0.618095	0.954369	0.332583	0.497374
TI4932S000778	YDL123W	Protein of unknown function, localized to the vacuolar outer membrane	13.8847	13.6871	1.14681	14.0581	14.1076	0.966229	13.8551	13.6764	1.13189	13.9439	13.9835	0.972922	13.8787	13.835	1.03079	13.9507	13.5771	1.29552	1.10316	1.07822	1.18689	1.16339	0.795657	1.04865	0.155148	0.838397
TI4932S000779	YDL122W	Ubiquitin-specific protease that removes ubiquitin from ubiquitinated proteins; cleaves at the C terminus of ubiquitin fusions irrespective of their size; capable of cleaving polyubiquitin chains	13.8108	14.0314	0.858228	13.7534	14.0036	0.840757	13.9058	14.0359	0.913767	13.244	13.9832	0.599097	13.8187	13.971	0.899784	12.3201	13.6784	0.390063	0.890593	0.609972	1.02078	1.52524	2.30677	1.6176	0.458173	0.0993608
TI4932S000780	YDL121C	hypothetical protein	11.6286	10.8835	1.67608	11.8617	10.8808	1.97367	10.9637	10.1652	1.7393	11.3123	10.3489	1.94996	11.271	10.8373	1.35067	11.264	10.1851	2.11253	1.58868	2.01205	0.849218	0.891968	0.639361	0.793516	0.0956032	0.0316507
TI4932S000781	YDL120W	Frataxin, regulates mitochondrial iron accumulation; interacts with Isu1p which promotes Fe-S cluster assembly; interacts with electron transport chain components and may influence respiration; human homolog involved in Friedrich's ataxia	12.5382	11.9999	1.45225	13.0663	12.4598	1.5225	12.2094	11.5586	1.56997	12.8854	12.1784	1.63243	12.6085	12.2054	1.32237	13.0177	11.8935	2.17987	1.4482	1.77827	0.953865	0.961742	0.606627	0.840744	0.143395	0.200381
TI4932S000782	YDL119C	Putative mitochondrial transport protein; localizes to the mitochondrion; YDL119C is not an essential gene	11.1845	10.8911	1.22557	11.9669	11.5358	1.34818	10.6944	10.5848	1.07888	11.8324	11.4091	1.34099	11.1517	10.7648	1.30758	11.7333	11.2791	1.37004	1.20401	1.35307	0.909058	0.804537	0.954411	0.889336	0.0543479	0.0916758
TI4932S000783	YDL117W	SH3-domain protein located in the mother-bud neck and the cytokinetic actin ring; mutant phenotype and genetic interactions suggest a role in cytokinesis	12.1196	12.5012	0.767549	12.2766	12.9673	0.619555	12.0115	12.4052	0.761193	12.3704	12.4926	0.918803	12.6124	12.8552	0.845117	12.1156	12.6684	0.681671	0.791286	0.74001	1.23887	0.828462	1.23977	1.10237	0.167734	0.618315
TI4932S000784	YDL116W	Subunit of the nuclear pore complex (NPC), forms a subcomplex with Nup85p, Nup120p, Nup145p-C, Sec13p, and Seh1p that plays a role in nuclear mRNA export and NPC biogenesis	13.3898	13.7354	0.786979	13.1057	13.7025	0.661232	13.5106	13.658	0.902851	12.8792	13.2748	0.760191	13.5809	13.6984	0.92179	12.7946	13.3426	0.683957	0.87054	0.701793	1.19017	1.18766	1.34773	1.24186	0.0648423	0.0309329
TI4932S000785	YDL115C	Protein of unknown function, deletion causes hypersensitivity to the K1 killer toxin	13.3991	13.449	0.96602	13.5359	13.5719	0.975355	13.2858	13.1724	1.08173	12.8868	13.3815	0.709732	13.4652	13.5593	0.936864	13.1954	13.1286	1.0474	0.99487	0.910828	0.99043	1.52413	0.894468	1.13634	0.239885	0.494034
TI4932S000786	YDL114W	hypothetical protein	8.30665	8.12179	1.13671	11.3699	10.6614	1.6341	8.13547	8.10239	1.0232	10.5442	10.1989	1.27045	8.5614	8.37894	1.13482	10.4916	9.86445	1.5445	1.09824	1.48302	0.695617	0.805384	0.734749	0.74525	0.0393377	0.0291824
TI4932S000787	YDL113C	Protein required for transport of aminopeptidase I (Lap4p) through the cytoplasm-to-vacuole targeting pathway; binds phosphatidylinositol-3-phosphate, involved in localization of membranes to the preautophagosome, potential Cdc28p substrate	12.8504	13.1786	0.796499	12.9374	13.463	0.694687	12.9248	13.3687	0.735157	12.6019	13.0645	0.72566	12.9414	13.1844	0.845022	11.9546	12.9694	0.494904	0.792226	0.638417	1.14656	1.01309	1.70745	1.28903	0.260538	0.123353
TI4932S000788	YDL112W	2'-O-ribose methyltransferase, catalyzes the ribose methylation of the guanosine nucleotide at position 18 of tRNAs	13.2487	13.7151	0.723748	13.2316	13.8176	0.666203	13.3876	13.6533	0.831779	12.5495	13.387	0.559634	13.3137	13.6665	0.783049	12.5594	13.3491	0.578448	0.779525	0.601429	1.08638	1.48629	1.35371	1.30879	0.144043	0.0171091
TI4932S000789	YDL111C	Protein involved in rRNA processing; component of the exosome 3->5 exonuclease complex with Rrp4p, Rrp41p, Rrp43p and Dis3p	14.7091	14.5161	1.14316	14.5897	14.4357	1.11264	14.7089	14.5087	1.14887	14.5234	14.4718	1.03639	14.8099	14.737	1.0518	14.6404	14.3624	1.21248	1.11461	1.1205	1.02743	1.10853	0.867478	1.00114	0.0867306	0.926343
TI4932S000790	YDL110C	Protein of unknown function that associates with ribosomes	13.562	13.6283	0.955121	13.3817	13.5491	0.890424	13.084	13.2922	0.865669	13.3898	13.3298	1.04253	13.6138	13.6979	0.94334	12.9949	13.3555	0.778836	0.921377	0.903929	1.07266	0.830356	1.21122	1.03808	0.136311	0.840782
TI4932S000791	YDL109C	Putative lipase; involved in lipid metabolism; YDL109C is not an essential gene	12.1727	12.728	0.680529	11.3347	12.4179	0.471978	11.5567	12.8058	0.4207	11.2232	11.8812	0.633753	12.1219	12.531	0.753111	10.9216	12.1676	0.421618	0.618113	0.509116	1.44186	0.663823	1.78624	1.29731	0.406592	0.413262
TI4932S000792	YDL108W	Serine/threonine protein kinase, subunit of the transcription factor TFIIH; involved in transcription initiation at RNA polymerase II promoters	13.7387	13.4025	1.26248	13.9496	13.5704	1.30069	13.7083	13.1971	1.4252	13.7017	13.4778	1.16788	13.7972	13.5217	1.21038	13.7747	13.1233	1.57069	1.29935	1.34642	0.970626	1.22033	0.770604	0.987186	0.159325	0.744964
TI4932S000793	YDL107W	Peripherally bound inner membrane protein of the mitochondrial matrix, required for export of C-terminal tail of Cox2p through the inner membrane	10.9885	10.8458	1.10398	11.3041	10.9632	1.26656	10.5587	10.5396	1.01332	10.9308	10.795	1.09874	10.9476	10.8057	1.10337	10.6328	10.4816	1.11053	1.07356	1.15861	0.871636	0.922255	0.993557	0.929149	0.0433121	0.241423
TI4932S000794	YDL106C	Homeobox transcription factor; regulatory targets include genes involved in phosphate metabolism; binds cooperatively with Pho4p to the PHO5 promoter; phosphorylation of Pho2p facilitates interaction with Pho4p	12.9522	13.2304	0.824651	12.9333	13.057	0.917787	12.6103	13.0862	0.719033	12.4163	13.2208	0.572546	12.8174	13.1976	0.768353	11.6867	13.1428	0.364477	0.770679	0.61827	0.898521	1.25585	2.1081	1.42082	0.439425	0.405884
TI4932S000795	YDL105W	Nuclear protein that plays a role in the function of the Smc5p-Rhc18p complex	11.5758	11	1.49049	11.5634	10.9001	1.58372	11.2281	10.9044	1.25151	10.6735	10.4036	1.20573	11.3611	11.0669	1.22621	10.8036	10.5754	1.17141	1.32274	1.32029	0.941134	1.03797	1.04678	1.00863	0.0414494	0.988265
TI4932S000796	YDL104C	Putative metalloprotease, similar to O-sialoglycoprotein metallopeptidase from P. haemolytica	12.557	12.2032	1.27794	12.9541	12.5904	1.28676	12.3369	12.0772	1.19721	12.9	12.2421	1.57776	12.7085	12.4686	1.18093	12.8607	12.1463	1.6408	1.21869	1.50177	0.993144	0.758799	0.719725	0.82389	0.104565	0.0665362
TI4932S000797	YDL103C	UDP-N-acetylglucosamine pyrophosphorylase, catalyzes the formation of UDP-N-acetylglucosamine (UDP-GlcNAc), which is important in cell wall biosynthesis, protein N-glycosylation, and GPI anchor biosynthesis	12.5891	12.4875	1.07297	12.6911	12.5138	1.13076	12.5642	12.3783	1.13751	12.9063	12.3661	1.45417	12.8971	12.6055	1.22407	12.674	12.3116	1.28554	1.14485	1.29016	0.948898	0.78224	0.952179	0.894439	0.0687178	0.231664
TI4932S000798	YDL102W	Catalytic subunit of DNA polymerase delta; required for chromosomal DNA replication during mitosis and meiosis, intragenic recombination, repair of double strand DNA breaks, and DNA replication during nucleotide excision repair (NER)	12.2676	12.6425	0.77119	12.1869	12.7784	0.663639	12.0304	12.5694	0.688281	11.7783	12.4199	0.640988	12.5805	12.9624	0.767443	11.8562	12.6892	0.561349	0.742305	0.621992	1.16206	1.07378	1.36714	1.201	0.106424	0.0430674
TI4932S000799	YDL101C	Cell-cycle checkpoint serine-threonine kinase required for DNA damage-induced transcription of certain target genes, phosphorylation of Rad55p and Sml1p, and transient G2/M arrest after DNA damage; also regulates postreplicative DNA repair	9.99126	9.92113	1.04981	11.2232	10.7709	1.36825	10.2192	9.99147	1.17096	10.8535	10.5727	1.21486	10.4669	10.1572	1.23949	10.609	10.6006	1.00581	1.15342	1.1963	0.767265	0.963866	1.23234	0.987823	0.165083	0.736332
TI4932S000800	YDL100C	ATPase, subunit of the GET complex; required for the retrieval of HDEL proteins from the Golgi to the ER in an ERD2 dependent fashion; involved in resistance to heat and metal stress	13.8036	13.5607	1.1834	14.12	13.6229	1.41142	13.7672	13.3234	1.36023	13.9799	13.435	1.45901	13.8383	13.4977	1.26632	13.8839	13.388	1.41027	1.26999	1.4269	0.838448	0.932296	0.897927	0.889557	0.0335741	0.042789
TI4932S000801	YDL099W	Protein of unknown function; green fluorescent protein (GFP)-fusion protein localizes to the cytoplasm in a punctate pattern	12.5586	12.7012	0.905842	13.142	12.648	1.40836	12.6422	12.347	1.22708	12.2093	12.7195	0.702155	12.7126	12.6399	1.05169	11.5875	12.3075	0.607067	1.06154	0.905859	0.643192	1.74759	1.73241	1.3744	0.447808	0.594142
TI4932S000802	YDL098C	Component of U4/U6.U5 snRNP involved in mRNA splicing via spliceosome	10.5854	10.422	1.11993	11.6056	10.7657	1.78989	10.7567	10.0269	1.65841	10.647	10.732	0.942828	10.7097	10.1526	1.47134	10.5627	10.2007	1.28523	1.41656	1.33932	0.625697	1.75898	1.14481	1.17649	0.401148	0.804633
TI4932S000803	YDL097C	Essential, non-ATPase regulatory subunit of the 26S proteasome lid required for the assembly and activity of the 26S proteasome; the human homolog (S9 protein) partially rescues Rpn6p depletion	13.8634	13.7531	1.07937	13.8971	13.7819	1.08318	13.8823	13.6312	1.19008	13.8307	13.5772	1.19215	14.0811	13.9387	1.10372	13.8286	13.6878	1.10251	1.12439	1.12595	0.996486	0.99827	1.00109	0.998616	0.0016418	0.97545
TI4932S000804	YDL095W	Protein O-mannosyltransferase, transfers mannose residues from dolichyl phosphate-D-mannose to protein serine/threonine residues; acts in a complex with Pmt2p, can instead interact with Pmt3p in some conditions; target for new antifungals	13.8196	14.1044	0.820858	13.0233	13.7233	0.615562	13.6767	14.0822	0.754988	13.2448	13.7179	0.720413	13.9687	14.0471	0.94709	13.3569	13.7012	0.787703	0.840979	0.707893	1.33351	1.04799	1.20235	1.19462	0.101057	0.15231
TI4932S000805	YDL093W	Protein O-mannosyltransferase, transfers mannose residues from dolichyl phosphate-D-mannose to protein serine/threonine residues; acts in a complex with Pmt3p, can instead interact with Pmt2p in some conditions; target for new antifungals	12.4964	12.7499	0.838875	12.1037	12.9503	0.556095	11.9772	12.7487	0.585834	12.1887	12.5392	0.784285	12.7804	13.0214	0.846197	12.43	12.7072	0.825213	0.756969	0.721864	1.50851	0.746966	1.02543	1.09363	0.27247	0.783959
TI4932S000806	YDL092W	Signal recognition particle (SRP) subunit, interacts with the RNA component of SRP to form the Alu domain, which is the region of SRP responsible for arrest of nascent chain elongation during membrane targeting; homolog of mammalian SRP14	13.1933	12.9659	1.17078	13.4327	12.711	1.64918	13.0993	12.0521	2.06649	12.7611	12.3421	1.33705	13.2338	12.8707	1.28619	13.0599	12.2568	1.74484	1.50782	1.57702	0.709913	1.54556	0.737137	0.997538	0.335737	0.83274
TI4932S000807	YDL091C	UBX (ubiquitin regulatory X) domain-containing protein that interacts with Cdc48p, green fluorescent protein (GFP)-fusion protein localizes to the cytoplasm in a punctate pattern	12.2262	12.2524	0.982009	12.634	12.3123	1.2498	12.2485	12.0241	1.16832	11.8402	12.3235	0.715369	12.2272	12.1519	1.05362	11.8116	12.0297	0.859671	1.06798	0.941612	0.785735	1.63317	1.22561	1.21484	0.299689	0.495198
TI4932S000808	YDL090C	Beta subunit of the CAAX farnesyltransferase (FTase) that prenylates the a-factor mating pheromone and Ras proteins; required for the membrane localization of Ras proteins and a-factor; homolog of the mammalian FTase beta subunit	12.8912	12.4967	1.31449	13.2079	13.0166	1.14175	12.5039	12.311	1.14305	12.8523	12.6322	1.16482	12.7143	12.4885	1.16944	13.1376	12.6804	1.37283	1.20899	1.22647	1.15129	0.981309	0.851843	0.994816	0.106195	0.856722
TI4932S000809	YDL089W	Protein of unknown function; interacts with meiotic division protein Csm1p; green fluorescent protein (GFP)-fusion protein localizes to the nuclear periphery, potential Cdc28p substrate	12.2104	11.9189	1.22393	12.1568	12.0172	1.10161	11.956	11.5152	1.3573	11.7663	11.8652	0.933754	12.1584	11.6675	1.4054	11.6951	11.7391	0.970024	1.32888	1.0018	1.11103	1.45359	1.44883	1.33782	0.138889	0.0117671
TI4932S000810	YDL088C	Nuclear pore complex subunit, part of a subcomplex also containing Nup53p, Nup170p, and Pse1p	12.8888	13.1252	0.848862	13.1761	13.4615	0.8205	12.9522	12.9992	0.967904	13.0701	13.1344	0.956415	13.1034	13.3324	0.853249	12.8448	13.1148	0.829338	0.890005	0.868751	1.03457	1.01201	1.02883	1.02514	0.00828898	0.735635
TI4932S000811	YDL087C	Essential protein associated with the U1 snRNP complex; splicing factor involved in recognition of 5' splice site	11.3905	11.5571	0.890902	10.8941	11.3442	0.731987	11.1454	11.6345	0.712446	10.7859	11.0841	0.813271	11.6035	11.5797	1.01661	11.122	11.3328	0.864051	0.873318	0.803103	1.2171	0.876026	1.17656	1.0899	0.131751	0.506153
TI4932S000812	YDL086W	Putative protein of unknown function; localizes to the mitochondrion; YDL086W is not an essential gene	13.7613	13.5079	1.192	14.0523	13.5418	1.42456	13.7014	13.2975	1.32308	13.9545	13.3202	1.55222	13.7987	13.502	1.22832	13.9148	13.1313	1.72125	1.2478	1.56601	0.836745	0.852381	0.713619	0.800915	0.0537434	0.028012
TI4932S000813	YDL085C-A	Putative protein of unknown function; green fluorescent protein (GFP)-fusion protein localizes to the cytoplasm and nucleus	13.4056	12.7285	1.59893	13.9675	13.1276	1.78988	12.7876	11.8333	1.93763	13.4287	12.738	1.61405	13.3834	12.8312	1.4663	13.6365	13.0313	1.52124	1.66762	1.64172	0.893318	1.20047	0.963885	1.01923	0.113762	0.879957
TI4932S000814	YDL085W	Mitochondrial external NADH dehydrogenase, catalyzes the oxidation of cytosolic NADH; Nde1p and Nde2p are involved in providing the cytosolic NADH to the mitochondrial respiratory chain	10.4524	10.1165	1.26218	10.9076	11.4963	0.664916	10.0513	10.6065	0.680581	11.0245	11.1789	0.898565	10.7061	10.6397	1.04712	11.463	11.1613	1.23261	0.996629	0.932031	1.89826	0.757408	0.849516	1.16839	0.448138	0.798319
TI4932S000815	YDL084W	Component of the TREX complex required for nuclear mRNA export; DEAD-box RNA helicase involved in early and late steps of spliceosome assembly; homolog of the human splicing factor hUAP56	13.8482	13.6293	1.16384	13.4906	13.5838	0.937463	13.543	13.4312	1.08055	13.5627	13.3074	1.1936	13.9906	13.7628	1.17104	13.4123	13.4011	1.0078	1.13847	1.04629	1.24147	0.905287	1.16198	1.10291	0.124243	0.322438
TI4932S000816	YDL083C	Protein component of the small (40S) ribosomal subunit; identical to Rps16Ap and has similarity to E. coli S9 and rat S16 ribosomal proteins	14.2804	14.2458	1.02428	14.6559	14.4057	1.18931	14.5861	13.936	1.56926	14.6292	14.2878	1.26701	14.5414	14.3722	1.12441	14.5262	14.1849	1.2669	1.23932	1.24107	0.861244	1.23855	0.88753	0.995776	0.148962	0.99224
TI4932S000817	YDL082W	Protein component of the large (60S) ribosomal subunit, nearly identical to Rpl13Bp; not essential for viability; has similarity to rat L13 ribosomal protein	14.3881	14.2338	1.11285	14.6262	14.3059	1.24861	14.2896	13.986	1.23425	14.6774	14.2002	1.39207	14.59	14.3484	1.18229	14.5425	14.2269	1.24449	1.17646	1.29506	0.891275	0.886625	0.950015	0.909305	0.024984	0.11893
TI4932S000818	YDL081C	Ribosomal protein P1 alpha, a component of the ribosomal stalk, which is involved in the interaction between translational elongation factors and the ribosome; accumulation of P1 in the cytoplasm is regulated by phosphorylation and interaction with the P2	14.5439	14.15	1.31393	14.6513	14.018	1.55114	14.5974	13.8329	1.69873	14.5274	13.9329	1.50986	14.7475	14.3744	1.29515	14.5883	13.9291	1.57926	1.43594	1.54675	0.847073	1.12509	0.820101	0.930754	0.119387	0.451718
TI4932S000819	YDL080C	Probable decarboxylase, required for expression of enzymes involved in thiamine biosynthesis; may have a role in catabolism of amino acids to long-chain and complex alcohols	13.062	13.172	0.926612	13.1421	13.2181	0.948645	12.9464	13.1569	0.864236	12.9154	13.1693	0.838642	13.2337	13.1766	1.04037	13.0084	12.8669	1.10305	0.94374	0.963445	0.976774	1.03052	0.943181	0.983491	0.0311513	0.841571
TI4932S000820	YDL079C	Glycogen synthase kinase 3 (GSK-3) homolog; one of four GSK-3 homologs in S. cerevisiae that function to activate Msn2p-dependent transcription of stress responsive genes and that function in protein degradation	12.6442	12.3273	1.24562	12.9506	12.8078	1.10407	12.2266	12.2845	0.960683	12.8519	12.462	1.31028	12.7988	12.7198	1.05632	13.0808	12.3166	1.69843	1.08754	1.37093	1.12821	0.733188	0.621938	0.827779	0.188136	0.216533
TI4932S000821	YDL078C	Cytoplasmic malate dehydrogenase, catalyzes interconversion of malate and oxaloacetate; involved in the glyoxylate cycle	13.1975	12.7415	1.37181	13.3276	12.7779	1.46382	12.6269	12.4535	1.1277	13.3331	12.3987	1.91113	13.3766	13.113	1.20047	13.431	12.6571	1.70995	1.23333	1.69497	0.93714	0.590069	0.702051	0.743087	0.125256	0.0357045
TI4932S000822	YDL077C	Vacuolar protein that plays a critical role in the tethering steps of vacuolar membrane fusion by facilitating guanine nucleotide exchange on small guanosine triphosphatase Ypt7p	12.2914	12.4858	0.873969	12.2587	12.7737	0.699801	12.1663	12.3934	0.854328	12.1468	12.3911	0.844223	12.5098	12.7154	0.867234	11.8272	12.4545	0.647412	0.865177	0.730479	1.24888	1.01197	1.33954	1.20013	0.1196	0.084973
TI4932S000823	YDL076C	Protein of unknown function, may be involved in chromatin silencing	12.7466	12.6998	1.033	13.1184	12.5797	1.45263	12.877	12.3143	1.47705	12.5892	12.4832	1.07631	12.8999	12.4709	1.34628	12.7461	12.2264	1.43371	1.28544	1.32088	0.711128	1.37232	0.939016	1.00749	0.237501	0.853378
TI4932S000824	YDL075W	Protein component of the large (60S) ribosomal subunit, nearly identical to Rpl31Bp and has similarity to rat L31 ribosomal protein; associates with the karyopherin Sxm1p	13.9697	13.7193	1.18955	14.4054	13.6889	1.64315	14.055	13.3066	1.67985	13.9499	13.6188	1.25799	14.0291	13.8257	1.15138	13.9874	13.3666	1.53779	1.34026	1.47964	0.723949	1.33535	0.748722	0.936006	0.244705	0.534498
TI4932S000825	YDL074C	E3 ubiquitin ligase for Rad6p, required for the ubiquitination of histone H2B, recruitment of Rad6p to promoter chromatin and subsequent methylation of histone H3 (on L4 and L79), contains RING finger domain	13.2906	13.5597	0.829834	13.2677	13.5232	0.837678	13.3402	13.4248	0.943035	12.5992	13.3742	0.584398	13.2793	13.4309	0.90025	11.987	13.2717	0.410461	0.89104	0.610846	0.990635	1.61369	2.19327	1.5992	0.425292	0.0944213
TI4932S000826	YDL073W	Putative protein of unknown function; YDL073W is not an essential gene	12.2519	12.7251	0.720364	12.3515	12.7893	0.73824	12.3206	12.3646	0.9699	11.8117	12.3493	0.688936	12.4747	12.6232	0.902243	11.4632	12.3555	0.538747	0.864169	0.655308	0.975786	1.40782	1.6747	1.35277	0.249397	0.0943853
TI4932S000827	YDL072C	Endoplasmic reticulum transmembrane protein, homolog of human BAP31 protein	13.1848	12.3636	1.76677	13.56	12.5851	1.96549	12.6043	11.772	1.78054	13.4642	12.0424	2.67923	13.0196	12.5196	1.41417	13.2937	12.1216	2.25341	1.65383	2.29938	0.898897	0.66457	0.62757	0.730346	0.104043	0.0543453
TI4932S000828	YDL070W	Protein involved in transcription initiation at TATA-containing promoters; associates with the basal transcription factor TFIID; contains two bromodomains; corresponds to the C-terminal region of mammalian TAF1; redundant with Bdf1p	10.9785	11.6721	0.618273	11.6615	12.2239	0.677157	10.5929	11.4062	0.569084	11.2549	11.5245	0.829584	10.7235	11.4074	0.622502	10.0394	11.4869	0.366658	0.603286	0.624467	0.913042	0.685987	1.69777	1.09893	0.3754	0.884858
TI4932S000829	YDL069C	Mitochondrial translational activator of the COB mRNA; membrane protein that interacts with translating ribosomes, acts on the COB mRNA 5'-untranslated leader	9.37194	9.80369	0.741366	10.7978	10.4396	1.28187	9.30641	9.07438	1.17449	9.65151	9.85879	0.866166	9.34532	9.39257	0.967775	9.42184	9.53091	0.927188	0.961209	1.02507	0.578349	1.35596	1.04377	0.992694	0.276704	0.740804
TI4932S000830	YDL067C	Subunit VIIa of cytochrome c oxidase, which is the terminal member of the mitochondrial inner membrane electron transport chain	13.5093	13.1622	1.27204	13.9004	13.1427	1.69078	13.3602	12.6333	1.6551	13.3582	13.0872	1.20667	13.3665	13.1523	1.16008	13.6406	12.8296	1.7544	1.36241	1.55062	0.752341	1.37163	0.66124	0.928404	0.273326	0.457053
TI4932S000831	YDL066W	Mitochondrial NADP-specific isocitrate dehydrogenase, catalyzes the oxidation of isocitrate to alpha-ketoglutarate; not required for mitochondrial respiration and may function to divert alpha-ketoglutarate to biosynthetic processes	13.8828	13.501	1.30294	13.9183	13.927	0.993991	13.5385	13.4169	1.08789	14.1016	13.6796	1.33974	14.0138	13.7131	1.23179	13.9368	13.5975	1.26515	1.20754	1.19963	1.31081	0.812013	0.973627	1.03215	0.179959	0.951668
TI4932S000832	YDL065C	Chaperone and import receptor for newly-synthesized class I peroxisomal membrane proteins (PMPs), binds PMPs in the cytoplasm and delivers them to the peroxisome for subsequent insertion into the peroxisomal membrane	12.5903	12.7787	0.877601	12.8124	12.7937	1.01303	12.5242	12.359	1.1213	12.2473	12.5232	0.825927	12.8197	12.9442	0.917363	11.5924	12.3043	0.610518	0.972087	0.816492	0.866312	1.35762	1.5026	1.24218	0.23581	0.324552
TI4932S000833	YDL064W	SUMO-conjugating enzyme involved in the Smt3p conjugation pathway; nuclear protein required for S- and M-phase cyclin degradation and mitotic control; involved in proteolysis mediated by the anaphase-promoting complex cyclosome (APCC)	12.8267	12.715	1.08042	13.5551	12.9381	1.5337	12.9784	12.3012	1.59903	12.7934	12.8426	0.966447	12.9377	12.7712	1.12232	13.2039	12.5602	1.56234	1.26726	1.35416	0.704455	1.65454	0.718358	1.02579	0.385069	0.750923
TI4932S000834	YDL063C	Putative protein of unknown function; green fluorescent protein (GFP)-fusion protein localizes to the cytoplasm and nucleus; YDL063C is not an essential gene	13.2734	13.5714	0.813365	12.9596	13.4443	0.714634	13.4125	13.4226	0.993073	12.8125	13.1902	0.769645	13.5349	13.6195	0.943045	12.4223	13.018	0.6617	0.916494	0.715326	1.13816	1.2903	1.42519	1.28455	0.101542	0.0314671
TI4932S000835	YDL061C	Protein component of the small (40S) ribosomal subunit; nearly identical to Rps29Ap and has similarity to rat S29 and E. coli S14 ribosomal proteins	14.0906	14.0046	1.06143	14.4446	14.177	1.20373	14.2895	13.6275	1.58227	14.1377	13.9906	1.10729	14.2572	14.1534	1.07457	14.2538	13.9133	1.2662	1.23942	1.19241	0.881784	1.42896	0.84866	1.05313	0.230444	0.804277
TI4932S000836	YDL060W	Protein required for processing of 20S pre-rRNA in the cytoplasm, associates with pre-40S ribosomal particles	14.0766	14.3602	0.821558	14.0116	14.4863	0.719638	13.9866	14.2292	0.84521	13.9128	14.2714	0.779876	14.1404	14.4814	0.789475	13.5425	14.2297	0.621072	0.818748	0.706862	1.14163	1.08377	1.27115	1.16552	0.0678435	0.0845684
TI4932S000837	YDL059C	Protein involved in the repair of double-strand breaks in DNA during vegetative growth via recombination and single-strand annealing; anneals complementary single-stranded DNA; homologous to Rad52p	12.0806	11.9661	1.08258	12.6939	12.3295	1.28732	11.829	11.5717	1.19516	12.4796	11.7555	1.65188	12.2126	12.086	1.09172	12.3018	11.6629	1.55722	1.12315	1.49881	0.840955	0.723517	0.701073	0.755181	0.0531217	0.030912
TI4932S000838	YDL058W	Essential protein involved in intracellular protein transport, coiled-coil protein necessary for transport from ER to Golgi; required for assembly of the ER-to-Golgi SNARE complex	10.1431	11.7943	0.318366	10.7414	12.2612	0.348752	8.88989	11.7881	0.13414	9.37241	11.693	0.200189	9.36828	11.6332	0.208057	7.64531	11.8258	0.0551486	0.220188	0.201363	0.912872	0.670064	3.77267	1.7852	1.22011	0.860186
TI4932S000839	YDL057W	Putative protein of unknown function; YDL057W is not an essential gene	13.2779	12.742	1.44983	13.1253	12.5786	1.46078	12.6461	12.4992	1.10717	13.16	12.3911	1.70389	13.2055	12.8287	1.29848	13.1466	12.34	1.74914	1.28516	1.63794	0.992504	0.649785	0.742352	0.79488	0.125367	0.0575335
TI4932S000840	YDL056W	Transcription factor involved in regulation of cell cycle progression from G1 to S phase, forms a complex with Swi6p that binds to MluI cell cycle box regulatory element in promoters of DNA synthesis genes	12.2697	12.841	0.672989	12.2497	13.0464	0.575673	11.6637	12.8791	0.430634	11.7238	12.8214	0.467283	11.7892	12.5963	0.571511	9.91143	12.6655	0.148231	0.558378	0.397063	1.16905	0.921569	3.85554	1.98205	1.15062	0.331989
TI4932S000841	YDL055C	GDP-mannose pyrophosphorylase (mannose-1-phosphate guanyltransferase), synthesizes GDP-mannose from GTP and mannose-1-phosphate in cell wall biosynthesis; required for normal cell wall structure	14.1239	14.094	1.02097	14.8026	14.6833	1.08624	14.3932	13.9663	1.3443	14.8164	14.4846	1.25864	14.4105	14.2136	1.14623	14.6412	14.3285	1.24195	1.1705	1.19561	0.939916	1.06806	0.922928	0.976968	0.0561053	0.829068
TI4932S000842	YDL054C	Protein with similarity to mammalian monocarboxylate permeases, which are involved in transport of monocarboxylic acids across the plasma membrane; mutant is not deficient in monocarboxylate transport	12.9381	12.6497	1.22127	12.4325	12.5901	0.896507	12.4454	12.4959	0.96563	12.4073	12.0577	1.27421	12.9162	12.8238	1.06613	12.7016	12.1397	1.47617	1.08435	1.21563	1.36226	0.757826	0.722227	0.947437	0.254339	0.51804
TI4932S000843	YDL053C	Pbp1p binding protein, interacts strongly with Pab1p-binding protein 1 (Pbp1p) in the yeast two-hybrid system; also interacts with Lsm12p in a copurification assay	13.4915	13.1785	1.24224	13.4039	12.922	1.39654	13.3655	12.8031	1.4767	12.763	12.6513	1.08049	13.5395	13.1731	1.28913	12.728	12.5779	1.10965	1.33602	1.19556	0.889514	1.3667	1.16175	1.13932	0.169269	0.319547
TI4932S000844	YDL052C	1-acyl-sn-gylcerol-3-phosphate acyltransferase, catalyzes the acylation of lysophosphatidic acid to form phosphatidic acid, a key intermediate in lipid metabolism; located in lipid particles and endoplasmic reticulum	13.7729	13.7591	1.00965	13.6513	13.3547	1.22824	13.807	13.356	1.36695	13.2813	13.175	1.07651	13.9448	13.6951	1.18894	13.6055	13.212	1.31362	1.18851	1.20612	0.822034	1.26979	0.905087	0.998971	0.168424	0.89417
TI4932S000845	YDL051W	RNA binding protein required for maturation of tRNA and snRNA precursors; acts as a molecular chaperone for RNAs transcribed by polymerase III; homologous to human La (SS-B) autoantigen	13.9424	13.9431	0.999527	14.0676	13.8482	1.16422	13.9083	13.6997	1.15558	13.7642	13.7239	1.02832	14.0295	13.9151	1.08252	13.96	13.5787	1.30249	1.07921	1.16501	0.858534	1.12376	0.831119	0.937803	0.114285	0.399532
TI4932S000846	YDL049C	Protein with similarity to Kre9p, which is involved in cell wall beta 1,6-glucan synthesis; overproduction suppresses growth defects of a kre9 null mutant	10.8854	10.5352	1.27474	11.54	11.015	1.43898	10.5303	10.2917	1.17985	11.3134	10.577	1.66607	11.048	10.8697	1.13155	11.3702	10.5947	1.71177	1.19538	1.60561	0.885865	0.708162	0.661045	0.751691	0.0838373	0.0121353
TI4932S000847	YDL048C	Protein containing a Kruppel-type zinc-finger domain; has similarity to Stp1p, Stp2p, and Stp3p	14.4975	14.4842	1.00924	13.1485	13.4602	0.805713	14.2403	14.436	0.873176	13.4522	13.4201	1.0225	14.5426	14.4792	1.04489	13.3019	13.4924	0.876267	0.975771	0.901494	1.25261	0.853961	1.19244	1.09967	0.151963	0.419058
TI4932S000848	YDL047W	Type 2A-related serine-threonine phosphatase that functions in the G1/S transition of the mitotic cycle; cytoplasmic and nuclear protein that modulates functions mediated by Pkc1p including cell wall and actin cytoskeleton organization	14.303	14.1875	1.08338	13.9732	14.1617	0.877496	14.0959	14.0561	1.02796	14.3561	13.8946	1.37693	14.3469	14.2785	1.04853	14.0708	14.0108	1.04245	1.05329	1.09896	1.23463	0.746564	1.00583	0.995675	0.172671	0.772776
TI4932S000849	YDL046W	Functional homolog of human NPC2/He1, which is a cholesterol-binding protein whose deficiency causes Niemann-Pick type C2 disease involving retention of cholesterol in lysosomes	13.5281	12.9996	1.44238	13.6421	13.0115	1.54812	13.1572	12.6451	1.42607	13.5544	12.9311	1.54034	13.5869	13.2771	1.2395	13.6366	12.9258	1.63673	1.36931	1.57506	0.931694	0.925814	0.757301	0.871603	0.0700269	0.0461288
TI4932S000850	YDL045W-A	Mitochondrial ribosomal protein of the small subunit	11.0458	10.9479	1.0702	11.7047	10.6563	2.0682	10.9337	10.2621	1.5929	10.4679	10.5451	0.947917	10.7226	10.7056	1.01186	10.7283	10.125	1.51922	1.22499	1.51178	0.517453	1.68043	0.666038	0.954639	0.44755	0.484253
TI4932S000851	YDL045C	Flavin adenine dinucleotide (FAD) synthetase, performs the second step in synthesis of FAD from riboflavin	12.6134	12.1463	1.38232	12.8323	12.4414	1.31119	12.5053	11.9028	1.51827	12.5759	12.3661	1.15653	12.6273	12.1185	1.42287	12.6857	12.0584	1.54469	1.44116	1.33747	1.05425	1.31278	0.921136	1.09606	0.140817	0.435597
TI4932S000852	YDL044C	Mitochondrial matrix protein that interacts with an N-terminal region of mitochondrial RNA polymerase (Rpo41p) and couples RNA processing and translation to transcription	12.5081	12.7583	0.84078	12.8379	12.6883	1.10928	12.1598	12.3624	0.868964	12.1673	12.3041	0.909578	12.5001	12.3955	1.07516	11.8658	12.1841	0.802003	0.928303	0.940289	0.757948	0.955348	1.3406	1.01796	0.209539	0.922978
TI4932S000853	YDL043C	Subunit of the SF3a splicing factor complex, required for spliceosome assembly	13.0927	13.0422	1.03561	13.2658	12.9039	1.28518	13.005	12.8604	1.10543	12.9035	12.8553	1.03395	13.0239	12.942	1.05838	12.723	12.7084	1.01014	1.06647	1.10976	0.805807	1.06913	1.04776	0.974233	0.103417	0.656915
TI4932S000854	YDL042C	Conserved NAD+ dependent histone deacetylase of the Sirtuin family involved in regulation of lifespan; plays roles in silencing at HML, HMR, telomeres, and the rDNA locus; negatively regulates initiation of DNA replication	13.0551	13.0587	0.997508	12.9739	12.9805	0.995381	12.9098	12.877	1.02298	12.8361	12.7082	1.09266	13.3084	13.2148	1.06703	13.0718	12.8462	1.16927	1.02917	1.08577	1.00214	0.936234	0.912558	0.95031	0.0328233	0.355807
TI4932S000855	YDL040C	Subunit of the N-terminal acetyltransferase NatA (Nat1p, Ard1p, Nat5p); N-terminally acetylates many proteins, which influences multiple processes such as the cell cycle, heat-shock resistance, mating, sporulation, and telomeric silencing	12.7089	12.7757	0.954801	12.8065	12.9204	0.924099	12.6195	12.5985	1.01464	12.6696	12.6915	0.984957	12.8302	12.7246	1.07595	12.4228	12.605	0.881347	1.01513	0.930134	1.03322	1.03014	1.22081	1.09472	0.0772188	0.13911
TI4932S000856	YDL039C	Pheromone-regulated protein, predicted to have one transmembrane segment; promoter contains Gcn4p binding elements	14.2126	14.8897	0.625442	14.1692	14.6731	0.705206	14.2561	14.8054	0.683393	13.3855	14.694	0.403734	14.2073	14.8344	0.647515	13.2416	14.6968	0.364711	0.652117	0.491217	0.886893	1.69268	1.77542	1.45167	0.34709	0.213615
TI4932S000857	YDL038C	Putative protein of unknown function; YDL038C is not an essential gene	14.3376	14.9929	0.634959	13.9236	14.8888	0.512216	13.9719	14.8977	0.526392	13.8136	14.7667	0.516526	14.3283	15.081	0.593475	13.2963	14.8041	0.351644	0.584942	0.460129	1.23963	1.0191	1.68772	1.31548	0.240914	0.117803
TI4932S000858	YDL037C	Protein of unconfirmed function, similar to cell surface flocculin Muc1p; ORF exhibits genomic organization compatible with a translational readthrough-dependent mode of expression	13.2599	14.242	0.506216	11.5974	13.3201	0.302967	12.5506	14.2902	0.299462	10.0275	13.3606	0.0992272	12.3622	13.7723	0.376278	10.7623	13.6018	0.139713	0.393985	0.180636	1.67086	3.01794	2.69322	2.46068	0.497103	0.0696524
TI4932S000859	YDL036C	Mitochondrial tRNA pseudouridine synthase involved in pseudouridylation of mitochondrial tRNAs at position 32	13.3033	13.1292	1.12824	12.8621	13.0822	0.858532	13.0609	13.1093	0.967026	12.8001	12.5479	1.19102	13.451	13.402	1.03454	12.7318	12.6424	1.0639	1.04327	1.03782	1.31415	0.811928	0.972411	1.03283	0.181379	0.96199
TI4932S000860	YDL035C	Plasma membrane G protein coupled receptor (GPCR) that interacts with the heterotrimeric G protein alpha subunit, Gpa2p, and with Plc1p; sensor that integrates nutritional signals with the modulation of cell fate via PKA and cAMP synthesis	12.0335	12.5156	0.715916	12.2819	12.6545	0.772368	11.7022	12.273	0.673229	12.0634	12.2613	0.871836	11.9671	12.3972	0.742182	11.4121	12.2461	0.560962	0.710442	0.735055	0.92691	0.772196	1.32305	1.00739	0.200897	0.806044
TI4932S000861	YDL033C	tRNA-specific 2-thiouridylase, responsible for 2-thiolation of the wobble base of mitochondrial tRNAs; human ortholog is implicated in myoclonus epilepsy associated with ragged red fibers (MERRF)	13.1859	12.9507	1.17701	12.4847	12.8793	0.760705	12.8596	12.9433	0.94367	13.0651	12.6654	1.31927	13.5119	13.1973	1.24366	13.1515	12.4485	1.6279	1.12145	1.23596	1.54727	0.715296	0.763962	1.00884	0.330169	0.692852
TI4932S000862	YDL031W	Putative ATP-dependent RNA helicase of the DEAD-box protein family, constituent of 66S pre-ribosomal particles; essential protein involved in ribosome biogenesis	13.4807	13.8893	0.75335	13.6323	14.0004	0.774779	13.5442	13.9414	0.759325	12.9966	13.9627	0.511868	13.6453	14.1353	0.712025	12.4156	13.7317	0.401597	0.741567	0.562748	0.972341	1.48344	1.77298	1.40959	0.286662	0.184614
TI4932S000863	YDL030W	Subunit of the SF3a splicing factor complex, required for spliceosome assembly; acts after the formation of the U1 snRNP-pre-mRNA complex	12.8676	12.9704	0.931267	12.9929	13.1571	0.89242	12.7123	12.8459	0.911556	12.7014	12.9956	0.815528	12.9987	13.2713	0.82782	12.6397	12.954	0.804261	0.890214	0.837403	1.04353	1.11775	1.02929	1.06352	0.0335859	0.278049
TI4932S000864	YDL029W	Essential component of the Arp2/3 complex, which is a highly conserved actin nucleation center required for the motility and integrity of actin patches; involved in endocytosis and membrane growth and polarity	13.5605	13.1147	1.36208	13.1538	12.9374	1.16185	13.11	12.9881	1.0882	13.1826	12.738	1.3609	13.712	13.2746	1.3542	13.3188	12.623	1.61982	1.26816	1.38086	1.17233	0.79962	0.836016	0.93599	0.145303	0.52066
TI4932S000865	YDL028C	Dual-specificity kinase required for spindle pole body (SPB) duplication and spindle checkpoint function; substrates include SPB proteins Spc42p, Spc110p, and Spc98p, mitotic exit network protein Mob1p, and checkpoint protein Mad1p	11.8114	12.2343	0.74591	12.1234	12.4598	0.792004	11.7858	12.0497	0.832816	11.6455	12.2867	0.641163	12.0595	12.2886	0.853189	11.5683	12.3584	0.57829	0.810638	0.670486	0.9418	1.29892	1.47537	1.23869	0.192216	0.121286
TI4932S000866	YDL027C	Putative protein of unknown function; green fluorescent protein (GFP)-fusion protein localizes to the mitochondrion; YDL027C is not an essential gene	10.4704	10.416	1.03848	11.63	10.9146	1.64193	10.6376	10.1598	1.39264	10.9605	10.6806	1.21416	10.4216	9.99976	1.33968	11.0314	10.353	1.60039	1.25693	1.48549	0.632473	1.147	0.837096	0.872191	0.183181	0.262161
TI4932S000867	YDL025C	Putative protein kinase, potentially phosphorylated by Cdc28p; YDL025C is not an essential gene	11.6938	12.1765	0.715628	11.9447	12.4511	0.703994	11.8716	12.3109	0.737504	11.4658	12.3808	0.530355	11.621	11.9093	0.818849	10.857	11.9755	0.460592	0.757327	0.56498	1.01653	1.39059	1.77782	1.39498	0.269174	0.0713383
TI4932S000868	YDL024C	Protein of unknown function, involved in invasive and pseudohyphal growth	11.8502	11.443	1.32608	11.8346	12.2521	0.748726	11.3382	11.4392	0.932382	12.2619	11.8865	1.29727	11.8688	11.6076	1.19851	12.0438	11.5854	1.37393	1.15232	1.13998	1.77112	0.718726	0.872316	1.12072	0.401975	0.959499
TI4932S000869	YDL022W	NAD-dependent glycerol-3-phosphate dehydrogenase, key enzyme of glycerol synthesis, essential for growth under osmotic stress; expression regulated by high-osmolarity glycerol response pathway; homolog of Gpd2p	13.1213	12.8834	1.17931	13.0754	12.867	1.15541	13.1109	12.9703	1.10242	13.4533	13.0086	1.36096	12.7198	12.3846	1.26151	13.4183	12.6836	1.66396	1.18108	1.39344	1.02069	0.810033	0.75814	0.862953	0.0983191	0.241721
TI4932S000870	YDL021W	Homolog of Gpm1p phosphoglycerate mutase which converts 3-phosphoglycerate to 2-phosphoglycerate in glycolysis; may be non-functional derivative of a gene duplication event	10.6607	10.09	1.48523	11.6073	10.7773	1.7777	10.4056	9.6574	1.67969	11.3353	10.4259	1.87831	10.4401	9.71813	1.64945	11.1562	10.2008	1.93911	1.60479	1.86504	0.835475	0.894253	0.850624	0.860117	0.0215793	0.0273201
TI4932S000871	YDL020C	Transcription factor that stimulates expression of proteasome genes; Rpn4p levels are in turn regulated by the 26S proteasome in a negative feedback control mechanism; RPN4 is transcriptionally regulated by various stress responses	13.1164	13.2927	0.884974	12.7899	13.0711	0.822865	13.3495	13.266	1.05956	12.4676	12.8603	0.761702	13.2631	13.1536	1.07882	11.7751	12.636	0.550613	1.00778	0.711726	1.07548	1.39104	1.95931	1.47528	0.316713	0.0452305
TI4932S000872	YDL019C	Member of an oxysterol-binding protein family with seven members in S. cerevisiae; family members have overlapping, redundant functions in sterol metabolism and collectively perform a function essential for viability	12.4584	12.7072	0.841601	12.4531	13.2532	0.574296	12.0836	12.8811	0.575362	12.7403	12.9012	0.894454	12.581	13.0185	0.738408	12.1682	13.1602	0.502782	0.718457	0.657177	1.46545	0.643254	1.46864	1.19245	0.336317	0.690748
TI4932S000873	YDL018C	Protein with similarity to Emp24p and Erv25p, member of the p24 family involved in ER to Golgi transport	13.0635	12.6148	1.36482	13.2044	12.4375	1.70159	12.7257	12.1633	1.47675	12.9129	12.2434	1.59052	13.1038	12.7021	1.32108	13.0435	12.3689	1.5961	1.38755	1.62941	0.802084	0.92847	0.827692	0.852749	0.0472455	0.0146685
TI4932S000874	YDL017W	DDK (Dbf4-dependent kinase) catalytic subunit required for firing origins and replication fork progression in mitosis through phosphorylation of Mcm2-7p complexes and Cdc45p; kinase activity correlates with cyclical DBF4 expression	13.1274	13.5325	0.755222	12.9554	13.3956	0.737035	13.1814	13.6181	0.738781	12.6461	13.4172	0.585963	13.2994	13.512	0.86296	12.6606	13.1176	0.728499	0.785654	0.683833	1.02468	1.2608	1.18457	1.15668	0.0852116	0.179094
TI4932S000875	YDL015C	Enoyl reductase that catalyzes the last step in each cycle of very long chain fatty acid elongation, localizes to the ER, highly enriched in a structure marking nuclear-vacuolar junctions, coimmunoprecipitates with elongases Fen1p and Sur4p	13.5933	13.5415	1.03654	13.6757	13.228	1.36381	13.5695	13.3014	1.20423	13.539	13.1403	1.31829	13.6108	13.4949	1.08363	13.4174	12.7791	1.55646	1.10814	1.41285	0.760038	0.913485	0.696214	0.789912	0.0789659	0.0261644
TI4932S000876	YDL014W	Nucleolar protein, component of the small subunit processome complex, which is required for processing of pre-18S rRNA; has similarity to mammalian fibrillarin	15.0073	15.0859	0.94697	15.1521	15.1951	0.970598	15.0941	15.0154	1.05601	15.0349	15.1627	0.915237	15.0211	15.1543	0.911812	15.0517	15.074	0.984632	0.971597	0.956822	0.975657	1.15381	0.926044	1.0185	0.0846947	0.774952
TI4932S000877	YDL013W	Ring finger protein involved in the DNA damage response with possible recombination role; genetically identified by synthetic lethality with SGS1 (DNA helicase) and TOP3 (DNA topoisomerase); sporulation role; interacts with Slx8p and Lin1p	13.9323	14.17	0.848102	13.5418	14.3475	0.572066	13.7658	14.335	0.674019	13.556	14.1506	0.662243	14.2173	14.4511	0.850353	13.5707	14.2484	0.625169	0.790825	0.619826	1.48253	1.01778	1.3602	1.28683	0.170344	0.055701
TI4932S000878	YDL012C	Plasma membrane protein of unknown function; YDL012C is not an essential gene	14.611	14.4853	1.09101	15.0155	14.9335	1.0585	14.5408	14.3896	1.11049	14.7607	14.9024	0.906431	14.7405	14.5905	1.10957	14.8693	14.8846	0.98942	1.10369	0.984783	1.03072	1.22513	1.12143	1.12576	0.0687862	0.0553878
TI4932S000879	YDL010W	Putative thiol-disulfide oxidoreductase; green fluorescent protein (GFP)-fusion protein localizes to the vacuole; YDL010W is not an essential gene	13.6062	13.6541	0.967338	14.2066	13.8698	1.26296	13.5775	13.3392	1.17957	13.707	13.7452	0.973867	13.7325	13.5171	1.16104	13.5527	13.6293	0.94826	1.10265	1.0617	0.765927	1.21122	1.22439	1.06718	0.184539	0.753223
TI4932S000880	YDL008W	Catalytic core subunit of the Anaphase-Promoting Complex/Cyclosome (APC/C), which is a ubiquitin-protein ligase required for degradation of anaphase inhibitors, including mitotic cyclins, during the metaphase/anaphase transition	13.8025	13.4798	1.25063	14.3298	13.5612	1.70355	13.6848	12.9335	1.68338	13.8453	13.4004	1.36116	13.7974	13.5088	1.22147	13.9914	13.237	1.68698	1.38516	1.5839	0.734135	1.23672	0.724056	0.898305	0.207271	0.346327
TI4932S000881	YDL007C-A	Putative protein of unknown function	3.25949	3.22452	1.02454	6.71933	5.95239	1.70166	3.63631	3.59483	1.02917	6.1173	5.48963	1.54507	3.28795	3.352	0.956578	5.61631	5.34279	1.20876	1.00343	1.48516	0.602082	0.6661	0.791372	0.686518	0.068083	0.0307682
TI4932S000882	YDL007W	One of six ATPases of the 19S regulatory particle of the 26S proteasome involved in the degradation of ubiquitinated substrates; required for normal peptide hydrolysis by the core 20S particle	13.5487	13.5767	0.98078	13.7103	13.6499	1.04278	13.5471	13.365	1.13452	13.4722	13.4791	0.995256	13.7906	13.6926	1.0703	13.4308	13.4741	0.970466	1.06187	1.00283	0.940546	1.13992	1.10287	1.06111	0.0749862	0.297846
TI4932S000883	YDL006W	Type 2C protein phosphatase (PP2C); inactivates the osmosensing MAPK cascade by dephosphorylating Hog1p; mutation delays mitochondrial inheritance; deletion reveals defects in precursor tRNA splicing, sporulation and cell separation	13.9508	13.7544	1.14586	13.6346	13.6737	0.973304	13.8901	13.7375	1.11157	13.5796	13.7604	0.882227	14.1309	14.0279	1.074	13.7643	13.596	1.12369	1.11048	0.993072	1.17729	1.25996	0.955787	1.13101	0.111213	0.184926
TI4932S000884	YDL005C	Subunit of the RNA polymerase II mediator complex; associates with core polymerase subunits to form the RNA polymerase II holoenzyme; essential for transcriptional regulation	12.4656	12.8009	0.79261	12.5972	12.6048	0.994724	12.6342	12.6315	1.00186	12.1136	12.6902	0.670532	12.3409	12.5082	0.890481	10.7231	12.0223	0.406346	0.894985	0.690534	0.796813	1.49413	2.19143	1.49413	0.493078	0.320787
TI4932S000885	YDL004W	Delta subunit of the central stalk of mitochondrial F1F0 ATP synthase, which is a large, evolutionarily conserved enzyme complex required for ATP synthesis	13.8125	13.2368	1.49034	13.8933	12.501	2.62496	13.398	12.5596	1.78809	13.4024	12.4511	1.93368	13.6318	13.1192	1.42667	13.7097	12.6274	2.11744	1.56837	2.22536	0.567758	0.924712	0.673772	0.722081	0.129624	0.0489203
TI4932S000886	YDL003W	Essential protein required for sister chromatid cohesion in mitosis and meiosis; subunit of the cohesin complex; expression is cell cycle regulated and peaks in S phase	12.5106	12.5094	1.00085	13.7346	13.5497	1.13675	12.8283	12.6774	1.11028	13.3364	13.6041	0.830668	12.8439	12.8184	1.01785	13.0011	13.421	0.747498	1.04299	0.904973	0.88045	1.33661	1.36167	1.19291	0.19155	0.32509
TI4932S000887	YDL002C	Protein related to mammalian high mobility group proteins; likely component of the INO80 complex, which is an ATP-dependent chromatin-remodeling complex	13.2209	13.1398	1.05786	13.431	12.944	1.40147	13.0364	12.5448	1.40593	13.1813	12.7106	1.3858	13.3003	13.1148	1.13716	12.8436	12.7595	1.05999	1.20032	1.28242	0.754823	1.01453	1.0728	0.947385	0.119707	0.62052
TI4932S000888	YDL001W	Cytoplasmic protein required for sporulation	12.5666	12.3772	1.14032	12.6818	12.4648	1.16227	12.4298	12.0347	1.31508	12.3412	11.9055	1.35263	12.64	12.5505	1.06399	12.2271	12.028	1.14802	1.17313	1.22097	0.981111	0.972241	0.926806	0.960053	0.0205996	0.655316
TI4932S000889	YDR001C	Neutral trehalase, degrades trehalose; required for thermotolerance and may mediate resistance to other cellular stresses; may be phosphorylated by Cdc28p	13.7173	13.9442	0.854494	13.6688	13.9034	0.849912	13.7355	13.8429	0.928242	13.5648	13.6573	0.937916	13.9665	14.0617	0.936114	13.4667	13.6619	0.873507	0.906284	0.887112	1.00539	0.989686	1.07167	1.02225	0.030771	0.631489
TI4932S000890	YDR002W	Ran GTpase binding protein; involved in nuclear protein import and RNA export, ubiquitin-mediated protein degradation during the cell cycle; shuttles between the nucleus and cytoplasm; is essential; homolog of human RanBP1	14.129	13.9465	1.13484	14.4988	13.9645	1.4483	14.1282	13.7136	1.33288	14.0896	13.9352	1.11292	14.1487	14.0592	1.06403	14.0772	13.6751	1.32147	1.17725	1.29423	0.783564	1.19765	0.805183	0.928799	0.164816	0.40784
TI4932S000891	YDR003W	Probable integral membrane protein with similarity to Rcr1p; C-terminal region can functionally replace the corresponding region of Rcr1p in conferring Congo Red resistance when overexpressed; localizes to vacuole in a large-scale study	13.1717	12.5764	1.51084	13.4743	12.6056	1.82603	13.0445	12.1399	1.87199	13.1512	12.3203	1.77888	13.2674	12.6018	1.58621	13.4182	12.3091	2.15713	1.65634	1.92068	0.827387	1.05234	0.735332	0.871687	0.115317	0.178191
TI4932S000892	YDR003W-A	Identified by expression profiling and mass spectrometry	12.2163	12.1178	1.07066	12.9563	12.4541	1.41633	12.8842	11.8702	2.01946	12.2043	12.3124	0.927816	12.3077	12.1213	1.13792	12.6499	11.8232	1.77353	1.40935	1.37256	0.755937	2.17658	0.641615	1.19138	0.604667	0.92971
TI4932S000893	YDR004W	Protein that stimulates strand exchange by stabilizing the binding of Rad51p to single-stranded DNA; involved in the recombinational repair of double-strand breaks in DNA during vegetative growth and meiosis; forms heterodimer with Rad55p	13.1495	13.1882	0.97354	12.7499	12.9795	0.852841	13.0432	12.934	1.07859	12.7102	12.6525	1.04075	13.2531	13.2625	0.993505	12.6388	12.4876	1.11045	1.01521	1.00135	1.14153	1.03636	0.894688	1.02419	0.0875888	0.876014
TI4932S000894	YDR005C	Negative regulator of RNA polymerase III; component of several signaling pathways that repress polymerase III transcription in response to changes in cellular environment; targets the initiation factor TFIIIB	12.5633	12.3692	1.14408	12.7041	12.5584	1.1063	12.2002	12.0044	1.14536	12.5315	11.967	1.4789	12.5712	12.3074	1.20065	12.2343	12.0024	1.17436	1.16336	1.25319	1.03415	0.77447	1.02238	0.943666	0.103695	0.482158
TI4932S000895	YDR006C	Protein whose overexpression suppresses the growth defect of mutants lacking protein kinase A activity; involved in cAMP-mediated signaling; localized to the nucleus; similar to the mouse testis-specific protein PBS13	13.1887	13.4545	0.831741	13.4225	13.5899	0.890495	12.8676	13.1884	0.800621	13.2051	13.2131	0.994484	13.2972	13.6328	0.79245	12.7571	13.3058	0.683648	0.808271	0.856209	0.93402	0.805061	1.15915	0.966077	0.12672	0.630317
TI4932S000896	YDR007W	Phosphoribosylanthranilate isomerase that catalyzes the third step in tryptophan biosynthesis; in 2004, the sequence of TRP1 from strain S228C was updated by changing the previously annotated internal STOP (TAA) to serine (TCA)	14.4726	14.361	1.08042	14.6154	14.4462	1.12442	14.3275	14.115	1.15868	14.5242	14.3744	1.1094	14.615	14.5548	1.04258	14.65	14.4383	1.15806	1.09389	1.13062	0.960871	1.04442	0.900283	0.968526	0.0511769	0.378068
TI4932S000897	YDR009W	Transcriptional regulator involved in activation of the GAL genes in response to galactose; forms a complex with Gal80p and Gal4p to relieve inhibition by Gal80p; binds galactose and ATP but does not have galactokinase activity	13.4381	13.2398	1.14736	12.6052	12.6728	0.954246	13.1948	13.0585	1.09908	13.0698	12.737	1.25945	13.6888	13.3002	1.30913	12.9776	12.708	1.20548	1.18519	1.13972	1.20237	0.872667	1.08599	1.05368	0.118237	0.709156
TI4932S000898	YDR011W	ABC transporter protein involved in multidrug resistance and resistance to singlet oxygen species	12.7269	13.5212	0.576642	12.5224	13.51	0.504316	12.9611	13.6008	0.64183	12.0276	13.3426	0.401937	12.753	13.5798	0.56376	11.9925	13.2057	0.431316	0.594077	0.445856	1.14341	1.59684	1.30707	1.34911	0.162367	0.0188742
TI4932S000899	YDR012W	Protein component of the large (60S) ribosomal subunit, nearly identical to Rpl4Ap and has similarity to E. coli L4 and rat L4 ribosomal proteins	14.9746	14.9016	1.05192	15.0247	15.0501	0.982557	15.1706	14.9816	1.13992	15.2966	15.0786	1.16312	15.0857	14.9688	1.08439	15.1539	14.978	1.12964	1.09208	1.09177	1.0706	0.980057	0.959949	1.00353	0.0416787	0.996206
TI4932S000900	YDR013W	Subunit of the GINS complex (Sld5p, Psf1p, Psf2p, Psf3p), which is localized to DNA replication origins and implicated in assembly of the DNA replication machinery	12.2781	11.686	1.50744	12.7489	12.1702	1.49355	12.1392	11.1763	1.94923	12.5724	11.7912	1.71846	12.4111	11.9796	1.34858	12.4838	11.7061	1.7143	1.60175	1.6421	1.0093	1.13429	0.786665	0.976752	0.124512	0.845738
TI4932S000901	YDR014W	Protein of unknown function; mutation confers radiation sensitivity	11.397	11.7956	0.758599	11.1338	11.6299	0.708992	11.2399	11.717	0.718424	11.0293	11.2218	0.875084	11.5107	11.5952	0.943157	9.98266	10.9441	0.513548	0.806726	0.699208	1.06997	0.820977	1.83655	1.2425	0.374285	0.439273
TI4932S000902	YDR014W-A	Meiosis-specific protein that down-regulates Rad51p-mediated mitotic recombination when the meiotic recombination machinery is impaired; early meiotic gene, transcribed specifically during meiotic prophase	7.1646	6.62758	1.45097	9.28083	8.48306	1.73841	6.82334	6.25366	1.48419	8.83887	8.09052	1.67987	7.48007	7.01004	1.38513	8.9929	7.87019	2.17755	1.4401	1.86528	0.834653	0.883516	0.636096	0.784755	0.0926602	0.0562757
TI4932S000903	YDR016C	Essential subunit of the DASH microtubule ring complex, couples kinetochores to the force produced by MT depolymerization thereby aiding in chromosome segregation; is transferred to the kinetochore prior to mitosis	10.4858	9.66237	1.76963	11.0774	9.98238	2.13621	10.0936	8.97546	2.1707	10.5089	9.56067	1.92946	10.2248	9.78258	1.35865	10.796	9.47915	2.4913	1.76633	2.18565	0.8284	1.12503	0.545358	0.83293	0.204966	0.216655
TI4932S000904	YDR017C	Inositol hexaphosphate kinase, phosphorylates inositol hexakisphosphate (InsP6) to diphosphoinositol polyphosphates, required for proper vacuole morphology and involved in salt stress response, contains two leucine heptad repeats	12.2147	12.7681	0.681427	12.0176	12.8818	0.549338	11.7889	12.8016	0.495648	11.9314	12.4057	0.71977	12.1928	12.753	0.678226	10.8264	12.5232	0.308481	0.618433	0.525863	1.24045	0.68862	2.1986	1.37589	0.540268	0.528198
TI4932S000905	YDR018C	hypothetical protein	11.3191	11.2072	1.08066	11.3852	11.0061	1.30057	10.9578	10.8524	1.07575	10.7989	10.6655	1.09684	11.443	11.1013	1.26727	11.1734	10.4527	1.64797	1.14123	1.34846	0.830919	0.980775	0.768986	0.860227	0.0770003	0.296609
TI4932S000906	YDR019C	T subunit of the mitochondrial glycine decarboxylase complex, required for the catabolism of glycine to 5,10-methylene-THF; expression is regulated by levels of levels of 5,10-methylene-THF in the cytoplasm	12.0085	11.7985	1.15673	13.8188	13.7826	1.02543	11.6252	11.5419	1.05944	13.7717	13.4576	1.24317	11.8219	11.7124	1.0788	13.6523	13.2866	1.28852	1.09833	1.1857	1.12805	0.85221	0.837243	0.939168	0.115788	0.369429
TI4932S000907	YDR020C	hypothetical protein	13.5836	13.4084	1.12917	13.3232	13.2276	1.06858	13.4378	13.2116	1.16974	13.2171	13.1041	1.0815	13.6677	13.4604	1.15454	13.1769	12.7995	1.29902	1.15115	1.1497	1.05671	1.08158	0.888777	1.00902	0.0741594	0.98564
TI4932S000908	YDR021W	Nucleolar protein required for maturation of 18S rRNA, member of the eIF4A subfamily of DEAD-box ATP-dependent RNA helicases	12.6711	12.9788	0.807912	13.1748	13.0639	1.07993	12.7897	12.6549	1.09791	12.3044	12.8737	0.673933	12.678	12.8202	0.90612	11.6646	12.6008	0.522581	0.937313	0.758816	0.748113	1.6291	1.73393	1.37038	0.382862	0.393689
TI4932S000909	YDR022C	Protein of unknown function that may be involved in microtubule organization; high-copy suppressor of CIK1 deletion	12.8306	13.0141	0.880561	12.9742	12.5547	1.3375	12.4842	12.5583	0.949988	12.0856	12.2864	0.870126	12.8415	12.9813	0.907659	12.4732	12.1303	1.26826	0.912736	1.15863	0.658362	1.09178	0.715672	0.821939	0.166484	0.169749
TI4932S000910	YDR023W	Cytosolic seryl-tRNA synthetase, class II aminoacyl-tRNA synthetase that aminoacylates tRNA(Ser), displays tRNA-dependent amino acid recognition which enhances discrimination of the serine substrate, interacts with peroxin Pex21p	13.7084	13.7389	0.979108	13.8913	13.9362	0.969387	13.8473	13.7775	1.04952	13.6837	13.6597	1.01678	13.8318	13.8216	1.0071	13.4773	13.5659	0.94045	1.01191	0.97554	1.01003	1.03219	1.07087	1.0377	0.0217754	0.295287
TI4932S000911	YDR025W	Protein component of the small (40S) ribosomal subunit; identical to Rps11Bp and has similarity to E. coli S17 and rat S11 ribosomal proteins	14.5541	14.6068	0.964102	14.7275	14.6478	1.05684	14.8426	14.4653	1.29887	14.7083	14.5301	1.13146	14.8256	14.7094	1.0839	14.8428	14.4904	1.27669	1.11562	1.155	0.91225	1.14796	0.848995	0.969734	0.111408	0.75398
TI4932S000912	YDR026C	hypothetical protein	12.6581	12.8292	0.888216	12.6551	12.8184	0.892981	12.3345	12.7518	0.748815	12.1573	12.6887	0.691884	12.5889	12.9362	0.786033	11.2674	12.714	0.36689	0.807688	0.650585	0.994664	1.08228	2.14242	1.40646	0.451753	0.378596
TI4932S000913	YDR027C	Component of the GARP (Golgi-associated retrograde protein) complex, Vps51p-Vps52p-Vps53p-Vps54p, which is required for the recycling of proteins from endosomes to the late Golgi; potentially phosphorylated by Cdc28p	12.3446	12.4509	0.928992	12.118	12.4311	0.80491	12.2278	12.3935	0.891504	11.8487	12.2742	0.744617	12.4574	12.4689	0.992071	11.4878	12.0132	0.694763	0.937522	0.748097	1.15416	1.19727	1.42793	1.25978	0.10409	0.0119259
TI4932S000914	YDR028C	Regulatory subunit of type 1 protein phosphatase Glc7p, involved in negative regulation of glucose-repressible genes	13.2114	13.678	0.723654	12.7698	13.5395	0.586566	12.5411	13.5873	0.484215	12.6949	13.208	0.700728	13.0716	13.754	0.623129	12.2	13.56	0.389604	0.610333	0.558966	1.23371	0.691017	1.59939	1.17471	0.323188	0.676541
TI4932S000915	YDR030C	Protein involved in transcription-coupled repair nucleotide excision repair of UV-induced DNA lesions; homolog of human CSA protein	11.6989	12.1598	0.72658	11.9581	12.1876	0.8529	11.7321	11.9601	0.853863	11.2449	11.7988	0.681185	11.8407	12.2602	0.747686	11.2008	11.7862	0.666471	0.776043	0.733519	0.851894	1.2535	1.12186	1.07575	0.144769	0.584724
TI4932S000916	YDR031W	hypothetical protein	9.48376	8.79481	1.6121	10.7721	9.27509	2.82254	9.20863	8.0726	2.19775	9.55861	8.85362	1.63014	8.99461	8.68488	1.23947	10.0174	8.30178	3.28432	1.68311	2.579	0.571152	1.3482	0.377389	0.765581	0.363301	0.188779
TI4932S000917	YDR032C	Protein of unknown function with similarity to members of a family of flavodoxin-like proteins; induced by oxidative stress in a Yap1p dependent manner; GFP-fusion protein localizes to the cytoplasm in a punctate pattern	14.1561	13.5077	1.56741	14.4978	13.3368	2.23612	14.009	13.2604	1.68014	14.3515	13.5155	1.78509	14.1626	13.5864	1.49095	14.5551	13.4491	2.15237	1.5795	2.05786	0.700951	0.941208	0.6927	0.778286	0.0998122	0.0325825
TI4932S000918	YDR033W	Protein that localizes primarily to the plasma membrane, also found at the nuclear envelope; has similarity to Hsp30p and Yro2p, which are induced during heat shock	15.0761	14.9009	1.12913	15.1644	14.8056	1.28238	14.9646	14.8496	1.083	15.1616	14.8693	1.22456	14.9799	14.8484	1.09545	15.1883	14.9253	1.19997	1.10253	1.23564	0.880494	0.884399	0.912894	0.892595	0.0125066	0.00899366
TI4932S000919	YDR034C	Transcriptional activator involved in regulation of genes of the lysine biosynthesis pathway; requires 2-aminoadipate semialdehyde as co-inducer	12.687	12.9486	0.834176	12.3687	12.8479	0.717374	12.7631	12.9756	0.863048	12.1905	12.6892	0.707737	13.0143	13.205	0.876187	11.6757	12.6658	0.503446	0.857804	0.642852	1.16282	1.21945	1.74038	1.37422	0.225124	0.0386386
TI4932S000920	YDR034C-D	Retrotransposon TYA Gag and TYB Pol genes; transcribed/translated as one unit; polyprotein is processed to make a nucleocapsid-like protein (Gag), reverse transcriptase (RT), protease (PR), and integrase (IN); similar to retroviral genes	12.8261	13.5229	0.616932	13.9985	14.0285	0.979438	12.5209	13.4236	0.534858	13.5499	14.1164	0.675225	12.7556	13.4596	0.613876	11.9178	13.8982	0.253416	0.588555	0.636026	0.629884	0.792118	2.4224	1.28147	0.701035	0.83395
TI4932S000921	YDR034C-C	Retrotransposon TYA Gag gene co-transcribed with TYB Pol; translated as TYA or TYA-TYB polyprotein; Gag is a nucleocapsid protein that is the structural constituent of virus-like particles (VLPs); similar to retroviral Gag	13.0141	13.2171	0.868797	13.4192	13.104	1.24422	12.7345	13.4208	0.621457	12.444	13.5331	0.470071	12.6723	12.7945	0.918812	12.4119	13.0331	0.650125	0.803022	0.788139	0.698266	1.32205	1.41329	1.14453	0.275182	0.955615
TI4932S000922	YDR034C-A	Similar to probable membrane protein YLR334C and ORF YOL106W	11.4732	11.9864	0.700647	13.0324	13.6138	0.668288	12.5569	12.0622	1.40903	12.9348	13.2132	0.824518	11.9681	12.379	0.75216	12.3652	12.0852	1.21416	0.953946	0.902321	1.04842	1.70892	0.619492	1.12561	0.388063	0.862637
TI4932S000923	YDR034W-B	Protein of unknown function; green fluorescent protein (GFP)-fusion protein localizes to the cell periphery	10.0431	9.68572	1.28111	11.9582	10.729	2.34432	10.2238	9.45973	1.69833	11.1469	10.2631	1.84514	10.3895	10.3083	1.05788	11.0662	9.71143	2.55755	1.34577	2.24901	0.546474	0.920434	0.41363	0.626846	0.185821	0.0329775
TI4932S000924	YDR035W	3-deoxy-D-arabino-heptulosonate-7-phosphate (DAHP) synthase, catalyzes the first step in aromatic amino acid biosynthesis and is feedback-inhibited by phenylalanine or high concentration of tyrosine or tryptophan	14.3536	14.3538	0.99983	14.5738	14.476	1.07018	14.3822	14.1793	1.15095	14.3866	14.2932	1.06686	14.2842	14.2271	1.04034	14.2142	14.1212	1.06663	1.06371	1.06789	0.934263	1.07882	0.975356	0.996148	0.0526723	0.930716
TI4932S000925	YDR036C	Protein of unconfirmed function, plays an indirect role in endocytic membrane trafficking, member of a family of enoyl-CoA hydratase/isomerases	11.9061	11.8577	1.03409	11.5707	11.7103	0.907732	11.7559	11.9045	0.902157	11.2341	11.3501	0.922746	11.8816	11.7683	1.08174	11.2107	11.4131	0.869089	1.006	0.899856	1.13921	0.977688	1.24468	1.12052	0.0950875	0.131129
TI4932S000926	YDR037W	Lysyl-tRNA synthetase; also identified as a negative regulator of general control of amino acid biosynthesis	14.5712	14.7983	0.854297	14.6328	14.8526	0.858716	14.7862	14.7653	1.01462	14.5182	14.8093	0.817248	14.7379	14.7829	0.969293	14.4267	14.7366	0.806687	0.946071	0.82755	0.994855	1.24151	1.20157	1.14598	0.0936165	0.0779339
TI4932S000927	YDR038C	Protein with similarity to P-type ATPase sodium pumps	13.8871	13.8483	1.02719	13.8969	14.1947	0.813492	13.493	13.8034	0.806381	13.9225	13.7919	1.09472	14.1313	14.2365	0.92967	14.0008	14.0758	0.949358	0.921082	0.952522	1.2627	0.736611	0.979262	0.992857	0.186187	0.776068
TI4932S000928	YDR039C	P-type ATPase sodium pump, involved in Na+ efflux to allow salt tolerance; likely not involved in Li+ efflux	14.2167	14.3661	0.901623	14.3498	14.6861	0.79203	14.3429	14.3182	1.0173	14.4034	14.4918	0.940577	14.3571	14.4448	0.941043	14.3486	14.4372	0.940383	0.953322	0.890997	1.13837	1.08157	1.0007	1.07355	0.0489207	0.357669
TI4932S000929	YDR040C	P-type ATPase sodium pump, involved in Na+ and Li+ efflux to allow salt tolerance	14.1172	14.3087	0.875683	14.3216	14.7152	0.761228	14.38	14.4425	0.957599	14.3408	14.5043	0.892851	14.2678	14.4421	0.886217	14.2973	14.3763	0.946726	0.906499	0.866935	1.15036	1.07252	0.936086	1.05299	0.0766948	0.550746
TI4932S000930	YDR041W	Mitochondrial ribosomal protein of the small subunit, has similarity to E. coli S10 ribosomal protein; essential for viability, unlike most other mitoribosomal proteins	11.2424	11.2617	0.98667	11.8531	11.2373	1.53249	11.0818	10.8498	1.17443	10.9437	10.8479	1.06867	11.5387	11.2306	1.23813	11.1013	10.6129	1.40291	1.13308	1.33469	0.643836	1.09897	0.882545	0.875116	0.160979	0.269567
TI4932S000931	YDR042C	hypothetical protein	8.17554	7.92466	1.18993	10.5942	9.63283	1.9472	8.12522	7.61156	1.42767	9.93618	9.39258	1.45761	8.31452	7.99251	1.25007	9.66256	8.92585	1.66637	1.28922	1.6904	0.611097	0.979458	0.750172	0.780242	0.131532	0.0649042
TI4932S000932	YDR043C	Transcriptional repressor that recruits the Cyc8p-Tup1p complex to promoters; mediates glucose repression and negatively regulates a variety of processes including filamentous growth and alkaline pH response	14.1272	14.2218	0.936523	14.38	14.3216	1.04133	14.5718	14.1024	1.3845	13.8864	14.2751	0.763828	14.233	14.1162	1.08434	13.9549	14.0093	0.962971	1.13512	0.922711	0.899349	1.81258	1.12604	1.27932	0.336248	0.243793
TI4932S000933	YDR044W	Coproporphyrinogen III oxidase, an oxygen requiring enzyme that catalyzes the sixth step in the heme biosynthetic pathway; localizes to the mitochondrial inner membrane; transcription is repressed by oxygen and heme (via Rox1p and Hap1p)	13.3521	13.2354	1.08423	13.5774	13.4367	1.10244	12.9621	12.687	1.21003	13.8432	13.2652	1.49285	13.326	12.9771	1.27353	13.6459	13.3216	1.25209	1.18926	1.28246	0.983476	0.810553	1.01712	0.937051	0.078373	0.502459
TI4932S000934	YDR045C	RNA polymerase III subunit C11; mediates pol III RNA cleavage activity and is important for termination of transcription	13.037	12.5382	1.41302	13.0262	12.1648	1.81673	12.8077	11.7562	2.07267	12.5487	11.7566	1.73153	12.9187	12.4422	1.39137	12.5073	11.6924	1.7591	1.62568	1.76912	0.777779	1.19702	0.790955	0.921918	0.16853	0.558446
TI4932S000935	YDR046C	Amino acid permease involved in the uptake of cysteine, leucine, isoleucine and valine	14.7191	14.6725	1.03279	13.9149	14.2035	0.818677	14.3818	14.6832	0.811433	14.2314	14.0901	1.10295	14.6579	14.8367	0.883445	14.1312	13.9443	1.13837	0.909223	1.02	1.26153	0.735694	0.776059	0.924429	0.206929	0.409457
TI4932S000936	YDR047W	Uroporphyrinogen decarboxylase, catalyzes the fifth step in the heme biosynthetic pathway; localizes to both the cytoplasm and nucleus; activity inhibited by Cu2+, Zn2+, Fe2+, Fe3+ and sulfhydryl-specific reagents	13.939	13.986	0.967959	13.4578	13.7466	0.818557	13.514	13.7091	0.873483	13.5336	13.4726	1.04319	13.9734	14.0692	0.935764	13.4881	13.4258	1.04418	0.925735	0.96864	1.18252	0.837322	0.896174	0.972005	0.130582	0.620189
TI4932S000937	YDR049W	hypothetical protein	13.6757	13.9084	0.851041	13.4791	13.9426	0.725209	13.5736	13.9844	0.752224	12.9931	13.7645	0.585846	13.7504	13.9893	0.847373	12.3436	13.7524	0.376622	0.816879	0.562559	1.17351	1.284	2.24993	1.56914	0.418722	0.0750363
TI4932S000938	YDR050C	Triose phosphate isomerase, abundant glycolytic enzyme; mRNA half-life is regulated by iron availability; transcription is controlled by activators Reb1p, Gcr1p, and Rap1p through binding sites in the 5' non-coding region	14.2532	13.7973	1.37162	14.7192	14.1219	1.51286	14.3359	13.7476	1.50344	14.7618	14.1935	1.48279	14.3959	14.0545	1.26699	14.8072	14.1871	1.537	1.38068	1.51088	0.90664	1.01393	0.824327	0.914965	0.0672285	0.137162
TI4932S000939	YDR051C	hypothetical protein	12.9958	12.7838	1.15828	13.1505	12.4351	1.6419	12.9562	12.2804	1.59745	12.4777	12.3185	1.11666	12.8857	12.7509	1.09799	12.6922	12.0893	1.51873	1.28457	1.42576	0.705449	1.43056	0.722966	0.952992	0.292519	0.561771
TI4932S000940	YDR052C	Regulatory subunit of Cdc7p-Dbf4p kinase complex, required for Cdc7p kinase activity and initiation of DNA replication; phosphorylates the Mcm2-7 family of proteins; cell cycle regulated	12.8339	13.4339	0.65975	12.8318	13.2144	0.767041	12.7567	13.2661	0.702485	11.732	12.9953	0.416599	12.5126	12.9758	0.725415	10.9811	12.9672	0.252421	0.695883	0.478687	0.860123	1.68624	2.87383	1.80673	0.715774	0.228697
TI4932S000941	YDR054C	Ubiquitin-conjugating enzyme or E2; together with Skp1p, Rbx1p, Cdc53p, and an F-box protein, forms a ubiquitin-protein ligase called the SCF complex which regulates cell cycle progression by targeting key substrates for degradation	13.2978	13.3944	0.935226	12.9192	13.1336	0.861906	13.3528	13.2062	1.10693	12.7237	12.7527	0.980152	13.3841	13.3013	1.05905	12.028	12.6862	0.633665	1.03373	0.825241	1.08507	1.12934	1.67131	1.29524	0.230829	0.140965
TI4932S000942	YDR055W	Cell wall protein that contains a putative GPI-attachment site; secreted by regenerating protoplasts; up-regulated by activation of the cell integrity pathway, as mediated by Rlm1p; upregulated by cell wall damage via disruption of FKS1	14.623	14.7755	0.899687	15.2096	15.176	1.02358	15.013	15.0389	0.98218	14.8159	15.2171	0.75722	14.9016	14.8799	1.01515	15.0321	15.1338	0.931929	0.965672	0.904243	0.87896	1.29709	1.0893	1.08845	0.147832	0.511459
TI4932S000943	YDR056C	hypothetical protein	12.9162	12.7856	1.09476	13.5039	12.7579	1.67712	12.8159	12.0875	1.65675	13.092	12.679	1.33145	13.0065	12.6776	1.25607	13.1413	12.5437	1.51327	1.33586	1.50728	0.652764	1.24432	0.830039	0.909041	0.214671	0.428174
TI4932S000944	YDR057W	Lectin; soluble lumenal ER protein; member of the OS-9 protein family; similar to mannose-6-phosphate receptors (MPRs); serves as a receptor that recognizes misfolded N-glycosylated proteins and participates in their targeting to ERAD	12.786	12.7723	1.00951	12.683	12.876	0.87479	12.6194	12.5887	1.02151	12.6044	12.5212	1.05935	12.8923	12.8974	0.996477	12.2239	12.3761	0.899865	1.00916	0.944669	1.154	0.964276	1.10736	1.07521	0.0699075	0.330282
TI4932S000945	YDR058C	Protein with lipolytic activity towards triacylglycerols and diacylglycerols when expressed in E. coli; role in yeast lipid degradation is unclear	12.6182	12.285	1.25983	12.8205	12.391	1.34682	12.4454	11.9592	1.40073	12.8292	11.9522	1.83647	12.6414	12.4244	1.16236	12.8232	11.9215	1.86834	1.27431	1.68388	0.935407	0.76273	0.622139	0.773425	0.110952	0.0881001
TI4932S000946	YDR059C	Ubiquitin-conjugating enzyme that mediates selective degradation of short-lived and abnormal proteins, central component of the cellular stress response; expression is heat inducible	12.2214	11.6347	1.50185	12.3569	11.467	1.85303	11.9953	11.1647	1.77846	11.8357	11.088	1.67912	12.2812	11.8112	1.38508	12.0858	10.9291	2.22948	1.55513	1.92054	0.810483	1.05916	0.62126	0.830302	0.155299	0.141658
TI4932S000947	YDR060W	Constituent of 66S pre-ribosomal particles, required for large (60S) ribosomal subunit biogenesis; involved in nuclear export of pre-ribosomes; required for maintenance of dsRNA virus; homolog of human CAATT-binding protein	12.9156	13.3346	0.747963	12.7195	13.4147	0.617607	12.558	13.1622	0.657815	12.3478	12.9313	0.66735	13.0215	13.5499	0.693324	11.4221	13.207	0.290203	0.699701	0.525053	1.21107	0.985713	2.3891	1.52863	0.532925	0.222934
TI4932S000948	YDR061W	Mitochondrial protein, member of the ATP-binding cassette (ABC) transporter family; transcriptionally activated by Yrm1p along with genes involved in multidrug resistance	12.6263	12.4302	1.14553	12.8161	12.9101	0.936922	12.2903	12.4688	0.88364	12.8447	12.58	1.20142	12.8731	12.8872	0.990264	12.8447	12.6045	1.18116	1.00648	1.1065	1.22265	0.735494	0.838383	0.932176	0.181562	0.429948
TI4932S000949	YDR062W	Component of serine palmitoyltransferase, responsible along with Lcb1p for the first committed step in sphingolipid synthesis, which is the condensation of serine with palmitoyl-CoA to form 3-ketosphinganine	13.6994	13.77	0.95223	13.5314	13.8247	0.815982	13.66	13.6011	1.04163	13.3605	13.661	0.811978	13.9058	13.9462	0.972367	13.3709	13.6181	0.842505	0.988741	0.823489	1.16697	1.28283	1.15414	1.20131	0.0501234	0.0045235
TI4932S000950	YDR063W	hypothetical protein	13.1828	13.0847	1.07031	14.0775	13.3354	1.67264	13.371	12.4729	1.86354	13.2044	13.3753	0.888304	13.2434	12.8691	1.29623	13.3933	13.0289	1.28729	1.41003	1.28274	0.639895	2.09786	1.00694	1.24823	0.536233	0.716948
TI4932S000951	YDR064W	Protein component of the small (40S) ribosomal subunit; has similarity to E. coli S15 and rat S13 ribosomal proteins	14.395	14.3893	1.00399	14.6164	14.4471	1.12449	14.5295	14.1371	1.31254	14.4646	14.3312	1.09684	14.4377	14.393	1.03152	14.4947	14.1449	1.27435	1.11602	1.16523	0.89284	1.19666	0.809448	0.966314	0.144104	0.685559
TI4932S000952	YDR065W	hypothetical protein	12.0768	11.9456	1.09522	12.3003	12.2678	1.02278	11.9442	12.0197	0.949022	11.7954	12.1216	0.797629	12.1156	12.0326	1.05922	11.8004	11.8498	0.966298	1.03449	0.928901	1.07083	1.1898	1.09616	1.11893	0.0443138	0.260718
TI4932S000953	YDR066C	hypothetical protein	12.4429	11.4902	1.93548	12.5406	11.7223	1.7633	11.9152	11.0006	1.885	12.28	11.4098	1.8279	12.3584	11.7417	1.53332	12.3712	11.2573	2.16425	1.7846	1.91848	1.09765	1.03124	0.708477	0.945787	0.147208	0.492271
TI4932S000954	YDR067C	Cytoplasmic protein required for replication of Brome mosaic virus in S. cerevisiae, which is a model system for studying replication of positive-strand RNA viruses in their natural hosts	12.6743	12.7248	0.965585	13.352	12.7688	1.49823	12.9885	12.2819	1.63197	12.646	12.6946	0.966892	12.7096	12.4815	1.17128	12.8102	12.2872	1.43691	1.25628	1.30068	0.644485	1.68785	0.815136	1.04916	0.395749	0.872118
TI4932S000955	YDR068W	Protein of unknown function, green fluorescent protein (GFP)-fusion protein localizes to the cytoplasm	12.7017	12.8255	0.917742	12.9268	12.8875	1.02762	12.6423	12.3885	1.19236	12.3581	12.4296	0.951637	12.962	12.9152	1.03303	11.7235	12.5823	0.5514	1.04771	0.843554	0.893071	1.25296	1.87346	1.33983	0.350681	0.290621
TI4932S000956	YDR069C	Ubiquitin hydrolase, required for recycling ubiquitin from proteasome-bound ubiquitinated intermediates, acts at the late endosome/prevacuolar compartment to recover ubiquitin from ubiquitinated membrane proteins en route to the vacuole	12.0441	12.624	0.669021	12.2397	12.7851	0.685194	11.6068	12.389	0.581479	12.2162	13.0067	0.578125	12.1335	12.4698	0.792057	11.7257	12.6018	0.544833	0.680852	0.602717	0.976396	1.0058	1.45376	1.14532	0.189169	0.352416
TI4932S000957	YDR070C	The authentic, non-tagged protein was localized to the mitochondria	9.86484	8.83838	2.03701	10.8669	9.26618	3.03286	9.46352	8.41653	2.06621	10.0941	8.94616	2.21597	9.54375	8.82941	1.64073	10.3521	8.76048	3.01393	1.91465	2.75425	0.671648	0.93242	0.544382	0.71615	0.139874	0.0498836
TI4932S000958	YDR071C	Polyamine acetyltransferase; acetylates polyamines such as putrescine, spermidine and spermine; may be involved in transcription and/or DNA replication via regulation of levels of polyamines bound to chromosomal DNA	12.137	11.9528	1.13615	12.7009	11.7016	1.99898	12.0627	11.2725	1.72925	11.8893	11.5376	1.27605	12.0535	11.6984	1.27903	11.971	11.3623	1.52489	1.38147	1.59997	0.568366	1.35515	0.838767	0.920761	0.282669	0.474802
TI4932S000959	YDR072C	Inositolphosphotransferase 1, involved in synthesis of mannose-(inositol-P)2-ceramide (M(IP)2C), which is the most abundant sphingolipid in cells, mutation confers resistance to the antifungals syringomycin E and DmAMP1 in some growth media	13.8741	13.9918	0.921676	13.5482	13.8449	0.814097	13.9891	13.8306	1.11611	13.5846	13.6596	0.949348	14.1903	14.1737	1.01159	13.8397	13.625	1.16046	1.01646	0.974634	1.13214	1.17566	0.871718	1.05984	0.116225	0.735323
TI4932S000960	YDR073W	Subunit of the SWI/SNF chromatin remodeling complex involved in transcriptional regulation; interacts with a highly conserved 40-residue sequence of Snf2p	13.498	13.4267	1.05067	13.4606	13.0989	1.28493	13.363	13.0095	1.2777	12.9197	13.0167	0.934932	13.3063	13.2809	1.01775	12.7964	12.6565	1.1018	1.11537	1.10722	0.817689	1.36662	0.923716	1.03601	0.205902	0.952989
TI4932S000961	YDR074W	Phosphatase subunit of the trehalose-6-phosphate synthase/phosphatase complex, which synthesizes the storage carbohydrate trehalose; expression is induced by stress conditions and repressed by the Ras-cAMP pathway	12.5324	12.8087	0.825696	12.242	12.8867	0.639596	12.6623	13.0993	0.738679	12.2684	12.6578	0.763434	12.4055	12.7713	0.776057	12.2172	12.6774	0.726881	0.780144	0.70997	1.29097	0.967574	1.06765	1.10873	0.117072	0.190337
TI4932S000962	YDR075W	Catalytic subunit of an evolutionarily conserved protein phosphatase complex containing Psy2p and the regulatory subunit Psy4p; required for cisplatin resistance; involved in activation of Gln3p	13.7719	13.7524	1.01364	13.6706	13.5671	1.07437	13.7027	13.3961	1.23683	13.3861	13.2986	1.06258	13.7861	13.7177	1.04857	13.4498	13.3314	1.08552	1.09968	1.07416	0.943478	1.16399	0.965962	1.02448	0.0858029	0.732494
TI4932S000963	YDR076W	Protein that stimulates strand exchange by stabilizing the binding of Rad51p to single-stranded DNA; involved in the recombinational repair of double-strand breaks in DNA during vegetative growth and meiosis; forms heterodimer with Rad57p	11.8671	11.798	1.04906	12.1532	11.9602	1.14312	11.81	11.7925	1.01222	11.5616	11.7233	0.893977	12.1039	11.954	1.10951	11.7024	11.3176	1.30573	1.05693	1.11428	0.917715	1.13227	0.849727	0.966571	0.104279	0.665441
TI4932S000964	YDR077W	Major stress-induced structural GPI-cell wall glycoprotein in stationary-phase cells, associates with translating ribosomes, possible role in mitochondrial genome maintenance; ORF contains two distinct variable minisatellites	15.5512	15.6973	0.903717	15.6461	15.7864	0.907328	15.5957	15.6706	0.94942	15.7485	15.7773	0.980208	15.7453	15.6912	1.03817	15.5762	15.6921	0.922822	0.963771	0.936786	0.99602	0.968591	1.125	1.02987	0.059057	0.583215
TI4932S000965	YDR078C	Protein of unassigned function involved in mutation suppression, important for error-free repair of spontaneous and induced DNA lesions to protect the genome from mutation; associates with Shu1p, Psy3p, and Csm2p	10.4877	10.0291	1.37422	11.2845	10.4263	1.81275	9.78281	9.32357	1.37482	10.5237	9.90666	1.53375	10.0401	9.86402	1.12979	10.7036	9.60371	2.14341	1.29294	1.82997	0.758087	0.896375	0.527098	0.727187	0.131925	0.0505506
TI4932S000966	YDR079W	Chaperone that specifically facilitates the assembly of cytochrome c oxidase, located in the mitochondrial inner membrane	11.5735	11.0004	1.48766	12.5231	11.1566	2.57837	11.6787	10.3438	2.52264	11.4792	10.74	1.6692	11.4306	11.0226	1.32686	11.8497	10.4629	2.615	1.77905	2.28752	0.576979	1.51129	0.507401	0.865222	0.3964	0.354401
TI4932S000967	YDR079C-A	Component of the RNA polymerase II general transcription and DNA repair factor TFIIH; involved in transcription initiation; homolog of the Chlamydomonas reinhardtii REX1-S protein which is involved in DNA repair	10.5699	9.85945	1.63631	11.4208	9.79937	3.07681	10.2255	9.04698	2.26342	10.1459	9.51169	1.55204	10.283	9.83317	1.36584	10.5406	9.29061	2.37843	1.75519	2.33576	0.531822	1.45835	0.574263	0.854812	0.369899	0.32237
TI4932S000968	YDR080W	Vacuolar membrane protein that is a subunit of the homotypic vacuole fusion and vacuole protein sorting (HOPS) complex; essential for membrane docking and fusion at the Golgi-to-endosome and endosome-to-vacuole stages of protein transport	11.9425	12.5256	0.667542	12.3929	12.7899	0.759438	12.0341	12.1752	0.906792	11.9295	12.0581	0.914727	12.0951	12.4582	0.777467	10.9994	12.0598	0.479489	0.783934	0.717885	0.878995	0.991325	1.62145	1.16392	0.28298	0.672181
TI4932S000969	YDR081C	Transcription factor required for the synthesis of the glycolytic enzyme pyruvate decarboxylase, required for high level expression of both the THI and the PDC genes	12.8552	13.4148	0.678511	12.7205	13.5712	0.554533	12.8931	13.2501	0.780821	12.5092	13.2515	0.597798	13.1267	13.5286	0.756894	11.8746	13.1191	0.422042	0.738742	0.524791	1.22357	1.30616	1.79341	1.44105	0.217744	0.0250359
TI4932S000970	YDR082W	Telomere end-binding and capping protein, plays a key role with Pol12p in linking telomerase action with completion of lagging strand synthesis, and in a regulatory step required for telomere capping	11.9346	11.9724	0.974112	11.7916	11.9662	0.885982	11.7107	11.6318	1.0562	11.4867	11.4835	1.00224	11.94	11.9525	0.991378	11.2129	11.5421	0.795936	1.00723	0.894719	1.09947	1.05384	1.24555	1.13295	0.0708146	0.157186
TI4932S000971	YDR083W	Nucleolar protein involved in rRNA processing, pre-rRNA cleavage at site A2; also involved in telomere maintenance; mutation is synthetically lethal with a gar1 mutation	14.1388	14.1869	0.967212	14.1798	14.0184	1.11839	14.2085	13.9116	1.22854	13.8347	13.8937	0.959946	14.0864	13.9784	1.07775	13.2117	13.7238	0.70121	1.09116	0.926517	0.864822	1.2798	1.53698	1.2272	0.239819	0.314434
TI4932S000972	YDR084C	Integral membrane protein localized to late Golgi vesicles along with the v-SNARE Tlg2p; green fluorescent protein (GFP)-fusion protein localizes to the cytoplasm in a punctate pattern	13.3889	12.8211	1.48223	13.6404	12.8363	1.74595	13.2397	12.4141	1.77235	13.1664	12.6769	1.40392	13.1706	12.7396	1.34816	13.2537	12.3213	1.90843	1.53424	1.6861	0.848953	1.26243	0.706422	0.939269	0.204213	0.478291
TI4932S000973	YDR085C	Alpha-factor pheromone receptor regulator, negatively regulates pheromone receptor signaling; required for normal mating projection (shmoo) formation; interacts with Cdc12p	11.9836	12.121	0.909155	12.578	12.4011	1.13042	12.0382	12.0291	1.00629	12.1755	12.0502	1.09079	12.3461	12.2015	1.10547	11.7508	12.0729	0.799907	1.00697	1.00704	0.804265	0.922534	1.382	1.03626	0.215808	0.999579
TI4932S000974	YDR086C	Subunit of the Sec61p translocation complex (Sec61p-Sss1p-Sbh1p) that forms a channel for passage of secretory proteins through the endoplasmic reticulum membrane, and of the Ssh1p complex (Ssh1p-Sbh2p-Sss1p); interacts with Ost4p and Wbp1p	13.6817	13.528	1.11238	14.2723	13.3328	1.91783	13.8873	12.9382	1.93067	13.2917	13.2604	1.02195	13.6579	13.3638	1.22612	13.6276	13.1578	1.38499	1.42306	1.44159	0.58002	1.88921	0.885294	1.11817	0.484344	0.961937
TI4932S000975	YDR087C	Essential evolutionarily conserved nucleolar protein necessary for biogenesis of 60S ribosomal subunits and processing of pre-rRNAs to mature rRNAs, associated with several distinct 66S pre-ribosomal particles	13.9703	13.7379	1.17482	14.2668	14.11	1.11479	13.8545	13.5908	1.20053	14.0316	13.8962	1.09844	14.0046	14.0206	0.988988	14.018	13.7793	1.17989	1.12145	1.13104	1.05385	1.09294	0.8382	0.994998	0.0970093	0.899227
TI4932S000976	YDR088C	RNA splicing factor, required for ATP-independent portion of 2nd catalytic step of spliceosomal RNA splicing; interacts with Prp18p; contains zinc knuckle domain	12.7045	13.1565	0.731052	13.057	13.1733	0.922506	12.5688	12.8828	0.8044	12.1454	12.9952	0.554881	12.6479	12.9797	0.794543	11.1016	12.922	0.28315	0.776665	0.586846	0.792464	1.44968	2.80608	1.68274	0.726093	0.366735
TI4932S000977	YDR089W	hypothetical protein	12.1886	12.2864	0.934438	12.9059	13.1615	0.837633	12.3384	12.3716	0.977241	12.5841	12.9215	0.791461	12.5209	12.5045	1.01146	12.5541	12.5138	1.02835	0.97438	0.885814	1.11557	1.23473	0.983578	1.11129	0.0888352	0.307798
TI4932S000978	YDR090C	hypothetical protein	13.641	13.6782	0.97457	13.7551	13.8398	0.942933	13.7555	13.6567	1.07088	13.4485	13.675	0.854691	13.6614	13.727	0.955589	13.6797	13.1804	1.41355	1.00035	1.07039	1.03355	1.25294	0.676019	0.987503	0.205914	0.712634
TI4932S000979	YDR091C	Essential iron-sulfur protein required for ribosome biogenesis and translation initiation; facilitates binding of a multifactor complex (MFC) of translation initiation factors to the small ribosomal subunit; predicted ABC family ATPase	13.7223	13.8524	0.913761	13.8919	13.8557	1.02538	13.8361	13.6925	1.10466	13.6129	13.5498	1.04472	13.7622	13.6835	1.05612	13.5526	13.4732	1.0566	1.02485	1.04223	0.891146	1.05738	0.999547	0.98269	0.0596722	0.779323
TI4932S000980	YDR092W	Ubiquitin-conjugating enzyme involved in the error-free DNA postreplication repair pathway; interacts with Mms2p to assemble ubiquitin chains at the Ub Lys-63 residue; DNA damage triggers redistribution from the cytoplasm to the nucleus	13.3102	12.7166	1.50901	13.721	12.8326	1.85114	13.0968	12.2191	1.8375	13.473	12.5958	1.83676	13.3885	12.8756	1.42692	13.6455	12.7624	1.84431	1.59114	1.84407	0.815178	1.0004	0.773686	0.863088	0.0853575	0.114106
TI4932S000981	YDR093W	Non-essential P-type ATPase that is a potential aminophospholipid translocase, localizes to the plasma membrane and late exocytic or early endocytic membranes, likely involved in protein transport; potential Cdc28p substrate	13.2606	13.546	0.820486	12.9627	13.7148	0.59376	12.8765	13.4689	0.663219	13.3208	13.5037	0.880887	13.5264	13.9537	0.743618	13.3967	13.5897	0.874796	0.742441	0.783148	1.38185	0.752899	0.850047	0.994932	0.239416	0.718075
TI4932S000982	YDR096W	Transcriptional factor, involved in the expression of genes during nutrient limitation; also involved in the negative regulation of DPP1 and PHR1	12.8178	13.4932	0.62616	13.0058	13.6935	0.620832	12.7607	13.7079	0.518609	12.5129	13.7775	0.416194	12.5807	13.4339	0.553567	11.5186	13.4283	0.266146	0.566112	0.434391	1.00858	1.24607	2.07994	1.44486	0.397866	0.287911
TI4932S000983	YDR097C	Protein required for mismatch repair in mitosis and meiosis, forms a complex with Msh2p to repair both single-base & insertion-deletion mispairs; potentially phosphorylated by Cdc28p	11.699	12.3737	0.62645	12.0054	12.7935	0.579115	11.1594	12.4026	0.422435	11.6366	12.3266	0.619838	11.9088	12.8716	0.513053	11.6297	12.6279	0.500644	0.520646	0.566532	1.08174	0.681525	1.02479	0.929349	0.153092	0.540207
TI4932S000984	YDR098C	Hydroperoxide and superoxide-radical responsive glutathione-dependent oxidoreductase; monothiol glutaredoxin subfamily member along with Grx4p and Grx5p; protects cells from oxidative damage	13.8823	13.5827	1.23083	14.2233	13.5888	1.55233	13.7901	13.2316	1.47277	13.9333	13.453	1.39503	13.9401	13.636	1.23464	13.9355	13.2535	1.60447	1.31275	1.51728	0.79289	1.05573	0.769505	0.872708	0.112383	0.114946
TI4932S000985	YDR098C-B	Retrotransposon TYA Gag and TYB Pol genes; transcribed/translated as one unit; polyprotein is processed to make a nucleocapsid-like protein (Gag), reverse transcriptase (RT), protease (PR), and integrase (IN); similar to retroviral genes	12.7048	13.3039	0.660183	13.819	14.0837	0.832345	12.5644	13.2281	0.63127	13.7095	13.8149	0.929558	12.9814	13.5784	0.661133	12.8836	13.9317	0.483579	0.650862	0.748494	0.79316	0.679108	1.36717	0.946478	0.260757	0.511798
TI4932S000986	YDR098C-A	Retrotransposon TYA Gag gene co-transcribed with TYB Pol; translated as TYA or TYA-TYB polyprotein; Gag is a nucleocapsid protein that is the structural constituent of virus-like particles (VLPs); similar to retroviral Gag	14.5361	14.4101	1.09121	14.3553	13.7414	1.5304	14.2084	14.4677	0.835531	13.7677	14.3497	0.668014	14.5243	14.407	1.08472	13.8959	14.0986	0.868955	1.00382	1.02246	0.713022	1.25077	1.2483	1.0707	0.219034	0.948991
TI4932S000987	YDR099W	14-3-3 protein, minor isoform; binds proteins and DNA, involved in regulation of many processes including exocytosis and vesicle transport, Ras/MAPK signaling during pseudohyphal development, rapamycin-sensitive signaling, and others	13.4054	13.406	0.999534	13.295	13.0661	1.17202	13.5064	13.3364	1.12503	12.8534	13.0523	0.871221	13.4272	13.2379	1.14018	12.3622	12.8716	0.702514	1.08825	0.915251	0.852832	1.29132	1.623	1.25572	0.27317	0.29693
TI4932S000988	YDR100W	Integral membrane protein localized to late Golgi vesicles along with the v-SNARE Tlg2p	12.4724	11.9044	1.4825	13.0336	11.8256	2.31021	12.2807	11.3003	1.97301	12.5604	11.6404	1.89208	12.465	11.8733	1.50706	12.804	11.6781	2.18235	1.65419	2.12822	0.641716	1.04277	0.690564	0.791685	0.154728	0.0787038
TI4932S000989	YDR101C	Shuttling pre-60S factor; involved in the biogenesis of ribosomal large subunit biogenesis; interacts directly with Alb1; responsible for Tif6 recycling defects in absence of Rei1; associated with the ribosomal export complex	13.5593	13.7582	0.871217	13.4028	13.7711	0.774705	13.4732	13.5952	0.918886	13.5052	13.5254	0.986096	13.693	13.9054	0.863074	13.1947	13.4176	0.856844	0.884393	0.872548	1.12458	0.931842	1.00727	1.02123	0.0686775	0.862056
TI4932S000990	YDR103W	Scaffold protein that, in response to pheromone, shuttles from the nucleus to the plasma membrane and assembles kinases Ste11p, Ste7p, and Fus3p into a specific signaling complex; active oligomeric form interacts with Ste4p-Ste18p complex	12.408	12.7636	0.78157	12.3571	12.751	0.761072	12.3086	12.5293	0.85814	11.9039	12.3648	0.726496	12.2988	12.4664	0.890348	11.8378	12.1537	0.803384	0.843353	0.763651	1.02693	1.1812	1.10825	1.10546	0.0545703	0.111667
TI4932S000991	YDR104C	Meiosis-specific protein of unknown function, required for spore wall formation during sporulation; dispensable for both nuclear divisions during meiosis	12.4264	13.004	0.670099	12.3611	13.0605	0.615832	12.4263	13.1133	0.621156	11.8407	12.7658	0.526673	12.4747	13.0726	0.660732	11.7824	12.8132	0.489439	0.650662	0.543981	1.08812	1.1794	1.34998	1.20583	0.0939862	0.0574931
TI4932S000992	YDR105C	Vacuolar membrane protein of unknown function that is conserved in mammals; predicted to contain eleven transmembrane helices; interacts with Pdr5p, a protein involved in multidrug resistance	13.2783	12.9607	1.24629	13.0242	12.748	1.21097	13.1357	12.7843	1.27587	12.8185	12.6425	1.12973	12.9706	12.7126	1.19588	13.0476	12.3501	1.62165	1.23934	1.32078	1.02916	1.12936	0.737445	0.965323	0.143974	0.624986
TI4932S000993	YDR106W	Component of the dynactin complex, localized to the pointed end of the Arp1p filament; may regulate membrane association of the complex	8.96698	8.3611	1.52191	9.37191	8.99414	1.29933	8.27977	8.19966	1.0571	8.64856	8.0781	1.48499	8.72014	8.42706	1.22525	9.18393	8.12828	2.07866	1.26809	1.621	1.1713	0.711853	0.589443	0.824199	0.216919	0.263464
TI4932S000994	YDR107C	multispanning membrane protein	12.9434	12.9083	1.02465	13.2239	13.2309	0.995217	12.7957	12.9004	0.930037	13.1358	13.0413	1.06768	12.8766	13.0162	0.907751	13.0994	12.9351	1.12063	0.954146	1.06117	1.02958	0.871083	0.810038	0.903565	0.0801273	0.104023
TI4932S000995	YDR108W	Subunit of TRAPP (transport protein particle), a multi-subunit complex involved in targeting and/or fusion of ER-to-Golgi transport vesicles with their acceptor compartment; protein has late meiotic role, following DNA replication	12.5486	12.5962	0.967485	12.207	12.6073	0.757701	12.0772	12.3198	0.845263	12.3326	12.344	0.992168	12.6874	12.6985	0.992372	12.1137	12.3941	0.823398	0.93504	0.857756	1.27687	0.851936	1.20522	1.11134	0.160861	0.406159
TI4932S000996	YDR109C	hypothetical protein	13.0937	13.4592	0.776214	12.5394	13.2771	0.599682	13.1054	13.4194	0.80443	12.3147	13.069	0.592837	13.2808	13.5486	0.83058	12.1628	13.098	0.522967	0.803741	0.571829	1.29438	1.35692	1.58821	1.41317	0.109447	0.00134441
TI4932S000997	YDR110W	Nucleolar protein required for DNA replication fork blocking and recombinational hotspot activities; binds to the replication fork barrier site in the rDNA region; related to retroviral integrases	13.0059	13.1392	0.911754	13.0375	13.1122	0.949548	12.9092	12.9077	1.00104	12.5489	12.8261	0.825219	12.9956	13.1927	0.872311	12.3566	12.7389	0.767173	0.928367	0.847313	0.960197	1.21306	1.13705	1.10343	0.0917393	0.286148
TI4932S000998	YDR111C	Putative alanine transaminase (glutamic pyruvic transaminase)	12.5478	12.3478	1.14868	12.0791	12.4045	0.798081	11.9361	12.2619	0.797855	12.2955	12.021	1.20956	12.7455	12.6031	1.10373	12.3999	12.0877	1.24159	1.01675	1.08308	1.4393	0.659624	0.888962	0.995963	0.283341	0.731743
TI4932S000999	YDR113C	Securin that inhibits anaphase by binding separin Esp1p, also blocks cyclin destruction and mitotic exit, essential for cell cycle arrest in mitosis in the presence of DNA damage or aberrant mitotic spindles; also present in meiotic nuclei	12.6892	12.9617	0.827887	13.1905	13.0175	1.12735	13.1075	12.8261	1.21535	12.4448	13.0587	0.653403	13.0855	13.0012	1.06019	12.5654	12.9262	0.778744	1.03448	0.853166	0.734364	1.86004	1.36142	1.31861	0.398853	0.373286
TI4932S001000	YDR115W	Putative mitochondrial ribosomal protein of the large subunit, has similarity to E. coli L34 ribosomal protein; required for respiratory growth, as are most mitochondrial ribosomal proteins	11.5483	11.0813	1.3822	12.2514	11.3196	1.90766	11.2196	10.552	1.58846	11.7068	10.9735	1.66245	11.1404	11.0895	1.03587	11.7902	10.4301	2.56706	1.33551	2.04572	0.724552	0.95549	0.403525	0.694522	0.196016	0.086893
TI4932S001001	YDR116C	Mitochondrial ribosomal protein of the large subunit	13.1132	12.9875	1.09105	13.2606	12.8361	1.34212	12.6708	12.8095	0.908304	12.9534	12.694	1.19696	13.187	13.0155	1.12624	13.0739	12.5535	1.43435	1.04186	1.32448	0.812928	0.758842	0.785189	0.785653	0.0191245	0.0430368
TI4932S001002	YDR117C	Protein of unknown function that associates with ribosomes; has a putative RNA binding domain	13.1896	13.0571	1.09621	13.3946	13.3949	0.999816	12.8228	12.7534	1.04929	12.8166	12.8299	0.990807	13.3077	13.3235	0.989131	12.8316	13.2147	0.76674	1.04488	0.919121	1.09641	1.05903	1.29005	1.14849	0.0876858	0.201198
TI4932S001003	YDR118W	Subunit of the Anaphase-Promoting Complex/Cyclosome (APC/C), which is a ubiquitin-protein ligase required for degradation of anaphase inhibitors, including mitotic cyclins, during the metaphase/anaphase transition	12.5433	12.4226	1.08725	12.3291	12.3715	0.971008	12.2955	12.2988	0.997693	11.9895	11.7788	1.15723	12.8014	12.7467	1.03862	12.1875	12.1618	1.01793	1.04119	1.04872	1.11972	0.862141	1.02033	1.00073	0.0918547	0.908597
TI4932S001004	YDR119W	hypothetical protein	14.2402	14.3711	0.913287	14.0303	14.4595	0.742643	14.2916	14.4404	0.902005	13.6793	14.2429	0.676638	14.2398	14.4361	0.872784	13.9453	14.1015	0.89734	0.896025	0.772207	1.22978	1.33307	0.972635	1.17849	0.131247	0.136129
TI4932S001005	YDR119W-A	Putative protein of unknown function	12.0915	11.6206	1.38601	13.5332	12.2091	2.50391	12.271	11.0293	2.36468	12.8752	12.2456	1.54715	11.7564	11.4674	1.22179	12.9144	11.3318	2.99507	1.65749	2.34871	0.55354	1.52841	0.407933	0.82996	0.4308	0.280929
TI4932S001006	YDR120C	tRNA methyltransferase, localizes to both the nucleus and mitochondrion to produce the modified base N2,N2-dimethylguanosine in tRNAs in both compartments	13.6056	13.7598	0.898634	13.4976	13.8554	0.780311	13.6678	13.6462	1.01512	13.3879	13.6159	0.853832	13.654	13.8425	0.877557	13.0479	13.5118	0.725007	0.930439	0.786384	1.15164	1.1889	1.21041	1.18365	0.0210279	0.0641319
TI4932S001007	YDR121W	Shared subunit of DNA polymerase epsilon and of ISW2/yCHRAC chromatin accessibility complex; involved in both chromosomal DNA replication and in inheritance of telomeric silencing	13.8074	13.6991	1.07798	14.1842	13.5976	1.50173	13.797	13.1515	1.56427	13.6964	13.5348	1.11856	13.81	13.5348	1.21012	13.8188	13.3737	1.36139	1.28413	1.32723	0.71783	1.39847	0.888888	1.00173	0.250368	0.825656
TI4932S001008	YDR122W	Serine/threonine protein kinase involved in regulation of exocytosis; localizes to the cytoplasmic face of the plasma membrane; closely related to Kin2p	13.0311	13.4892	0.727923	12.9885	13.7422	0.593085	12.8384	13.6199	0.581801	12.6712	13.3762	0.613434	13.1159	13.594	0.717905	12.5463	13.4893	0.520157	0.675876	0.575558	1.22735	0.948434	1.38017	1.18532	0.154798	0.142108
TI4932S001009	YDR123C	Component of the heteromeric Ino2p/Ino4p basic helix-loop-helix transcription activator that binds inositol/choline-responsive elements (ICREs), required for derepression of phospholipid biosynthetic genes in response to inositol depletion	12.9079	13.0899	0.881456	12.7558	13.0842	0.796415	12.9128	13.2259	0.804873	12.4449	12.8708	0.744382	13.0962	13.1033	0.995115	12.426	12.8329	0.754263	0.893814	0.76502	1.10678	1.08126	1.31932	1.16912	0.0924202	0.0887146
TI4932S001010	YDR124W	hypothetical protein	12.8788	12.7622	1.08419	12.8155	13.0555	0.846796	12.4313	12.7584	0.797138	12.7672	12.7015	1.04659	13.0645	13.0127	1.03656	12.7856	12.6158	1.12492	0.972627	1.0061	1.28034	0.761653	0.921448	0.987814	0.187834	0.796445
TI4932S001011	YDR125C	Protein of unknown function, similar to Rlp24p	9.89304	10.184	0.817339	9.79837	9.86558	0.954485	9.90598	10.0558	0.90137	9.21542	9.55659	0.7894	9.88536	9.87069	1.01022	9.38327	9.39993	0.98852	0.909642	0.910802	0.856314	1.14184	1.02195	1.0067	0.101381	0.989528
TI4932S001012	YDR126W	Palmitoyltransferase that acts on the SNAREs Snc1p, Syn8p, Tlg1p and likely on all SNAREs; member of a family of putative palmitoyltransferases containing an Asp-His-His-Cys-cysteine rich (DHHC-CRD) domain; may have a role in vacuole fusion	12.7298	12.3724	1.28109	12.7862	12.5471	1.18027	12.2116	12.0809	1.09488	12.6541	12.3312	1.25086	12.7765	12.5179	1.19633	12.7355	12.0767	1.57875	1.19077	1.33663	1.08542	0.875299	0.757774	0.906165	0.117374	0.33771
TI4932S001013	YDR127W	Pentafunctional arom protein, catalyzes steps 2 through 6 in the biosynthesis of chorismate, which is a precursor to aromatic amino acids	13.1047	13.4896	0.765853	12.2262	13.1493	0.527352	12.6554	13.3736	0.607848	12.561	12.8095	0.841805	13.2165	13.6173	0.757453	12.765	13.1253	0.77902	0.710385	0.716059	1.45226	0.722077	0.972314	1.04888	0.262386	0.960952
TI4932S001014	YDR128W	hypothetical protein	12.2161	12.6399	0.745431	12.526	12.9776	0.731215	12.2387	12.6751	0.739007	12.2893	12.5474	0.836174	12.4171	12.7386	0.800262	11.9944	12.644	0.637422	0.761567	0.734937	1.01944	0.883795	1.25547	1.0529	0.132995	0.683078
TI4932S001015	YDR129C	Fimbrin, actin-bundling protein; cooperates with Scp1p (calponin/transgelin) in the organization and maintenance of the actin cytoskeleton	13.9348	14.0511	0.922547	14.1529	14.5421	0.76351	13.8645	14.0688	0.867918	14.2838	14.2111	1.05167	14.2942	14.4286	0.911057	14.1044	14.203	0.933966	0.900507	0.916381	1.2083	0.82528	0.975471	1.00302	0.136465	0.861405
TI4932S001016	YDR130C	Spindle pole body-related intermediate filament protein, forms cell cycle-specific filaments between spindle pole bodies in mother and daughter cells, able to self-assemble, expression induced during S/G2, localization cell-cycle dependent	13.1057	13.1452	0.973016	13.5294	12.8446	1.60751	13.187	12.7898	1.31692	13.0145	12.9133	1.07267	13.1763	13.0288	1.10758	12.8374	12.9191	0.944974	1.13251	1.20838	0.605293	1.2277	1.17208	1.00169	0.243542	0.754209
TI4932S001017	YDR131C	hypothetical protein	12.5283	12.4215	1.07684	12.435	12.7292	0.815533	12.1407	12.3774	0.848681	12.7959	12.184	1.52837	12.8424	12.6267	1.16133	12.112	12.2493	0.909269	1.02895	1.08439	1.32041	0.555285	1.27721	1.05097	0.303929	0.830263
TI4932S001018	YDR132C	hypothetical protein	12.0861	12.2497	0.892818	12.3033	12.2628	1.02849	12.2454	12.2035	1.02944	11.7383	11.8728	0.911032	12.2622	12.1493	1.08134	12.0094	11.6266	1.30386	1.0012	1.08113	0.86809	1.12998	0.829338	0.942468	0.11564	0.569889
TI4932S001019	YDR135C	Vacuolar glutathione S-conjugate transporter of the ATP-binding cassette family, has a role in detoxifying metals such as cadmium, mercury, and arsenite; also transports unconjugated bilirubin; similar to human cystic fibrosis protein CFTR	12.9102	13.2946	0.766117	12.7223	13.6481	0.526352	12.5013	13.2458	0.596878	12.7878	13.2468	0.727522	13.3968	13.8188	0.746362	12.7383	13.3546	0.652312	0.703119	0.635396	1.45552	0.820426	1.14418	1.14004	0.224557	0.441553
TI4932S001020	YDR137W	Subunit of a Golgi membrane exchange factor (Ric1p-Rgp1p) that catalyzes nucleotide exchange on Ypt6p	12.3235	12.5925	0.8299	12.0233	12.3457	0.79978	12.1585	12.4769	0.801992	11.6734	12.2546	0.668413	12.5295	12.7019	0.887417	11.3654	12.0226	0.634083	0.839769	0.700759	1.03766	1.19985	1.39953	1.21234	0.12817	0.0693685
[truncated: 4,849 more rows]

## Sheet: t-test calcs
SEQ_ID	GENE_NAME	TE 4G_I	TE 4G_II	TE 4G_III	TE WT_I	TE WT_II	TE WT_III	t-test
TI4932S001748	YFL004W	0.888928	0.860254	0.88737	0.681231	0.688552	0.686325	3.51612e-05
TI4932S001926	YGL140C	0.758171	0.759684	0.774626	0.601152	0.541966	0.579078	0.000459652
TI4932S003531	YLL024C	1.09264	1.05414	1.08209	1.24433	1.29722	1.28648	0.000544621
TI4932S001927	YGL139W	0.925783	0.937654	0.882314	0.666953	0.711475	0.655229	0.000587447
[truncated: 5,865 more rows]

## Sheet: p<0.1,TEg 0.71 TEwt
SEQ_ID	GENE_NAME	FUNCTION	log4G-HP_I_14564002_532	log4G-T-I_14592702_532	TE 4G_I	logWT-HP-I_14601302_532	logWT-T-I_14612202_532	TE WT_I	log4G-HP_II	log4G-T_II	TE 4G_II	logWT-HP_II	logWT-T_II	TE WT_II	log4G-HP_III	log4G-T_III	TE 4G_III	logWT-HP_III	logWT-T_III	TE WT_III	mean TE 4G	mean TE WT	TE4g_I/TEwt_I	TE4g_II/TEwt_II	TE4g_III/TEwt_III	mean TE4g/TEwt	SEM	t-test P-value	5'UTR length	3'UTR length	uORFs	ORF length	MFE	MFE P-value
[truncated: 97 more rows]

[truncated: 3 more sheets: p<0.1,TEg 1.4 TEwt, Lawless UTRs, Lawless MFEs]
