# Supplementary material for: Depletion of eIF4G from yeast cells narrows the range of translational efficiencies genome-wide
Source: BMC Genomics. 2011 Jan 26;12:68. doi: 10.1186/1471-2164-12-68 (PMC3042410; doi:10.1186/1471-2164-12-68)
Supplement: Additional file 3 — Excel file containing results of microarray analysis of translational efficiencies using RNA from "light polysomes" (LP) and total RNA isolated from WT and eIF4G-depleted cells. Spreadsheet 1 "Project averages LP over T_4G,WT" contains our data from microarray analysis of 5868 ORFs using LP and total RNA samples from WT and eIF4G mutant strains, from all three projects (I-III). Columns A-B contain the Nimblegen sequence identification number and SGD ORF name, respectively. Columns C-F contain the mean signal intensities, averaged over all three technical replicates and all three projects (9 microarrays in total) for the LP and total RNA samples from the eIF4G mutant (C-D) and from WT (E-F), respectively. Columns G and H contain the mean TE4G and mean TEWT values, respectively, calculated as the ratio of column C to column D (column G), or the the ratio of column E to column F (column H). Column I is the ratio of column G to column H. Spreadsheet 2 "Arava et al, 1-3 ribos per mRNA" contains the list of 564 genes whose polysomal mRNAs contain predominately 1-3 ribosomes, from Arava et al [14]. Spreadsheet 3 "512 genes, 1-3 ribosomes" contains the same information as sheet 2 (columns A-H) for the subset of 512 genes from sheet 2 that were represented in our microarrays. Columns (I-K) contain the cognate information from columns G-I of sheet 1. Spreadsheet 4 "133 genes, 1-3 ribosomes" is analogous to sheet 3 for the subset of 133 genes from sheet 2 with ribosome densities of ≤ 0.25 ribosome per 100 nt. Spreadsheet 5 "245 genes, 1-3 ribosomes" is analogous to sheet 3 for the subset of 245 genes from sheet 2 with ORF lengths < 625 nt. [file 1471-2164-12-68-S3.XLS]

## Sheet: Project averages LP overT_4G,WT
SEQ_ID	GENE_NAME	PrI,II,III_4G-LP - linear	PrI,II,III_4G-T - linear	PrI,II,III_WT-LP - linear	PrI,II,III_WT-T - linear	mean TE4g_LP	mean TEwt_LP	mean TE4g_LP/mean TEwt_LP
TI4932S000542	YCL026C-A	1286.92	486.659	4912.39	1570.17	2.6444	3.12857	0.845243
TI4932S002727	YIL057C	1475.51	413.855	4295.1	773.81	3.56529	5.55058	0.642327
TI4932S002519	YHR126C	1088.96	421.914	5955.17	1963.86	2.58101	3.03238	0.851149
TI4932S001682	YER187W	794.774	289.51	6161.6	1707.12	2.74524	3.60935	0.760591
TI4932S003973	YLR438W	6142.47	3544.82	3459.07	1535.86	1.7328	2.2522	0.769382
TI4932S004239	YMR107W	664.086	232.948	2099.66	467.33	2.85079	4.49288	0.634513
TI4932S005096	YOR083W	1131.68	1034.36	1588.29	1477.19	1.09409	1.07522	1.01756
TI4932S005816	YPR166C	1229.83	425.843	1770.23	412.928	2.88799	4.28702	0.673659
TI4932S003307	YKL086W	4437.43	1227.2	4773.35	990.4	3.61591	4.81962	0.750247
TI4932S005858	Q0080	58.742	100.04	83.264	88.947	0.587185	0.936108	0.627262
TI4932S004307	YMR175W-A	119.07	75.085	197.324	84.667	1.5858	2.33059	0.68043
TI4932S004406	YMR271C	3331.31	1909.4	4431.72	1648.19	1.74468	2.68884	0.64886
TI4932S002382	YHL006C	7131.15	2146.82	5203.66	1304.02	3.32172	3.99046	0.832415
TI4932S001503	YER018C	4155.43	1838.17	5236.49	1675.76	2.26064	3.12484	0.72344
TI4932S004814	YNR037C	3145.69	1279.59	3951.14	1026.7	2.45836	3.84841	0.638799
TI4932S000923	YDR034W-B	2910.76	902.587	5596.2	1204.76	3.22491	4.64507	0.694266
TI4932S002529	YHR136C	863.22	312.75	1213.49	348.925	2.7601	3.47781	0.793631
TI4932S004124	YML009C	4014.17	1313.56	5555.32	991.719	3.05596	5.60171	0.54554
TI4932S000185	YBL018C	2633.53	1018.26	3313.46	746.293	2.58631	4.43989	0.582516
TI4932S005538	YPL130W	216.883	112.327	2167.44	744.866	1.93082	2.90984	0.663547
TI4932S000038	YAL033W	1630.51	503.756	2215.4	520.567	3.23671	4.25575	0.760549
TI4932S005842	YPR194C	1703.63	3051.88	8326.46	8002.81	0.558225	1.04044	0.536528
TI4932S005193	YOR186W	407.743	204.183	2267.08	687.376	1.99695	3.29817	0.605472
TI4932S005498	YPL171C	1272.03	722.721	1344.69	547.7	1.76006	2.45516	0.716883
TI4932S000520	YCL048W-A	108.361	45.947	676.353	122.939	2.35839	5.50153	0.428679
TI4932S005483	YPL187W	52.988	52.984	786.272	280.694	1.00008	2.80117	0.35702
TI4932S000602	YCR040W	77.676	45.566	938.904	264.825	1.70469	3.54538	0.480821
TI4932S000087	YAR035W	4795.27	3464.28	9548.74	7583.36	1.3842	1.25917	1.0993
TI4932S003069	YJR047C	1228.02	411.551	4999.07	1168.13	2.98388	4.27956	0.69724
TI4932S001664	YER170W	2708.33	1209.26	2677.04	1096.78	2.23966	2.44083	0.91758
TI4932S004471	YNL327W	1618.99	6936.79	8664.5	20855.5	0.233392	0.415455	0.561775
TI4932S004933	YOL086W-A	3349.19	1002.19	5305.72	1152.56	3.34187	4.60341	0.725956
TI4932S004921	YOL097W-A	1425.96	493.84	1423.65	494.185	2.8875	2.8808	1.00233
TI4932S005599	YPL067C	10930	5014.77	12433.4	5052.38	2.17957	2.4609	0.885679
TI4932S001845	YGL230C	1787.55	703.078	3322.2	744.777	2.54247	4.46066	0.569975
TI4932S005221	YOR214C	67.603	40.217	980.751	333.515	1.68096	2.94065	0.571627
TI4932S002631	YIL157C	8091.43	3367.96	10255.7	3109.95	2.40247	3.29772	0.728525
TI4932S003326	YKL065W-A	336.892	178.224	776.098	243.245	1.89027	3.1906	0.59245
TI4932S003440	YKR054C	2397.86	8123.25	5105.25	10294.1	0.295185	0.495938	0.595205
TI4932S005030	YOR011W-A	150.369	74.347	815.097	242.894	2.02253	3.35577	0.602702
TI4932S003886	YLR346C	780.339	236.624	1407.91	303.854	3.2978	4.63351	0.711729
TI4932S002189	YGR144W	7057.27	4046.75	7658.14	3264.84	1.74394	2.34564	0.74348
TI4932S005756	YPR108W-A	288.876	96.182	206.893	56.89	3.00343	3.63672	0.825863
TI4932S001465	YEL020W-A	5671.57	2104.27	5549.69	1504.05	2.69526	3.68983	0.730458
TI4932S001452	YEL035C	566.603	304.53	786.565	365.681	1.86058	2.15096	0.865001
TI4932S003038	YJR011C	1958.43	678.408	1929.18	723.774	2.8868	2.66545	1.08304
TI4932S002483	YHR087W	1248.54	562.382	2081.27	543.44	2.22009	3.82981	0.579687
TI4932S002293	YGR248W	5423.56	2514.43	7379.14	2434.71	2.15698	3.0308	0.711685
TI4932S000428	YBR230C	6835.43	2390.39	6285.65	1597.74	2.85955	3.9341	0.726862
TI4932S003435	YKR049C	6117.27	5162.54	7349.9	3845.6	1.18493	1.91125	0.61998
TI4932S003170	YJR151C	643.24	4674.55	1524.06	4999.92	0.137605	0.304817	0.451434
TI4932S003155	YJR135W-A	4413.24	1715.75	7591.52	1632.27	2.57219	4.65091	0.553051
TI4932S000004	YAL065C	35.152	217.412	101.403	195.006	0.161684	0.519999	0.310931
TI4932S004384	YMR247W-A	2062.22	1148.72	2450.59	1490.05	1.79523	1.64464	1.09157
TI4932S000483	YBR285W	619.966	254.247	2178.57	562.475	2.43844	3.87319	0.629569
TI4932S005097	YOR084W	3103.7	1542.31	4393.77	2316.88	2.01237	1.89642	1.06114
TI4932S001365	YDR493W	6053.26	1446.05	6808.35	1447.88	4.18608	4.70228	0.890222
TI4932S002253	YGR205W	7401.23	3837.07	7776.05	3371.93	1.92888	2.30611	0.83642
TI4932S005190	YOR183W	319.417	179.597	1839.53	679.637	1.77852	2.70664	0.657096
TI4932S003286	YKL106C-A	1119.83	571.332	2555.28	873.523	1.96003	2.92526	0.670036
TI4932S005381	YOR387C	1220.74	2803.72	4774.93	4849.49	0.435399	0.984625	0.442198
TI4932S001328	YDR453C	2340.84	1252.39	3497.49	1203.48	1.86909	2.90614	0.643152
TI4932S003686	YLR141W	7986.54	3888.18	5109.32	2897.09	2.05406	1.76361	1.16469
TI4932S005642	YPL021W	23.036	21.041	245.667	113.759	1.09481	2.15954	0.506967
TI4932S000684	YDL222C	3050.74	2761.15	5428.54	4257.68	1.10488	1.275	0.866574
TI4932S001387	YDR516C	6502.63	4113.31	4970.72	2498.88	1.58087	1.98918	0.794737
TI4932S004990	YOL026C	10794.4	4373.31	9477.32	3033.53	2.46825	3.12419	0.790046
TI4932S001990	YGL068W	3216.78	1407.22	4092.46	1496.96	2.28591	2.73385	0.836152
TI4932S001709	YFL044C	3283.72	2015.02	4514.34	2329.27	1.62962	1.93809	0.84084
TI4932S001000	YDR115W	4278.64	1920.97	6869.91	1921.09	2.22733	3.57605	0.622845
TI4932S003592	YLR038C	6746.7	2991.95	9538.05	2762.7	2.25495	3.45244	0.653147
TI4932S003860	YLR315W	4901.49	3925.03	4033.03	2805.26	1.24878	1.43767	0.868613
TI4932S003017	YJL011C	7164.74	2990.77	6203.68	2349.11	2.39562	2.64086	0.907134
TI4932S002333	YGR292W	11843.6	10114.3	4951	3715.06	1.17098	1.33268	0.878665
TI4932S004380	YMR244W	10225	5110.9	14257.8	7496.56	2.00063	1.90192	1.0519
TI4932S001405	YDR534C	1100.23	2033.89	3258.96	3863.38	0.540949	0.843551	0.641276
TI4932S002630	YIL158W	1048.56	325.667	2462.75	805.479	3.21972	3.0575	1.05306
TI4932S004728	YNL052W	17425.3	7885.83	16130.3	5917.04	2.20969	2.72607	0.810579
TI4932S000498	YBR299W	11888.9	10536.5	4934.2	3722.17	1.12836	1.32562	0.851191
TI4932S003715	YLR159C-A	16942.1	18744.3	30873.5	23875.7	0.903854	1.29309	0.698986
TI4932S003031	YJR005C-A	58.245	60.267	784.269	399.78	0.966449	1.96175	0.492646
TI4932S000916	YDR031W	1502.84	366.44	2992.32	448.872	4.1012	6.66631	0.615212
TI4932S002912	YJL126W	8461.27	4166.11	9996.7	4268.38	2.03098	2.34204	0.867185
TI4932S005859	Q0085	951.159	1290.22	1341.55	892.719	0.737207	1.50277	0.490567
TI4932S002299	YGR254W	7998.08	5662.92	7399.12	4103.51	1.41236	1.80312	0.783286
TI4932S000275	YBR072C-A	28.971	22.716	371.29	171.339	1.27536	2.16699	0.588538
TI4932S005604	YPL061W	7665.82	5571.46	4330.13	3124.25	1.37591	1.38597	0.992737
TI4932S003703	YLR154C-H	17099.6	18631	31083.2	23537.8	0.917802	1.32056	0.695008
TI4932S001854	YGL222C	2651.27	3134.19	3144.29	1790.3	0.845918	1.75629	0.481651
TI4932S000295	YBR091C	8275.29	2861.2	10317.7	2887.25	2.89224	3.57354	0.809349
TI4932S003853	YLR308W	306.273	204.314	1321.63	821.05	1.49903	1.60969	0.931255
TI4932S000274	YBR072W	6840.28	3695.01	7960.5	2665.81	1.85122	2.98614	0.619937
TI4932S002636	YIL153W	10471.4	6721.39	8192.98	5190.22	1.55792	1.57854	0.986938
TI4932S003048	YJR024C	13837.1	6028.93	13404.7	4774.85	2.29512	2.80737	0.817535
TI4932S001259	YDR377W	9416.11	3505.04	12088.4	3050.37	2.68645	3.96291	0.677897
TI4932S004033	YML100W-A	370.394	351.087	2093.22	1065.72	1.05499	1.96413	0.537129
TI4932S004817	YNR040W	6434.04	2710.71	4397.86	1739.52	2.37357	2.5282	0.938835
TI4932S003712	YLR157C-C	16739.1	18359	30783.8	22914.7	0.911764	1.34341	0.678694
TI4932S005037	YOR020C	7390.39	2597.76	9881.74	1975.99	2.84491	5.0009	0.568879
TI4932S002180	YGR133W	8123.95	3912.1	6987.24	2761.31	2.07662	2.53041	0.820667
TI4932S002250	YGR203W	12473.1	4439.89	9910.36	2786.06	2.80932	3.55713	0.789772
TI4932S003622	YLR070C	5834.65	2601.39	6395.45	2342.27	2.2429	2.73046	0.821437
TI4932S000505	YCL066W	74.89	45.254	920.796	269.019	1.65488	3.42279	0.483489
TI4932S005431	YPL241C	2374.45	1117.97	3689.27	1220.05	2.1239	3.02386	0.70238
TI4932S004306	YMR175W	649.276	222.245	2546.4	547.428	2.92144	4.65157	0.628055
TI4932S003827	YLR281C	1347.68	430.648	1506.6	393.206	3.12942	3.83157	0.816744
TI4932S002413	YHR022C-A	462.149	139.251	855.571	239.192	3.31882	3.57692	0.927843
TI4932S000635	YCR083W	6074.43	1842.18	9878.65	2200.14	3.29742	4.49001	0.73439
TI4932S002940	YJL096W	1728.92	974.452	2120.1	984.129	1.77425	2.15429	0.823589
TI4932S002665	YIL124W	3255.52	1323.34	6736.69	2225.07	2.46008	3.02764	0.812542
TI4932S002353	YHL032C	10916.4	7593.67	7251.07	5415.53	1.43757	1.33894	1.07366
TI4932S000017	YAL054C	2257.28	2200.02	2884.01	2420.25	1.02603	1.19161	0.86104
TI4932S005285	YOR286W	7582.23	3342.66	10845.7	3716.19	2.26832	2.9185	0.777222
TI4932S004135	YMR001C-A	33.118	24.342	146.662	53.412	1.36053	2.74586	0.495483
TI4932S000541	YCL026C-B	8748.64	3931.9	8822.33	2713.5	2.22504	3.25127	0.684361
TI4932S002178	YGR131W	453.57	268.275	1506.52	511.532	1.69069	2.94511	0.574068
TI4932S000881	YDL007C-A	11.376	10.486	94.757	48.333	1.08488	1.9605	0.553366
TI4932S002433	YHR041C	12206.6	4353.19	12701.1	4366.77	2.80406	2.90857	0.964067
TI4932S004811	YNR034W-A	2300.11	892.972	3954.56	993.306	2.57579	3.98121	0.646988
TI4932S003564	YLR011W	6865.89	3346.89	6577.19	3245.57	2.05142	2.02651	1.01229
TI4932S004662	YNL122C	6139.3	2412.82	8502.23	2824.45	2.54445	3.01023	0.845269
TI4932S003706	YLR156C-A	16768.1	18503.3	31307.7	24145.2	0.906222	1.29664	0.698899
TI4932S001678	YER183C	5855.07	1628.95	6515.56	1645.83	3.59438	3.95883	0.90794
TI4932S004580	YNL211C	2043.5	1082.07	3583.28	1603.74	1.88851	2.23432	0.845226
TI4932S001747	YFL005W	12800.2	5460.04	12244	4388.44	2.34434	2.79006	0.840248
TI4932S002043	YGL010W	1234.6	526.328	2281.76	700.099	2.34569	3.25919	0.719716
TI4932S002533	YHR140W	730.433	252.07	3077.62	689.171	2.89774	4.46569	0.64889
TI4932S004356	YMR222C	15075	6453.81	18550.6	6028.76	2.33582	3.07701	0.75912
TI4932S003926	YLR390W	2047.76	1134.17	2734.24	1128.62	1.80551	2.42264	0.745265
TI4932S002754	YIL029C	3618.23	2190.44	5533.76	2836.91	1.65183	1.95063	0.846816
TI4932S003718	YLR162W	81.57	107.306	211.801	142.18	0.760163	1.48967	0.51029
TI4932S005862	Q0115	55.155	48.261	66.183	55.901	1.14285	1.18393	0.965299
TI4932S004666	YNL117W	3235.79	1831.55	4242.46	1972.3	1.76669	2.15102	0.821327
TI4932S001939	YGL126W	12608.7	6303.01	11597	5404.52	2.00043	2.1458	0.932252
TI4932S002967	YJL068C	7026.27	3398.76	9840.03	3318.6	2.0673	2.96511	0.697209
TI4932S003566	YLR013W	97.206	54.607	544.582	241.076	1.7801	2.25896	0.788017
TI4932S003363	YKL026C	1130.82	588.419	1678.15	621.469	1.9218	2.7003	0.711697
TI4932S000467	YBR268W	8422.61	3326.7	9527.78	2758.1	2.53182	3.45447	0.732911
TI4932S002223	YGR174C	4091.82	2429.39	3788.06	1697.68	1.6843	2.23131	0.754847
TI4932S003402	YKR011C	6101.71	3928.62	6652.28	3591.01	1.55314	1.85248	0.838412
TI4932S000177	YBL026W	5107.05	2138.24	6914.32	2060.91	2.38844	3.35498	0.711908
TI4932S002820	YIR037W	9802.64	4032.92	13498.3	4177.04	2.43065	3.23154	0.752166
TI4932S001382	YDR511W	5687.48	2377.4	7690.43	2318.31	2.39231	3.31725	0.721171
TI4932S003169	YJR150C	750.157	454.306	2027.44	972.591	1.65122	2.08457	0.792112
TI4932S001397	YDR525W-A	14004.9	6203.68	16968.4	5277.06	2.25752	3.2155	0.702074
TI4932S003219	YKL183W	7992.77	3374.72	9579.33	3985.18	2.36842	2.40374	0.985308
TI4932S004966	YOL052C-A	18133.9	9944.63	16816.7	5067.79	1.82349	3.31835	0.549516
TI4932S004938	YOL081W	610.263	2452.3	1308.43	3075.91	0.248854	0.425381	0.585014
TI4932S000957	YDR070C	1115.96	414.369	1945.19	508.794	2.69315	3.82313	0.704436
TI4932S003692	YLR146W-A	3842.76	1208.97	5430.33	1359.16	3.17855	3.99536	0.795561
TI4932S002474	YHR079C-A	91.434	40.801	608.046	165.512	2.24097	3.67373	0.61
TI4932S002635	YIL154C	13033.8	6538.05	13921.2	6537.45	1.99353	2.12946	0.936168
TI4932S000318	YBR117C	2155.38	2642.23	3341.44	2754.8	0.815744	1.21295	0.672529
TI4932S002613	YHR214C-E	854.674	326.787	2455.9	925.779	2.61539	2.65279	0.985899
TI4932S001005	YDR119W-A	6790.49	2651.25	15377.3	3898.77	2.56125	3.94414	0.64938
TI4932S000607	YCR046C	9285.31	3419.56	8733.82	3278.56	2.71536	2.66392	1.01931
TI4932S003846	YLR301W	9101.81	3744.47	11575.6	4154.09	2.43073	2.78656	0.872307
TI4932S001559	YER067W	1224.61	629.22	1485.31	424.968	1.94623	3.49511	0.556843
TI4932S001723	YFL030W	7231.15	3654.41	9554.83	4332.08	1.97874	2.2056	0.897146
TI4932S000294	YBR090C	467.084	266.458	1927.28	729.368	1.75294	2.6424	0.663389
TI4932S003914	YLR377C	4089.47	2243.24	3996.03	2064.8	1.82302	1.93532	0.941977
TI4932S005830	YPR182W	12437.6	4672.81	14301.7	3959.7	2.6617	3.61181	0.736944
TI4932S005448	YPL223C	4511.76	2948.07	9069.39	4025.77	1.53041	2.25283	0.679329
TI4932S004054	YML078W	13567.8	6179.18	17376.8	5864.61	2.19572	2.96299	0.74105
TI4932S002991	YJL045W	568.99	599.97	2890.02	2345.36	0.948364	1.23223	0.769635
TI4932S005720	YPR066W	2614.62	1181.88	2983.01	1518.25	2.21225	1.96477	1.12596
TI4932S005568	YPL099C	4604.8	2411	5719.6	2309.98	1.90991	2.47604	0.771358
TI4932S004936	YOL083W	3125.14	2181.37	4169.92	2145.34	1.43265	1.94371	0.737068
TI4932S005170	YOR161C-C	4508.96	1980.86	4067.36	1679.12	2.27627	2.42232	0.939705
TI4932S000885	YDL004W	13035.4	8033.8	13762.6	5899.92	1.62257	2.33268	0.695583
TI4932S001735	YFL017W-A	12185.2	5437.01	16858.6	4910.58	2.24117	3.43311	0.65281
TI4932S000630	YCR076C	6546.07	3371.71	8529.5	3717.09	1.94147	2.29467	0.846076
TI4932S002815	YIR032C	4746.56	1799.52	5255.5	1606.23	2.63768	3.27195	0.806151
TI4932S000381	YBR183W	15422.6	8445.28	17189.7	7178.99	1.82618	2.39445	0.762672
TI4932S000965	YDR078C	2083.69	854.478	3273.14	1009.12	2.43855	3.24356	0.751814
TI4932S002858	YJL184W	22778.7	11457	20383.2	9317.25	1.98818	2.18768	0.908808
TI4932S004792	YNR016C	12537.1	21106.7	16286.5	24807.2	0.593987	0.656522	0.904747
TI4932S005299	YOR298C-A	13641.7	7992.49	11167.2	5464.28	1.70682	2.04367	0.835175
TI4932S002292	YGR247W	6367.77	3172.47	8532.91	3617.08	2.0072	2.35906	0.850848
TI4932S003870	YLR327C	10081.5	5138.9	6030.07	1691.22	1.96179	3.56551	0.550214
TI4932S002795	YIR013C	2430.59	1555.55	2719.38	1454.85	1.56253	1.86918	0.835941
TI4932S005139	YOR130C	11483.6	6227.34	10617	4801.58	1.84407	2.21115	0.833983
TI4932S003309	YKL084W	1208.58	529.296	3519.43	823.314	2.28338	4.27471	0.534159
TI4932S004849	YNR073C	1613.94	1016.18	5162.68	3049.23	1.58825	1.69311	0.938066
TI4932S004484	YNL312W	10113.8	5065.85	11826.1	4427.28	1.99647	2.67118	0.747412
TI4932S003810	YLR262C-A	11095.4	4901.2	14851.9	4523.92	2.26381	3.28296	0.689564
TI4932S001818	YGL258W	3042.47	1540.76	3654.28	1911.68	1.97465	1.91156	1.03301
TI4932S002388	YHR001W-A	7163.84	3451.83	9593.97	2647.14	2.07538	3.62428	0.572631
TI4932S000664	YDL244W	6107.23	2531.66	8386.26	3314.01	2.41235	2.53055	0.95329
TI4932S003396	YKR005C	340.477	361.735	1425.22	996.312	0.941233	1.43049	0.657978
TI4932S003563	YLR010C	2920.75	1095.67	2880.96	666.537	2.66572	4.32228	0.61674
TI4932S004244	YMR112C	5477.45	2878.87	5446.73	2152.77	1.90264	2.5301	0.752
TI4932S004003	YML131W	4716.06	3186.76	4408.9	2446.43	1.47989	1.80218	0.821167
TI4932S005526	YPL144W	10326.6	4827.39	10475.4	3503.68	2.13916	2.98982	0.715483
TI4932S001928	YGL138C	126.883	91.043	920.25	555.461	1.39366	1.65673	0.84121
TI4932S002206	YGR161W-C	8768.7	4149.15	9929.11	3177.93	2.11337	3.12439	0.676411
TI4932S003214	YKL187C	1122.29	1937.56	1892.92	2307.03	0.57923	0.820504	0.705944
TI4932S004553	YNL241C	16519.5	10651.7	12987.8	8503.8	1.55088	1.52729	1.01545
TI4932S000827	YDL072C	13729.9	4765.51	16907.1	4869.94	2.8811	3.47173	0.829874
TI4932S000573	YCR012W	17563.6	11045.9	20802.9	10468.9	1.59005	1.98711	0.800182
TI4932S002804	YIR021W-A	2301.95	1134.59	4747.96	2151.64	2.02889	2.20667	0.919437
TI4932S002831	YJL217W	19518.1	13273.1	28928.2	15634.8	1.4705	1.85024	0.794764
TI4932S002121	YGR074W	7733.38	3498.28	8084.17	3078.83	2.21062	2.62573	0.841908
TI4932S002993	YJL043W	1025	633.521	2908.77	1727.94	1.61795	1.68338	0.961132
TI4932S003339	YKL053C-A	2912.26	1173.99	3572.79	959.259	2.48066	3.72453	0.666033
TI4932S001418	YEL072W	5639.99	3715.9	5762.75	3293.29	1.5178	1.74985	0.867389
TI4932S002963	YJL072C	9611.56	4515.62	10054.4	4073.05	2.12851	2.46852	0.862264
TI4932S001280	YDR397C	14580	7394.81	12350.1	5994.94	1.97166	2.06008	0.957078
TI4932S004615	YNL168C	8533.33	4494.77	11014.2	4315.4	1.8985	2.5523	0.743841
TI4932S002971	YJL062W-A	5914.06	2195.44	7151.43	2259.87	2.69379	3.16453	0.851246
TI4932S004459	YMR323W	5537.78	6104.14	3147.56	3269.13	0.907217	0.962813	0.942257
TI4932S000615	YCR059C	28761.4	14018.7	27500.8	13985.3	2.05164	1.96641	1.04334
TI4932S003515	YLL042C	635.517	180.268	1739.56	312.958	3.5254	5.55844	0.634243
TI4932S003544	YLL009C	4352.74	1630.32	5095.75	1240.16	2.66987	4.10896	0.649768
TI4932S001265	YDR381C-A	6356.3	3559.77	7674.6	3294.4	1.78559	2.32959	0.766486
TI4932S000640	YCR089W	1324.71	10845.2	3237.34	12807.6	0.122148	0.252768	0.483242
TI4932S003938	YLR404W	6772.42	3416.72	7581.91	3305.4	1.98214	2.29379	0.864131
TI4932S002074	YGR024C	12221.9	6987.72	10479.3	4644.39	1.74905	2.25634	0.775173
TI4932S001495	YER011W	335.909	399.477	1411.68	1125.5	0.840872	1.25426	0.67041
TI4932S001256	YDR374W-A	4663.78	1498.99	7031.3	1318.84	3.11129	5.33144	0.583574
TI4932S004592	YNL196C	2818.32	1595.38	3777.54	1576.65	1.76655	2.39593	0.737314
TI4932S001161	YDR281C	557.554	425.675	2075.29	1022.34	1.30981	2.02993	0.645248
TI4932S005840	YPR192W	10918.4	11228.3	9461.62	9587.26	0.972396	0.986894	0.985309
TI4932S000744	YDL157C	3410.65	1230.23	4958.6	1401.15	2.77236	3.53896	0.783383
TI4932S001483	YEL001C	3312.1	1643.76	3972.85	1313.57	2.01496	3.02446	0.66622
TI4932S004713	YNL067W-B	2722.33	1491.9	2206.43	1058.24	1.82474	2.085	0.875177
TI4932S004253	YMR121C	12183.8	6173.77	14653.4	6242.68	1.97348	2.34729	0.840748
TI4932S000821	YDL078C	8955.09	6981.52	9595.87	6256.8	1.28268	1.53367	0.836349
TI4932S003460	YKR075C	17671.1	17462.8	5745.89	3325.39	1.01193	1.72789	0.585644
TI4932S004439	YMR303C	9785.12	8994.7	17571.8	11038.7	1.08788	1.59184	0.683409
TI4932S004340	YMR206W	6990.4	3667.62	7310.87	3600.7	1.90598	2.0304	0.938719
TI4932S002152	YGR105W	4919.21	2323.97	7584.38	2654.36	2.11673	2.85733	0.740806
TI4932S002573	YHR181W	19443	9088.1	23109	9814.09	2.13939	2.35467	0.908573
TI4932S000412	YBR213W	10764.4	6129.08	13910.3	7037.1	1.75628	1.97671	0.888489
TI4932S005134	YOR125C	5300.94	2331.77	6940.03	2866.87	2.27336	2.42077	0.939106
TI4932S002775	YIL007C	5688.08	2818.75	7285.31	3208.39	2.01795	2.2707	0.888689
TI4932S001509	YER023W	11841.4	7803.44	13671.7	8090.25	1.51746	1.68989	0.897963
TI4932S000255	YBR053C	7948.2	6986.88	10058.5	6759.69	1.13759	1.48802	0.764502
TI4932S001448	YEL039C	4112.87	1887.11	2947.69	1160.67	2.17945	2.53965	0.85817
TI4932S003540	YLL013C	1810.59	6638.94	969.622	2799.75	0.272722	0.346325	0.787475
TI4932S005569	YPL098C	13026.6	5065.74	15933.6	5069.53	2.57151	3.14301	0.818167
TI4932S005020	YOR003W	1720.1	2022.74	2159.91	1860.85	0.850381	1.16071	0.732636
TI4932S001388	YDR517W	17066.2	12916.5	13722.8	9225.47	1.32127	1.48749	0.88826
TI4932S001052	YDR170W-A	15304.6	10484.9	8187.73	5788.95	1.45969	1.41437	1.03204
TI4932S001878	YGL194C	4308.93	3613.16	3320.13	2580.49	1.19257	1.28663	0.926896
TI4932S000451	YBR252W	4876.6	2074.39	7887.27	2281.35	2.35086	3.45727	0.679975
TI4932S003121	YJR101W	9341.06	5033.12	8167.23	3797.84	1.85592	2.15049	0.86302
TI4932S002113	YGR063C	12483.4	5475.69	13305.2	4244.49	2.27979	3.1347	0.727274
TI4932S002655	YIL134W	4132.25	2050.28	5058.97	2693.96	2.01546	1.87789	1.07325
TI4932S005613	YPL052W	9711.98	4389.57	9662.9	4803.92	2.21252	2.01146	1.09995
TI4932S005062	YOR045W	7999.17	2929.22	9414.24	2461.23	2.73082	3.82502	0.713936
TI4932S002632	YIL156W-B	8028.17	3008.07	13320.8	2947.92	2.66887	4.51871	0.590627
TI4932S003850	YLR306W	7091.73	3184.31	9125.55	3402.08	2.22709	2.68234	0.830276
TI4932S001961	YGL101W	4958.54	2378.56	8582.19	3506.47	2.08468	2.44753	0.851749
TI4932S003733	YLR178C	8357.46	3831.61	13726	6159.42	2.18119	2.22846	0.978786
TI4932S002538	YHR144C	5643.44	3228	5014.07	2839.72	1.74828	1.76569	0.990138
TI4932S000345	YBR147W	3285.22	1332.79	3850.9	1205.32	2.46492	3.19491	0.771515
TI4932S001772	YFR018C	16476.6	12137.6	11951.1	7667.5	1.35749	1.55866	0.870931
TI4932S004589	YNL200C	6426.39	3647.22	7396.49	3239.02	1.762	2.28356	0.771601
TI4932S002550	YHR157W	1978.37	1346.39	3242.73	1946.7	1.46939	1.66575	0.882114
TI4932S001420	YEL070W	1501.39	953.148	5118.31	3120.83	1.57519	1.64005	0.960454
TI4932S002917	YJL121C	14142.5	6737.2	20541.8	7794.19	2.09917	2.63553	0.79649
TI4932S000675	YDL232W	4570.91	1933.05	5597.43	1672.62	2.36462	3.3465	0.706595
TI4932S004856	YOL164W-A	3146.81	2438.06	3414.15	1652.96	1.2907	2.06548	0.624892
TI4932S001152	YDR268W	2699.55	1217.95	1780.11	1007.61	2.21648	1.76667	1.25461
TI4932S004174	YMR040W	1740.6	677.918	2242.32	787.101	2.56757	2.84883	0.901271
TI4932S001260	YDR378C	6624.63	3424.52	7832.91	2654.34	1.93447	2.95098	0.655534
TI4932S001695	YFL058W	7329.49	2908.9	9167.3	3787.45	2.51967	2.42044	1.041
TI4932S004236	YMR105C	9278.52	7925.14	11339.3	8580.8	1.17077	1.32147	0.885958
TI4932S002803	YIR021W	4027.02	3081.63	5465.09	3166.59	1.30678	1.72586	0.757177
TI4932S003124	YJR104C	22521.5	12104.9	23057.3	10292.3	1.86053	2.24025	0.8305
TI4932S001239	YDR361C	11062.4	6471.54	10354.9	5740.14	1.70939	1.80394	0.947585
TI4932S000786	YDL114W	384.36	294.279	2647.04	1210.66	1.30611	2.18644	0.597367
TI4932S000158	YBL043W	11407	6079.09	10950.9	5988.77	1.87642	1.82856	1.02617
TI4932S001805	YFR049W	11532.9	5213.45	14013	5148.18	2.21215	2.72193	0.812714
TI4932S002288	YGR243W	7554.34	3189.02	11644.5	3219.05	2.36886	3.61738	0.654855
TI4932S003837	YLR290C	1571.89	830.874	2197.05	947.242	1.89185	2.31942	0.815656
TI4932S000846	YDL049C	2660.27	1515.43	3584.65	1697.14	1.75545	2.11217	0.831113
TI4932S001062	YDR179W-A	3904.98	1625.29	4720.83	1736.07	2.40264	2.71927	0.883562
TI4932S005386	YOR393W	5437.93	6019.09	3176.61	3334.9	0.903447	0.952536	0.948465
TI4932S001525	YER039C	13183.8	10341.2	10489.3	6596.92	1.27487	1.59003	0.801793
TI4932S004785	YNR009W	3746.67	2394.33	5890.28	3047.83	1.56481	1.93261	0.809685
TI4932S003134	YJR113C	15109.2	8181.29	11682.8	5593.31	1.84679	2.08872	0.884177
TI4932S000527	YCL040W	20665.9	14497.5	21662.7	13314.8	1.42548	1.62696	0.876162
TI4932S001639	YER146W	7395.91	3354.02	7633.01	2367.27	2.20509	3.22439	0.683878
TI4932S005392	YPL281C	5703.3	6013.89	3301	3304.69	0.948354	0.998885	0.949413
TI4932S001877	YGL194C-A	4403.93	1484.53	5249.08	1488.98	2.96655	3.52529	0.841506
TI4932S000081	YAR023C	6959.28	5102.66	6567.88	3692.03	1.36385	1.77893	0.766669
TI4932S000654	YCR102C	1967.35	1037.23	5064.67	2778.14	1.89674	1.82305	1.04043
TI4932S002047	YGL006W-A	374.145	232.027	749.322	383.637	1.61251	1.95321	0.825569
TI4932S000737	YDL165W	11136.2	5358.64	14402.5	5668.33	2.07817	2.54087	0.817897
TI4932S003747	YLR193C	13032	7758.03	14893	7371.55	1.67981	2.02034	0.831449
TI4932S000157	YBL044W	28.556	30.594	55.575	49.53	0.933386	1.12205	0.831859
TI4932S003509	YLL050C	9100.22	3773.88	14768.5	4472.57	2.41137	3.30201	0.730274
TI4932S003000	YJL035C	4684.4	2261.72	6008.85	2715.49	2.07116	2.21281	0.935989
TI4932S004764	YNL015W	2491.83	1130.14	6152.19	2171.36	2.20489	2.83333	0.778198
TI4932S001974	YGL087C	9398.67	4698.05	10026.3	3679.04	2.00055	2.72525	0.734077
TI4932S002393	YHR005C-A	11602.1	6726.02	9935.2	4111.51	1.72496	2.41644	0.713845
TI4932S005013	YOL005C	13948.2	5571.1	15096.6	4516.4	2.50367	3.34263	0.749013
TI4932S000056	YAL015C	8285.8	5370.87	8880.78	5973.68	1.54273	1.48665	1.03772
TI4932S004466	YNL332W	7432.95	2901.01	8974.73	3787.17	2.56219	2.36977	1.0812
TI4932S003483	YKR097W	10038.2	7367.28	6334.59	4447.49	1.36254	1.42431	0.956631
TI4932S003991	YLR456W	2646.2	838.873	3514.25	998.374	3.15447	3.51997	0.896163
TI4932S004009	YML125C	11843.1	6396.36	12330.9	5663.38	1.85153	2.17731	0.850377
TI4932S004006	YML128C	2250.69	2083.07	1909.65	1971.08	1.08047	0.968833	1.11523
TI4932S002080	YGR029W	13264.6	5698.68	15226.1	6062.08	2.32766	2.5117	0.926728
TI4932S001517	YER031C	7789.4	5651.68	8390.24	5253.66	1.37825	1.59703	0.863007
TI4932S003276	YKL119C	2777.81	1419.28	2925.63	1430.99	1.9572	2.04448	0.957309
TI4932S002787	YIR005W	2660.74	1027.74	3476.67	1146.12	2.58892	3.03343	0.853462
TI4932S005004	YOL013W-A	21.025	13.264	113.795	49.844	1.58512	2.28302	0.694306
TI4932S000837	YDL059C	5002.25	3755.08	5563.93	3864.26	1.33213	1.43984	0.925192
TI4932S000534	YCL033C	4236.25	1074.24	7770.16	1354.8	3.94347	5.73529	0.687579
TI4932S004867	YOL155C	1634.83	8076.1	2249.14	8633.16	0.202427	0.260524	0.777002
TI4932S005200	YOR192C-C	1526.65	933.005	1809.28	789.836	1.63628	2.29071	0.714311
TI4932S002767	YIL014C-A	5446.07	2517.93	5531.21	1631.9	2.16291	3.38944	0.638133
TI4932S002903	YJL133C-A	6455.5	2850.5	15907.7	6480.23	2.26469	2.4548	0.922556
TI4932S002700	YIL089W	5829.78	3241.85	5492.48	2840.97	1.79829	1.93331	0.930161
TI4932S000218	YBR013C	2732.41	1122.21	2225.35	765.586	2.43485	2.90673	0.837659
TI4932S005131	YOR122C	18413.8	9288.78	21236.9	8130.83	1.98237	2.61189	0.758979
TI4932S001166	YDR286C	2938.7	1152.48	2642.59	878.222	2.54989	3.00902	0.847415
TI4932S004873	YOL147C	23634.7	12420.9	25770.5	13180.4	1.90282	1.95521	0.973204
TI4932S000380	YBR182C-A	1468.79	910.33	1813.81	874.329	1.61347	2.07451	0.77776
TI4932S004328	YMR194C-B	3941.77	1609.37	3307.75	986.034	2.44926	3.3546	0.730119
TI4932S000610	YCR051W	21310.9	13474.3	18693.8	10794.4	1.5816	1.73181	0.913265
TI4932S003972	YLR437C	15535.5	9190.58	16107.3	8878.74	1.69037	1.81414	0.931773
TI4932S002841	YJL205C	1934.72	819.894	4627.81	1435.85	2.35972	3.22305	0.73214
TI4932S002329	YGR286C	12619	8000.7	12466.4	7884.96	1.57723	1.58104	0.997592
TI4932S000197	YBL006C	12917.6	5814.38	10544.6	4698.16	2.22166	2.24441	0.989866
TI4932S005810	YPR160W	1542.57	2678.13	3726.85	4306.63	0.57599	0.865375	0.665596
TI4932S002316	YGR273C	400.008	204.535	1698.53	717.147	1.95569	2.36846	0.825724
TI4932S004886	YOL133W	18305.5	9763.58	19484.2	8185.8	1.87488	2.38025	0.787682
TI4932S000343	YBR145W	7035.18	4789.83	9986.42	5742.5	1.46877	1.73904	0.84459
TI4932S004434	YMR298W	7547.05	2802.96	9828.59	2755.93	2.69253	3.56634	0.754985
TI4932S001899	YGL170C	212.584	175.362	1329.88	720.828	1.21226	1.84493	0.657076
TI4932S003261	YKL137W	3627.4	1455.85	4379.9	1442.03	2.4916	3.03732	0.820328
TI4932S003980	YLR445W	653.384	370.275	2501.68	1033.43	1.76459	2.42075	0.728945
TI4932S004635	YNL148C	4182.68	4550.48	3096.43	4292.49	0.919173	0.721359	1.27422
TI4932S002086	YGR035C	2936.4	1241.27	5193.32	2199.17	2.36564	2.36149	1.00176
TI4932S000562	YCL001W-A	484.838	332.098	619.514	271.48	1.45992	2.28199	0.63976
TI4932S004412	YMR276W	15815.4	10415.6	16281.1	10758.5	1.51843	1.51333	1.00337
TI4932S003047	YJR022W	1103.48	394.022	1823.1	645.556	2.80055	2.82407	0.99167
TI4932S005287	YOR288C	3217.82	2337.58	5539.43	3042.75	1.37656	1.82053	0.75613
TI4932S000582	YCR020W-B	5666.81	1896.64	6306.44	1832.8	2.98781	3.44088	0.868327
TI4932S002887	YJL151C	17683	7557.25	20623.1	7229.1	2.33988	2.85279	0.820207
TI4932S004710	YNL070W	1709.48	661.188	2250.29	572.888	2.58546	3.92798	0.658217
TI4932S000560	YCL002C	9159.33	6152.22	8687.05	4136.86	1.48879	2.09991	0.708975
TI4932S003176	YJR156C	7438.41	2847.83	9051.37	3772.45	2.61195	2.39934	1.08862
TI4932S003425	YKR037C	6697.8	3358.64	9980.92	4300.31	1.9942	2.32098	0.859207
TI4932S002315	YGR272C	4953.77	2247.92	4881.36	2057.19	2.20371	2.37283	0.928725
TI4932S003851	YLR307W	243.905	163.678	2771.52	1277.94	1.49015	2.16873	0.687107
TI4932S000605	YCR044C	8869.66	5277.94	10730	5172.97	1.68052	2.07424	0.810186
TI4932S001283	YDR400W	5458.69	3044.84	5736.99	3194.68	1.79277	1.7958	0.998316
TI4932S001069	YDR185C	18461.4	9186.32	15995.4	7137.77	2.00967	2.24096	0.896789
TI4932S005704	YPR046W	3351.6	1022.88	3389.28	1364.77	3.27664	2.48341	1.31941
TI4932S000966	YDR079W	4084.41	1769.25	6291.85	1766.3	2.30856	3.56217	0.648075
TI4932S000604	YCR043C	7074.57	3488.54	8233.9	2918.36	2.02795	2.82141	0.71877
TI4932S001811	YFR057W	58.184	36.62	213.135	126.575	1.58886	1.68386	0.943579
TI4932S004202	YMR069W	9653.47	7187.11	5362.53	4099.42	1.34316	1.30812	1.02679
TI4932S001112	YDR231C	12826.1	6421.64	9408.93	4918.03	1.99733	1.91315	1.044
TI4932S004435	YMR299C	4474.7	2646.76	7447.05	3993.9	1.69063	1.86461	0.906696
TI4932S001529	YER042W	4687.31	2178.87	10546.8	4051.89	2.15125	2.60293	0.826473
TI4932S000945	YDR058C	7926.61	4780.2	8935.96	4354.29	1.65822	2.05222	0.808011
TI4932S002879	YJL160C	3233.98	1675.63	5119.59	2535.73	1.93001	2.01898	0.955935
TI4932S004971	YOL047C	4547.27	4142.09	8196.13	5437.27	1.09782	1.5074	0.728288
TI4932S001959	YGL104C	2430.29	1954.8	5691.37	3879.14	1.24324	1.46717	0.847371
TI4932S000967	YDR079C-A	2585.61	765.291	3819.24	741.289	3.3786	5.15215	0.655765
TI4932S000106	YBL100W-C	1222.41	1403.36	1710.87	1171.5	0.871058	1.4604	0.596452
TI4932S003389	YKL003C	4446.83	2241.9	5240.93	2418.14	1.98351	2.16734	0.915179
TI4932S000336	YBR137W	7432.28	3412.48	8211.21	3133.5	2.17797	2.62046	0.83114
TI4932S000591	YCR028C-A	5564.26	1855.3	5866.29	1427.09	2.99911	4.11065	0.729595
TI4932S001543	YER053C-A	10009.1	5140.95	12830.6	4410.01	1.94694	2.90944	0.66918
TI4932S005717	YPR062W	15055.6	7172.69	11496.7	5720.91	2.09902	2.0096	1.04449
TI4932S003481	YKR095W-A	6255.73	2989.29	7506.94	2570.3	2.09272	2.92064	0.716526
TI4932S003988	YLR453C	2582.39	1822.16	3303.21	1714.87	1.41721	1.92622	0.735748
TI4932S000339	YBR140C	2104.25	8072.96	3891.75	8933.08	0.260653	0.435656	0.598301
TI4932S001700	YFL053W	2124	3203.14	1114	1604.04	0.663099	0.694497	0.95479
TI4932S000578	YCR018C	8317.8	3181	8928.71	3998.51	2.61484	2.23301	1.171
TI4932S000931	YDR042C	418.53	229.589	1362.95	637.855	1.82295	2.13677	0.853135
TI4932S004087	YML047C	31.286	32.326	265.324	199.201	0.967828	1.33194	0.72663
TI4932S003247	YKL151C	6787.88	4909.64	8251.54	4617.99	1.38256	1.78682	0.773754
TI4932S000628	YCR075C	4213.32	1588.13	8264.92	2198.2	2.653	3.75986	0.705612
TI4932S000440	YBR241C	9539.18	6725.74	9134.35	5587.09	1.41831	1.6349	0.867519
TI4932S003154	YJR135C	5525.47	2516.84	4656.85	1832.06	2.19539	2.54187	0.863692
TI4932S005076	YOR062C	8790.29	5310.78	5349.8	2719.98	1.65518	1.96685	0.841537
TI4932S001175	YDR296W	8422.57	5923.12	9709.54	5720.25	1.42198	1.6974	0.837742
TI4932S001493	YER009W	11403.5	5485.95	14798.5	5387.83	2.07867	2.74665	0.756804
TI4932S000557	YCL005W-A	6659.18	3377.34	12486.1	4123.02	1.97172	3.02838	0.651081
TI4932S002370	YHL015W-A	3171.69	1946.67	2739.55	1350.1	1.62929	2.02914	0.802946
TI4932S000311	YBR109C	9296.15	4927.92	13376.7	4917.85	1.88643	2.72002	0.693533
TI4932S004808	YNR032C-A	14450.6	7498.02	20557.8	7344.51	1.92726	2.79907	0.688536
TI4932S000088	YAR035C-A	178.898	211.613	1686.08	925.144	0.845402	1.82251	0.463867
TI4932S001257	YDR375C	5485.63	4663.64	5368.15	3972.68	1.17626	1.35127	0.870485
TI4932S001995	YGL063W	10710.7	8296.99	6356	4967.35	1.29091	1.27955	1.00887
TI4932S004005	YML129C	6381.16	3714	7496.31	2772.22	1.71814	2.70408	0.635386
TI4932S004362	YMR228W	6205.98	4212.73	5913.56	3663.22	1.47315	1.61431	0.912559
TI4932S004287	YMR157C	14798.5	7818.32	16029.4	8800.45	1.89279	1.82143	1.03918
TI4932S002771	YIL010W	3969.39	2134.11	5482.2	2184.36	1.85997	2.50975	0.7411
TI4932S004518	YNL277W-A	595.377	491.67	2058.5	1290.46	1.21093	1.59516	0.759125
TI4932S004648	YNL135C	21523.1	12278.8	26401.9	10221.4	1.75287	2.58301	0.678616
TI4932S003058	YJR034W	1711.77	402.561	3341.55	876.944	4.25219	3.81045	1.11593
TI4932S004422	YMR286W	4554.95	1870.24	5161.27	1739.18	2.4355	2.96765	0.820683
TI4932S000433	YBR234C	12390.5	9427.89	14618.5	9368.86	1.31424	1.56033	0.842283
TI4932S003250	YKL148C	7931.33	7156.47	6330.52	5588.65	1.10828	1.13275	0.978397
TI4932S001117	YDR236C	16895.7	10379.5	16771.1	9586.79	1.6278	1.7494	0.930491
TI4932S000917	YDR032C	18958	11202.1	23354	11065.9	1.69236	2.11044	0.8019
TI4932S005354	YOR358W	7172.28	4552.68	4776.43	3390.1	1.5754	1.40893	1.11815
TI4932S003140	YJR120W	239.025	147.373	1063.57	519.715	1.6219	2.04645	0.792546
TI4932S003591	YLR037C	5501.15	6016.16	5665.26	4792.17	0.914395	1.18219	0.773475
TI4932S002755	YIL027C	3685.3	1325.31	5629.77	1596.58	2.78071	3.52615	0.788595
TI4932S002819	YIR036C	11368.8	4906.81	17824.4	7516.27	2.31694	2.37144	0.977021
TI4932S005623	YPL041C	4790.06	2145.62	5246.61	2381.76	2.23248	2.20283	1.01346
TI4932S001127	YDR246W-A	3634.91	4506.4	6247.76	5328.53	0.80661	1.17251	0.687934
TI4932S003023	YJL003W	4835.42	2384.06	5731.75	2135.28	2.02823	2.68431	0.755589
TI4932S001031	YDR148C	10722.4	6888.83	9218.08	5327.03	1.5565	1.73043	0.899483
TI4932S000032	YAL037C-A	292.076	101.902	703.17	239.981	2.86624	2.93011	0.978205
TI4932S003517	YLL040C	1505.97	4490.35	2794.29	5919.95	0.335379	0.472013	0.710529
TI4932S002232	YGR184C	5327.56	11169.2	6632.81	10814.3	0.476988	0.613335	0.777696
TI4932S000053	YAL018C	118.335	100.129	1948.31	1044.07	1.18183	1.86606	0.633326
TI4932S002823	YIR041W	1329.78	1347.69	3171.01	1978.91	0.986704	1.6024	0.615765
TI4932S002248	YGR201C	4502.82	1682.47	7655.67	2310.87	2.67631	3.3129	0.807847
TI4932S002982	YJL052C-A	522.425	223.519	560.383	255.355	2.33727	2.19453	1.06505
TI4932S005003	YOL014W	13860.7	4959.98	23154.7	10119.1	2.7945	2.28822	1.22126
TI4932S002452	YHR059W	3131.3	1479.34	4039.27	1706	2.11669	2.36769	0.893993
TI4932S000988	YDR100W	8209	3310.1	12309.7	3361.02	2.47998	3.66248	0.677132
TI4932S003590	YLR036C	4868.53	2551.64	5122.81	2297.15	1.908	2.23008	0.855576
TI4932S002726	YIL060W	11950.1	8636.26	14067.1	9911.83	1.38371	1.41923	0.974977
TI4932S002934	YJL102W	1377.15	1705.93	1990.73	1830.81	0.807268	1.08735	0.742415
TI4932S003785	YLR234W	3771.29	4406.58	4881.17	6323.69	0.855831	0.771885	1.10875
TI4932S001884	YGL187C	13403.1	7386.82	15773.1	6411.78	1.81446	2.46002	0.737582
TI4932S005668	YPR006C	1511.65	1488.68	3079.07	2342.28	1.01543	1.31456	0.772448
TI4932S001537	YER048W-A	6546.5	3961.66	7978.72	3350.86	1.65246	2.38109	0.693994
TI4932S004874	YOL146W	8394.08	5063.16	8486.19	4183.7	1.65787	2.02839	0.817334
TI4932S001053	YDR171W	3737.93	3211.41	5139.7	3158.93	1.16395	1.62704	0.715381
TI4932S002810	YIR027C	6619.38	5396.88	5865.64	4374.31	1.22652	1.34093	0.91468
TI4932S001438	YEL050C	9144.73	5691.73	10306.3	6254.08	1.60667	1.64794	0.974958
TI4932S004530	YNL264C	9707.56	6439.3	8773.77	4798.35	1.50755	1.8285	0.824475
TI4932S002799	YIR017C	2347.99	1442.98	3186.63	1844.7	1.62717	1.72745	0.941949
TI4932S002134	YGR087C	1692.57	1348.71	4742.78	3905.15	1.25495	1.21449	1.03331
TI4932S003397	YKR006C	5785.62	4934.31	5513.12	3682.93	1.17253	1.49694	0.783284
TI4932S000328	YBR128C	1795.07	838.497	3372.86	1415.78	2.14082	2.38233	0.898622
TI4932S000902	YDR014W-A	166.118	99.073	623.405	283.642	1.67672	2.19786	0.76289
TI4932S005269	YOR268C	555.79	387.478	1106.08	578.641	1.43438	1.91152	0.750388
TI4932S001449	YEL038W	15995.2	11314.6	17816.2	9544.47	1.41368	1.86665	0.757336
TI4932S004465	YNL333W	10892.2	8086.49	11228.4	8042.77	1.34697	1.39608	0.964817
TI4932S000468	YBR269C	12672.2	6057.09	14805.5	4503.47	2.09213	3.28757	0.636375
TI4932S005714	YPR058W	9624.5	5409.97	9429.25	5039.82	1.77903	1.87095	0.950871
TI4932S003704	YLR155C	8666.35	7043.21	10853.1	8298.16	1.23045	1.3079	0.94079
TI4932S004310	YMR178W	16375.5	9263.14	16398.9	7859.98	1.76781	2.08638	0.84731
TI4932S002676	YIL113W	4438.71	1659.4	4418.55	1993.05	2.67489	2.21698	1.20655
TI4932S004825	YNR049C	6074.98	3020.62	6798.27	3322.5	2.01117	2.04613	0.982913
TI4932S000143	YBL059C-A	3761.76	1571.81	5650.7	1874.87	2.39327	3.01392	0.794074
TI4932S000250	YBR047W	6322.67	2665.95	6288.53	2178.07	2.37164	2.8872	0.82143
TI4932S000033	YAL037W	8760.16	4973.67	9807.15	5326.7	1.76131	1.84113	0.956644
TI4932S005571	YPL096C-A	3872.26	1286.94	5618.74	1491.98	3.00889	3.76597	0.798968
TI4932S002302	YGR257C	7652.57	5764.43	6753.31	4408.05	1.32755	1.53204	0.866524
TI4932S000458	YBR258C	6247.03	3344.76	8767.28	4292.55	1.86771	2.04244	0.914449
TI4932S000065	YAL005C	17231.5	14887.8	11721	9406.82	1.15743	1.24601	0.928906
TI4932S005766	YPR118W	10211.1	5643.88	8827.9	4653.22	1.80923	1.89716	0.953653
TI4932S003385	YKL006C-A	1460.58	558.123	3116.44	983.239	2.61695	3.16956	0.82565
TI4932S004359	YMR225C	7755.92	3606.7	7811.21	3502.71	2.15042	2.23005	0.964294
TI4932S002314	YGR271C-A	6521.44	3395.63	5513.12	3185.82	1.92054	1.73052	1.10981
TI4932S003459	YKR074W	7042.22	2629.89	9841.26	2413.68	2.67776	4.07728	0.656752
TI4932S000839	YDL057W	10794.4	6607.85	10732.4	5543.41	1.63356	1.93607	0.843754
TI4932S001771	YFR017C	12673	8083.67	12044.6	6211.92	1.56773	1.93894	0.80855
TI4932S003729	YLR174W	4756.23	3490.3	5558.59	4306.61	1.3627	1.29071	1.05577
TI4932S001132	YDR252W	2256.62	1508.92	3458.17	1896.12	1.49552	1.82381	0.819996
TI4932S004779	YNR002C	5951.27	4354.14	5989.01	3334.59	1.36681	1.79602	0.761019
TI4932S002320	YGR277C	5512.14	4412.92	6834.28	4224.55	1.24909	1.61775	0.772115
TI4932S004755	YNL024C-A	8552.83	5823.09	11918.1	4229.76	1.46878	2.81769	0.521272
TI4932S002435	YHR043C	8442.8	3877.69	5682.59	2465.75	2.17727	2.30461	0.944746
TI4932S003904	YLR364W	3108.63	1448.46	4658.79	1605.91	2.14617	2.90102	0.739797
TI4932S002537	YHR143W-A	12102.4	6026.79	12798	5242.28	2.00809	2.4413	0.822551
TI4932S000875	YDL015C	14407	11159.2	13262	8475.93	1.29105	1.56467	0.825126
TI4932S005857	Q0075	618.398	422.497	394.087	268.093	1.46367	1.46996	0.995721
TI4932S000780	YDL121C	4014.86	1583.24	4049.64	1419.9	2.53585	2.85206	0.88913
TI4932S001001	YDR116C	11124.2	7844.75	11286.3	6628.76	1.41805	1.70262	0.832863
TI4932S005036	YOR019W	2063.15	1189.61	2705.55	1297.38	1.73431	2.0854	0.831643
TI4932S000144	YBL059W	6044.55	2681.04	9302.53	3023.86	2.25455	3.07638	0.732861
TI4932S003650	YLR099C	13804.7	9596.99	13570.6	10437.6	1.43844	1.30017	1.10635
TI4932S000200	YBL005W-A	9579.78	7466.41	4527.75	3904.48	1.28305	1.15963	1.10643
TI4932S004301	YMR170C	3149.43	2804.05	4453.88	3608.86	1.12317	1.23415	0.910076
TI4932S002776	YIL006W	3312.34	3327.93	3648.54	3443.21	0.995317	1.05963	0.939302
TI4932S003655	YLR104W	7771.2	3404.02	8736.51	3117.53	2.28295	2.80238	0.814646
TI4932S005015	YOL003C	6573.4	3368.98	6254.25	2878.64	1.95116	2.17264	0.898056
TI4932S000240	YBR037C	3669.87	1750.64	3963.43	1529.49	2.0963	2.59134	0.808964
TI4932S000227	YBR022W	5252.13	2504.76	6670.36	2502.82	2.09686	2.66514	0.786773
TI4932S001834	YGL242C	5245.11	3536.72	7461.22	4069.17	1.48304	1.8336	0.808816
TI4932S002546	YHR153C	574.518	701.862	1408.77	911.97	0.818563	1.54475	0.5299
TI4932S004192	YMR059W	8885.93	3984.83	13600	5677.16	2.22994	2.39557	0.93086
TI4932S000297	YBR093C	7546.7	7134.27	12873.2	10181.2	1.05781	1.26442	0.8366
TI4932S000755	YDL144C	13835.5	9325.58	9939.66	6411.24	1.48361	1.55035	0.956953
TI4932S004694	YNL086W	7224.02	2850.12	6581	2065.64	2.53463	3.18594	0.795567
TI4932S005232	YOR227W	682.584	1867.05	1201.83	1816.69	0.365594	0.661545	0.552637
TI4932S000489	YBR291C	14233.7	10159	10647.6	6150	1.4011	1.73131	0.80927
TI4932S004279	YMR148W	12063.4	8987.27	11883.9	8814.17	1.34227	1.34827	0.995551
TI4932S002494	YHR100C	7736.36	3762.42	7869.08	3058.5	2.05622	2.57285	0.799198
TI4932S005617	YPL048W	17912.8	12215.8	17243.4	11436.4	1.46637	1.50777	0.972541
TI4932S002349	YHL036W	4773.96	4302.67	5023.63	3859.91	1.10954	1.30149	0.852511
TI4932S000565	YCR003W	4749.68	2303.72	4680.48	2077.81	2.06175	2.2526	0.915276
TI4932S005663	YPR001W	1011.41	978.411	2316.18	1765.3	1.03373	1.31206	0.787871
TI4932S005555	YPL113C	3958.75	3288.55	4803.71	3064.5	1.2038	1.56753	0.767957
TI4932S000993	YDR106W	510.438	321.634	812.178	337.835	1.58702	2.40407	0.660138
TI4932S004908	YOL110W	15156.4	6203.37	10071.8	4290.37	2.44326	2.34755	1.04077
TI4932S005499	YPL170W	17326.3	9853.65	12839.8	6924.88	1.75836	1.85416	0.948334
TI4932S000308	YBR106W	25841.1	17001.4	26188.1	15086.1	1.51993	1.7359	0.875587
TI4932S001249	YDR368W	6573.03	3852.28	8846.86	4497.27	1.70627	1.96716	0.867375
TI4932S004490	YNL306W	3720.68	3021.62	4009.38	2431.88	1.23135	1.64868	0.746873
TI4932S004550	YNL244C	14325.8	8044.4	17391.7	6462.77	1.78084	2.69106	0.661762
TI4932S002424	YHR033W	9554.72	7209.85	7327.29	6708.26	1.32523	1.09228	1.21327
TI4932S001337	YDR462W	18927.6	8992.37	21575.2	8376.21	2.10485	2.57578	0.817171
TI4932S000629	YCR075W-A	1648.89	577.999	4165.8	1000.35	2.85275	4.16434	0.685043
TI4932S000214	YBR010W	11666.5	6794.32	18910	10277.2	1.7171	1.83999	0.933209
TI4932S005779	YPR133W-A	2592.91	1111.37	4247.08	1299.95	2.33307	3.26711	0.714107
TI4932S003974	YLR438C-A	14270.3	7738.49	13320	8182.93	1.84406	1.62778	1.13287
TI4932S003321	YKL070W	12695.8	10344.2	12108.8	9285.31	1.22734	1.30408	0.941156
TI4932S003353	YKL038W	4379.38	6576.35	5654.2	6989.11	0.665928	0.809002	0.823147
TI4932S005482	YPL188W	14617.1	11393.6	15058.7	10984.5	1.28292	1.3709	0.935821
TI4932S004074	YML058W-A	285.875	128.378	3100.87	791.874	2.22682	3.91586	0.568667
TI4932S001812	YGL263W	6596.33	4702.88	4571.27	2198.08	1.40261	2.07967	0.67444
TI4932S001572	YER078W-A	601.548	550.051	2451.75	1274.07	1.09362	1.92435	0.568308
TI4932S002774	YIL008W	5289.71	2246.39	4904.61	1890.66	2.35475	2.59412	0.907728
TI4932S001504	YER019W	14519.3	12273.3	16079.2	13328.7	1.18299	1.20636	0.980632
TI4932S002983	YJL052W	3523.26	2233.62	10051.5	5093.5	1.57738	1.9734	0.799321
TI4932S005260	YOR258W	3800.38	1905.12	4641.63	2000.98	1.99483	2.31968	0.859958
TI4932S004798	YNR022C	2256.69	1185.55	3324.65	1679.61	1.90349	1.97942	0.96164
TI4932S002612	YHR214C-D	318.002	242.08	2191.78	1167.26	1.31362	1.87772	0.699586
TI4932S003721	YLR164W	9737.57	4373.22	11361.1	5260.06	2.22664	2.15988	1.03091
TI4932S001569	YER076C	5921.14	4250.73	6896.12	5061.36	1.39297	1.3625	1.02236
TI4932S003583	YLR030W	4344.13	3401.76	6943.11	4529.04	1.27703	1.53302	0.833012
TI4932S001764	YFR011C	3973.69	2152.08	2547.39	1430.8	1.84644	1.78039	1.0371
TI4932S002046	YGL007C-A	259.128	220.394	457.249	222.804	1.17575	2.05225	0.572908
TI4932S001786	YFR032C	6500.44	3509.18	8792.71	5454.34	1.85241	1.61206	1.14909
TI4932S005149	YOR142W	12891.8	9253.05	8554.74	6348.37	1.39325	1.34755	1.03391
TI4932S001067	YDR183W	7299.23	3674.97	7634.35	3581.77	1.9862	2.13145	0.931854
TI4932S005831	YPR183W	21389.2	15509	23988.8	16407.6	1.37914	1.46206	0.943292
TI4932S003079	YJR057W	4786.75	2793.92	5356.66	2401.68	1.71327	2.23038	0.768155
TI4932S000254	YBR052C	11934.5	6019.17	16316.5	7256.7	1.98274	2.24847	0.88182
TI4932S004312	YMR180C	7877.69	4894.03	8147.84	4481.67	1.60965	1.81804	0.885379
TI4932S003334	YKL058W	7643.82	3335.85	9790.94	3706.69	2.29142	2.64142	0.867494
TI4932S004603	YNL185C	4836.51	2393.46	4907.54	2107.44	2.02072	2.32867	0.867757
TI4932S003569	YLR016C	17014.5	9111.29	16925.1	8117.91	1.86741	2.08491	0.895678
TI4932S001187	YDR308C	14888.1	7737.85	12846.3	7201.76	1.92406	1.78378	1.07864
TI4932S005158	YOR150W	7318.65	2960.4	7904.53	2479.88	2.47218	3.18747	0.775596
TI4932S005698	YPR037C	3311.53	2201.52	3900.56	2016.18	1.5042	1.93463	0.777512
TI4932S000558	YCL005W	13159.2	9672.38	12143.2	8241.38	1.36049	1.47344	0.923341
TI4932S001486	YER003C	4187.11	3205.85	7143.26	4331.41	1.30609	1.64918	0.791963
TI4932S002186	YGR141W	3483.97	4493.95	4242.2	4210.52	0.775256	1.00752	0.769468
TI4932S005186	YOR179C	15500.4	12056.8	12578.3	8249.14	1.28561	1.5248	0.843132
TI4932S001850	YGL226W	1409.36	771.367	2077.36	819.733	1.82709	2.53419	0.720976
TI4932S000655	YCR104W	1291.3	1333.99	3259.68	2280.28	0.967996	1.42951	0.677154
TI4932S005280	YOR280C	8303.16	3991.96	9433.81	3736.72	2.07997	2.52463	0.823873
TI4932S000329	YBR129C	3650.62	1802.39	2394.46	1438.73	2.02544	1.66428	1.217
TI4932S002498	YHR104W	5608.15	3485	6267.39	3283.69	1.60922	1.90864	0.843125
TI4932S000429	YBR230W-A	1534.75	568.374	4361.85	1019.05	2.70024	4.28029	0.630855
TI4932S005253	YOR251C	4425.89	3492.66	5141.77	3300.7	1.2672	1.55778	0.813462
TI4932S003039	YJR012C	1387.52	549.623	2032.77	868.976	2.52449	2.33927	1.07918
TI4932S000162	YBL039W-B	5420.94	2403.75	6559.92	2717	2.2552	2.4144	0.934061
TI4932S004136	YMR002W	21978.4	12552	22852.1	12318.5	1.75099	1.85511	0.94387
TI4932S004768	YNL010W	11517.8	6555.36	12019.8	5812.89	1.757	2.06779	0.849702
TI4932S003497	YLL063C	13500.1	10579.8	13717.4	9034.96	1.27603	1.51826	0.840456
TI4932S004812	YNR035C	15365.8	11090.9	14339.5	10248.3	1.38544	1.39921	0.990154
TI4932S000473	YBR274W	8361.01	6743.4	5401.98	5008.34	1.23988	1.0786	1.14953
TI4932S000687	YDL218W	1944.33	4268.26	2872.12	4109.93	0.455533	0.698825	0.651856
TI4932S002367	YHL018W	3230.32	3374.57	2990.26	3147.15	0.957252	0.950149	1.00748
TI4932S000903	YDR016C	2331.33	710.883	3502.59	816.929	3.27949	4.2875	0.764895
TI4932S003905	YLR367W	8398.38	4771.92	10248.8	4642.73	1.75996	2.20749	0.797267
TI4932S000812	YDL086W	14859	11081	17046.2	10305.3	1.34095	1.65412	0.81067
TI4932S003085	YJR063W	13012.5	8398.29	15387.9	7348.29	1.54942	2.09408	0.739905
TI4932S004078	YML055W	9780.83	6835.92	10686.1	5504.08	1.4308	1.94149	0.736958
TI4932S005521	YPL149W	12345.1	6607.93	15495.2	7744.73	1.86823	2.00074	0.93377
TI4932S003095	YJR074W	10106.4	4325.3	15199.1	5379.43	2.33659	2.82541	0.826991
TI4932S004868	YOL154W	12440.1	8345.48	12101.5	8110.47	1.49064	1.49208	0.999034
TI4932S005817	YPR167C	10921.8	6506.91	12014.5	6830.96	1.67849	1.75883	0.954322
TI4932S001336	YDR461C-A	4866.32	1424.44	8141.29	1474.25	3.41629	5.52232	0.618634
TI4932S004190	YMR056C	5570.44	4138.18	5318.69	3659.87	1.34611	1.45324	0.926278
TI4932S004023	YML110C	9170.94	5888.05	14305.1	8401.44	1.55755	1.7027	0.914753
TI4932S005557	YPL111W	26071.8	19027.6	25266.3	14960	1.37021	1.68893	0.811289
TI4932S000632	YCR079W	16335.7	13739.8	15689.2	12329.9	1.18893	1.27245	0.934366
TI4932S004722	YNL058C	7000.2	6779.91	18570.9	16155.7	1.03249	1.14949	0.898213
TI4932S003398	YKR007W	13141.5	7758	8594.36	5115.98	1.69393	1.67991	1.00835
TI4932S004429	YMR293C	2856.99	1839.03	2640.78	1840.82	1.55353	1.43456	1.08293
TI4932S004970	YOL048C	2298.49	932.731	2406.88	825.627	2.46426	2.91522	0.845309
TI4932S003098	YJR077C	23418.8	19755.2	20660.7	17028	1.18545	1.21334	0.977019
TI4932S000094	YAR071W	7013.76	5145.63	4452.23	3626.16	1.36305	1.22781	1.11015
TI4932S003691	YLR146C	11817.6	7126.97	11898.1	6558.79	1.65815	1.81408	0.914046
TI4932S003196	YKL208W	13391.7	8836.35	13875	8521.94	1.51552	1.62815	0.930821
TI4932S003893	YLR354C	9884.71	5671.78	8572.39	5067.6	1.74279	1.69161	1.03026
TI4932S000909	YDR022C	7988.01	7389.36	8526.51	5126.62	1.08102	1.66319	0.649967
TI4932S000820	YDL079C	7564.37	5571.55	8734.51	5909.4	1.35768	1.47807	0.918546
TI4932S002945	YJL091C	8728.31	6369.29	10504.5	5504.36	1.37037	1.9084	0.718076
TI4932S005863	Q0110	37.064	35.157	44.47	34.565	1.05424	1.28656	0.819426
TI4932S005361	YOR367W	6950.47	3273.25	8206.59	3191.84	2.12342	2.57111	0.825875
TI4932S001887	YGL184C	4056.33	3000.59	6399.64	4274.08	1.35184	1.49731	0.902847
TI4932S003518	YLL039C	18308.5	15557.1	15346.2	12373.2	1.17685	1.24027	0.948867
TI4932S004385	YMR250W	1890.09	2310.34	3035.67	3102.96	0.8181	0.978314	0.836235
TI4932S004888	YOL131W	543.835	359.61	1561.04	923.105	1.51229	1.69108	0.894277
TI4932S002363	YHL022C	8203	4757.76	6320.08	3705.72	1.72413	1.7055	1.01093
TI4932S000548	YCL018W	19564.9	15456.1	19399.9	12215.9	1.26584	1.58809	0.797081
TI4932S000296	YBR092C	12989.6	9866.81	11302.4	8260.38	1.3165	1.36827	0.962162
TI4932S002018	YGL037C	12620.9	6092.35	14040.1	5853.52	2.0716	2.39857	0.863683
TI4932S005382	YOR388C	3150.41	2703.76	8173.37	6932.74	1.1652	1.17895	0.988333
TI4932S004569	YNL222W	5427.2	2806.49	6149.1	2480.38	1.93381	2.47909	0.780046
TI4932S005765	YPR117W	895.824	2872.19	1346.34	3183.3	0.311895	0.422936	0.737452
TI4932S001421	YEL069C	3286.09	7434.81	4873.82	6045.23	0.441986	0.806226	0.548217
TI4932S000616	YCR060W	5432.82	2058.33	6783.49	1910.19	2.63944	3.55121	0.74325
TI4932S001798	YFR042W	2025.92	749.717	3824.05	921.563	2.70225	4.14953	0.651217
TI4932S002330	YGR287C	8425.1	6314.42	2771.69	2003.63	1.33426	1.38333	0.964528
TI4932S004182	YMR048W	3049.28	3344.46	2863.27	2930.3	0.911741	0.977125	0.933085
TI4932S003828	YLR283W	3797.08	2071.66	3575.45	1796.09	1.83287	1.99069	0.920722
TI4932S001534	YER046W	5387.08	2333.13	4693.06	1713.71	2.30895	2.73854	0.843133
TI4932S005653	YPL010W	6178.41	3065.66	8324.46	3240.25	2.01536	2.56908	0.784467
TI4932S004189	YMR055C	17525.5	12138.1	17933.3	10159.8	1.44384	1.76512	0.817981
TI4932S005278	YOR278W	7574.11	4135.12	9620.21	4493.13	1.83166	2.14109	0.855476
TI4932S002397	YHR008C	28239.5	18636.8	31627.7	21269.2	1.51525	1.48702	1.01899
TI4932S003322	YKL069W	12636.6	8239.69	11601.9	5599.4	1.53363	2.07198	0.740174
TI4932S001474	YEL012W	4109.45	3127.48	4070.61	2482.01	1.31398	1.64004	0.801185
TI4932S001836	YGL240W	2574.62	3163.74	2766.36	2069.74	0.81379	1.33658	0.608862
TI4932S002070	YGR019W	4018.23	2628.4	7854.56	5076.2	1.52878	1.54733	0.988009
TI4932S002878	YJL161W	2647.83	1310.48	3006.93	1238.37	2.02051	2.42814	0.832122
TI4932S001470	YEL017W	15829.1	11937.6	11178.8	8123.59	1.32598	1.3761	0.963581
TI4932S001202	YDR320C-A	6733.65	3407.64	11361.7	4500.86	1.97604	2.52434	0.782797
TI4932S004644	YNL138W-A	18770.1	8444.29	20681	8920.2	2.22281	2.31844	0.958753
TI4932S002829	YJL219W	3199.26	3062.01	4927.77	4176.65	1.04482	1.17984	0.885567
TI4932S004032	YML101C	4075.29	1594.26	8693.19	2312.17	2.55622	3.75975	0.679893
TI4932S003336	YKL056C	22168.7	15321.7	27044.1	14416.6	1.44689	1.8759	0.771303
TI4932S003105	YJR085C	13281.4	7205.83	19132	7232.7	1.84315	2.64521	0.696787
TI4932S002281	YGR236C	330.508	204.715	1802.53	912.157	1.61448	1.97612	0.816995
TI4932S003285	YKL107W	2652.38	2265.55	2978.86	2107.82	1.17074	1.41324	0.828408
TI4932S001066	YDR182W-A	619.822	356.739	1128.75	447.555	1.73747	2.52204	0.688914
TI4932S002257	YGR209C	9102.08	3452.37	18910.8	5383.16	2.63647	3.51296	0.750498
TI4932S003470	YKR085C	6398.43	2206.74	6383.74	2023.87	2.89949	3.15423	0.919239
TI4932S004532	YNL262W	2022.93	6395.99	2933.52	6201.51	0.316281	0.473034	0.668622
TI4932S003116	YJR096W	12060	7517.37	11336.4	5478.67	1.60429	2.06919	0.775321
TI4932S003120	YJR100C	10455.8	7526.97	10880.5	6918.61	1.38911	1.57265	0.883293
TI4932S004478	YNL318C	65.584	90.702	729.102	658.831	0.723071	1.10666	0.653381
TI4932S001643	YER150W	7284.09	5921.85	8666.09	5922.58	1.23003	1.46323	0.840631
TI4932S002744	YIL040W	6996.59	3524.68	9176.49	3670.94	1.98502	2.49976	0.794085
TI4932S001944	YGL121C	11266.3	4412.64	12154.3	3155.59	2.55318	3.85167	0.662876
TI4932S001839	YGL236C	7497.42	6756.88	5989.31	5352.22	1.1096	1.11903	0.991569
TI4932S003761	YLR209C	9765.5	6510.87	13447.8	7112.62	1.49988	1.89069	0.793294
TI4932S004621	YNL162W-A	9983.62	6412.06	11743	6294.91	1.55701	1.86548	0.834639
TI4932S003306	YKL087C	7997.51	4701.4	7809.89	4505.06	1.70109	1.73358	0.981259
TI4932S002263	YGR215W	10762.7	5830.92	10627.4	5156.11	1.8458	2.06114	0.895526
TI4932S003680	YLR134W	2993.47	4109.88	9354.49	9490.94	0.72836	0.985623	0.738984
TI4932S001733	YFL020C	2767.64	2182.2	4709.41	2769.03	1.26828	1.70075	0.745721
TI4932S003651	YLR099W-A	7194.28	2987.52	10059.8	3382.92	2.40811	2.9737	0.809803
TI4932S001626	YER134C	5780.02	3741.19	6282.5	3400.53	1.54497	1.8475	0.836246
TI4932S005460	YPL211W	16662.8	10490.7	17915.7	8720.31	1.58834	2.05448	0.77311
TI4932S005203	YOR193W	4083.49	2448.21	4435.85	2720.99	1.66795	1.63024	1.02314
TI4932S002193	YGR147C	13422.2	8141.95	10839.8	6721.91	1.64853	1.6126	1.02228
TI4932S002466	YHR072W-A	19312.8	9312.32	22023.3	9101.11	2.0739	2.41985	0.857037
TI4932S001558	YER066W	8145.74	5599.44	6848.28	4926.22	1.45474	1.39017	1.04645
TI4932S003266	YKL130C	5623.26	2480.44	7353.7	2870.95	2.26704	2.56142	0.885073
TI4932S001548	YER057C	14637.2	7947.75	16104.6	6710.02	1.84168	2.40008	0.767341
TI4932S002838	YJL208C	10822.6	7382.72	8436.65	5555.29	1.46594	1.51867	0.965279
TI4932S003602	YLR049C	2061.08	1272.61	4425.48	2881.17	1.61958	1.536	1.05441
TI4932S005723	YPR069C	11708.4	6726.23	15097.4	7366.79	1.74071	2.04938	0.849383
TI4932S004300	YMR169C	2515.45	2005.64	2447.65	1845.03	1.25419	1.32662	0.945403
TI4932S001938	YGL127C	11730	8297.76	10829.5	6823.01	1.41364	1.58721	0.890645
TI4932S000070	YAR002C-A	7260.69	3827.51	9668.33	3616.14	1.89698	2.67366	0.709505
TI4932S004180	YMR046C	9699.3	7674.53	4440.9	3813.18	1.26383	1.16462	1.08519
TI4932S003354	YKL037W	1447.56	960.644	2998.57	1692.55	1.50686	1.77163	0.850551
TI4932S001443	YEL044W	14493	7571.75	12364.7	6916.68	1.91409	1.78767	1.07072
TI4932S004521	YNL274C	10312.5	7411.13	9634.98	5898.19	1.39149	1.63355	0.85182
TI4932S001236	YDR357C	5276.02	1618.3	3908.35	1025.65	3.26023	3.81062	0.855565
TI4932S000946	YDR059C	6042.47	2971.28	6676.79	2290.37	2.03363	2.91516	0.697604
TI4932S000271	YBR069C	19482.4	20536.2	8939.55	8867.26	0.948684	1.00815	0.941011
TI4932S002327	YGR284C	9957.6	5785.64	9001.67	4780.38	1.72109	1.88305	0.913992
TI4932S004701	YNL079C	21484.9	15966.4	18943.9	14434.3	1.34564	1.31242	1.02531
TI4932S001234	YDR354W	15424.3	11133.1	16425.8	10707.5	1.38544	1.53404	0.903133
TI4932S004638	YNL146W	1885.72	919.513	2427.21	797.683	2.05079	3.04282	0.673975
TI4932S000243	YBR040W	145.718	91.291	2461.37	1101.43	1.59619	2.2347	0.714275
TI4932S003438	YKR052C	10348.4	5879.81	10314.9	5453.46	1.75999	1.89144	0.930501
TI4932S000476	YBR278W	9225.92	6599.1	10420.1	6105.84	1.39806	1.70658	0.819216
TI4932S000313	YBR111C	5108.11	2449.37	6666.36	2622.3	2.08548	2.54218	0.82035
TI4932S000776	YDL125C	11078	5158.06	15041	5141.82	2.14772	2.92523	0.734204
TI4932S000401	YBR201W	5087.74	2126.99	5354.52	2469.99	2.392	2.16783	1.10341
TI4932S003006	YJL027C	1003.29	648.018	2197.17	1200.55	1.54824	1.83013	0.845975
TI4932S005169	YOR161C	13466.3	10544.9	10161.9	7646.61	1.27704	1.32894	0.960948
TI4932S001406	YDR536W	4396.19	4912.57	4149.46	3792.5	0.894886	1.09412	0.817903
TI4932S000521	YCL048W	713.487	465.891	870.587	567.777	1.53145	1.53333	0.998774
TI4932S004862	YOL159C	6116.77	3445.09	9334.61	3571.81	1.7755	2.61341	0.67938
TI4932S003794	YLR245C	7778.5	5524.56	6812.77	4002.16	1.40799	1.70227	0.827122
TI4932S002102	YGR052W	790.327	600.285	1871.26	1053.92	1.31659	1.77553	0.741518
TI4932S005618	YPL047W	9389.41	3931.2	8215.42	3127.08	2.38844	2.62718	0.909124
TI4932S001677	YER182W	6386.16	4616.77	8631.1	5255.35	1.38325	1.64235	0.842243
TI4932S004393	YMR258C	8762.06	5764.84	8954.04	5018.17	1.51991	1.78432	0.851815
TI4932S003080	YJR058C	11126.4	7037.83	9197.8	4656.47	1.58094	1.97527	0.800363
TI4932S002179	YGR132C	10816	7523.71	11452.4	7123.48	1.43759	1.60769	0.894195
TI4932S001038	YDR158W	13568	9921.06	12480.9	8401.48	1.3676	1.48556	0.920593
TI4932S000448	YBR249C	20390.5	13913.1	22236.4	12162.2	1.46556	1.82832	0.801588
TI4932S004460	YMR325W	1477.47	1549.13	3393.08	2353.22	0.953739	1.44189	0.661449
TI4932S000670	YDL237W	13262.9	8938.31	13585.9	7113.75	1.48382	1.90981	0.776949
TI4932S004781	YNR004W	4052.83	2562.35	5463.75	2706.34	1.58168	2.01887	0.783452
TI4932S000086	YAR033W	8798.86	5306.98	12344.7	6471.82	1.65798	1.90745	0.86921
TI4932S002818	YIR035C	25151.6	17200.5	19210.5	10277.5	1.46226	1.86918	0.782304
TI4932S001375	YDR503C	4385.57	1824.75	3278.82	1219.8	2.40339	2.68801	0.894115
TI4932S000293	YBR089C-A	23304.9	17983.1	27816.7	16903.9	1.29593	1.64558	0.787521
TI4932S003198	YKL206C	6683.92	3946.45	9535.49	4235.07	1.69366	2.25156	0.752216
TI4932S004305	YMR174C	6087.87	4903.48	4571.05	2914.28	1.24154	1.5685	0.791546
TI4932S004069	YML063W	24335.5	17895	28164.1	17391.4	1.35991	1.61943	0.839749
TI4932S003861	YLR316C	12348.4	11763.2	13321.7	11138.6	1.04975	1.196	0.877721
TI4932S000093	YAR068W	5796.72	10544.5	3998.17	6440.24	0.549737	0.62081	0.885516
TI4932S001060	YDR178W	14570.7	10208.1	11417.3	5335.44	1.42737	2.1399	0.667026
TI4932S005183	YOR176W	9133.07	4846.53	12060.5	5436.44	1.88446	2.21845	0.849448
TI4932S003122	YJR102C	5996.72	2791.26	7025.02	2976.37	2.14839	2.36026	0.910234
TI4932S001849	YGL226C-A	3652.75	2099.44	6770.89	2158.07	1.73987	3.13748	0.554544
TI4932S001392	YDR522C	428.809	525.928	1017.69	881.892	0.815338	1.15398	0.706543
TI4932S000796	YDL104C	6857.03	4869.85	8241.6	5135.44	1.40806	1.60485	0.877379
TI4932S001136	YDR256C	7405.95	6528.65	8142.74	6528.68	1.13438	1.24723	0.909521
TI4932S001557	YER065C	16577.9	16212.6	14480.5	13553.6	1.02253	1.06838	0.957083
TI4932S003125	YJR105W	27200.6	20491.6	25817.3	17664	1.3274	1.46157	0.908202
TI4932S004947	YOL071W	5323.94	2856.84	7568.14	3404.97	1.86357	2.22268	0.838438
TI4932S002082	YGR031W	15025.6	9723.32	10862.5	8301.43	1.54532	1.30851	1.18098
TI4932S005172	YOR163W	3880.04	2243.6	4311.21	2018.26	1.72938	2.13611	0.809594
TI4932S000566	YCR004C	18383.6	9893.57	19731	10270.4	1.85814	1.92115	0.967202
TI4932S000528	YCL039W	10706.3	15304	10261.6	13342.7	0.699577	0.769078	0.909631
TI4932S000421	YBR221W-A	338.708	339.918	1359.37	744.303	0.99644	1.82637	0.545587
TI4932S002318	YGR275W	5347.16	3645.99	6396.66	3675.29	1.46659	1.74045	0.842648
TI4932S002918	YJL118W	8945.27	6454.64	9840.69	6402.68	1.38587	1.53697	0.901691
TI4932S004458	YMR322C	8608.67	5208.63	5226.88	3222.74	1.65277	1.62187	1.01905
TI4932S002666	YIL123W	3748.21	8589.98	6362.72	12478.9	0.436346	0.509879	0.855784
TI4932S005135	YOR126C	5864.8	2723.68	6844.85	2954.89	2.15326	2.31645	0.929553
TI4932S002006	YGL051W	7828.43	4872.5	10869.6	5987.63	1.60666	1.81533	0.885047
TI4932S000721	YDL182W	17770.9	15516	11875.2	7632.41	1.14533	1.5559	0.73612
TI4932S004699	YNL081C	9136.89	4267.56	6650.64	3201.89	2.14101	2.0771	1.03077
TI4932S001361	YDR488C	4279.22	6216.73	3741.58	6195.3	0.68834	0.603939	1.13975
TI4932S000545	YCL021W-A	1784.08	1698.15	7731.47	6412.68	1.0506	1.20565	0.871393
TI4932S000395	YBR196C-B	3579.34	2476.35	5013.83	2775.61	1.44541	1.80639	0.800166
TI4932S003707	YLR157C	8689.53	6974.84	11258.2	8399.34	1.24584	1.34036	0.929479
TI4932S002230	YGR181W	11246.6	6564.23	13949.6	6799.31	1.71331	2.05162	0.8351
TI4932S005470	YPL200W	1103.36	998.967	1463.28	933.065	1.1045	1.56825	0.704287
TI4932S005288	YOR289W	2910.44	2432.47	2038.03	1346.33	1.1965	1.51377	0.790409
TI4932S004954	YOL064C	5527.43	3506.71	7622.65	4606.09	1.57624	1.65491	0.952467
TI4932S001649	YER156C	15752.3	9799.19	15889.9	9624.56	1.60751	1.65098	0.973672
TI4932S001285	YDR403W	1020.48	724.168	1828.47	1141.54	1.40918	1.60176	0.87977
TI4932S005297	YOR297C	14251.4	9088.6	14912.4	7909.18	1.56806	1.88545	0.83166
TI4932S001401	YDR530C	19557.5	14542.4	16332.5	12146.7	1.34486	1.34461	1.00019
TI4932S002591	YHR199C	28885.1	21731.4	22740.8	16035.1	1.32918	1.41819	0.93724
TI4932S005688	YPR028W	12732.4	6030.98	18090	6606.67	2.11116	2.73815	0.771018
TI4932S000115	YBL091C-A	5036.24	2795.26	6448.53	3218.74	1.8017	2.00343	0.899309
TI4932S001130	YDR249C	4732.69	3046.87	4933.73	3392.63	1.5533	1.45425	1.06811
TI4932S001680	YER185W	17847.8	13958.6	19068.7	12854.3	1.27863	1.48344	0.861933
TI4932S002490	YHR096C	7298.62	8218.95	4633.59	4415.3	0.888024	1.04944	0.84619
TI4932S002396	YHR007C-A	14619.2	8976.99	17850.8	10352.7	1.62852	1.72427	0.944473
TI4932S003071	YJR049C	8715.41	8726.14	7362.83	7759.99	0.998771	0.94882	1.05265
TI4932S005484	YPL186C	899.991	971.285	1369.83	1103.45	0.926598	1.2414	0.746412
TI4932S005715	YPR060C	7359.46	3879.01	6883.7	3419.75	1.89725	2.01293	0.942535
TI4932S000452	YBR253W	9567.81	3842.04	10806.8	4025.43	2.49029	2.68462	0.927613
TI4932S003253	YKL144C	12775.7	6559.44	13074	6338.6	1.94767	2.0626	0.944282
TI4932S002531	YHR138C	8587.59	3169.95	16272.2	5080.38	2.70906	3.20294	0.845802
TI4932S000161	YBL040C	8744.27	5439.33	11849.9	5418.02	1.6076	2.18713	0.735027
TI4932S003133	YJR112W-A	11159.7	5184.09	13992.9	5162.33	2.15269	2.71058	0.794179
TI4932S003297	YKL096W	1182.2	1022.61	3398.63	2043.41	1.15606	1.66322	0.695077
TI4932S001612	YER119C	15407.7	9891	14862.3	8373.49	1.55775	1.77492	0.877643
TI4932S004708	YNL072W	7783.76	5134.28	10286.1	6205.38	1.51604	1.65761	0.914593
TI4932S005255	YOR253W	11186.8	6270.39	13704.8	6694.85	1.78407	2.04707	0.871528
TI4932S002590	YHR198C	5626.54	3406.85	6515.49	3400.28	1.65153	1.91616	0.861898
TI4932S000279	YBR077C	10748.8	6022.1	11393.6	5027.4	1.78489	2.26631	0.787577
TI4932S000030	YAL039C	39647.4	31212.2	34135.5	26802.3	1.27025	1.27361	0.997369
TI4932S001300	YDR420W	1103.94	7464.32	2226.41	9304.39	0.147895	0.239286	0.618068
TI4932S000781	YDL120W	7980.4	3878.58	10257.1	4631.4	2.05756	2.21468	0.929054
TI4932S000526	YCL042W	10782.6	7931.88	10041.7	7781.65	1.3594	1.29043	1.05344
TI4932S001640	YER147C	7623.59	8115.34	5608.43	6328.94	0.939404	0.886156	1.06009
TI4932S005866	Q0160	141.379	431.714	403.798	603.271	0.327483	0.669348	0.489257
TI4932S004673	YNL108C	11732.7	7449.27	13190.6	7732.44	1.57501	1.70588	0.923287
TI4932S002166	YGR120C	10218.5	6277.62	9228.82	5006.91	1.62777	1.84322	0.883116
TI4932S000008	YAL063C-A	3254.61	2088.04	4446.52	2245.88	1.55869	1.97986	0.787272
TI4932S003660	YLR109W	34144.5	26840.8	33103.8	20354.6	1.27211	1.62635	0.782185
TI4932S001740	YFL012W	150.559	94.561	1777.66	635.007	1.59219	2.79944	0.568753
TI4932S002445	YHR052W	13379.1	9394.5	12610.5	9049.63	1.42414	1.39348	1.022
TI4932S004452	YMR315W-A	4697.35	2458.56	3348.66	1560.76	1.91061	2.14554	0.890504
TI4932S003716	YLR160C	8533.63	6708.56	10805	8384.07	1.27205	1.28875	0.987044
TI4932S003693	YLR147C	6305.62	3020.87	7705.5	3168.2	2.08735	2.43214	0.858237
TI4932S002592	YHR199C-A	7456.3	4289.68	3347.97	2414.68	1.7382	1.38651	1.25365
TI4932S000514	YCL055W	5508.79	3675.76	7907.03	5002.41	1.49868	1.58064	0.948147
TI4932S000430	YBR231C	6593.65	4857.05	6549.93	4552.9	1.35754	1.43863	0.943637
TI4932S001221	YDR339C	13809.2	8001.57	16007.2	7372.13	1.72581	2.17132	0.794822
TI4932S003218	YKL183C-A	768.304	641.431	1362.48	758.881	1.1978	1.79538	0.667153
TI4932S003799	YLR250W	8429.31	4091.11	8621.18	3934.38	2.0604	2.19124	0.940287
TI4932S004248	YMR116C	29904.7	20152.2	33402.3	19978.5	1.48395	1.67191	0.887573
TI4932S000082	YAR027W	16968.3	8828.56	21658.1	10515.5	1.92198	2.05964	0.933163
TI4932S005173	YOR164C	6240.06	4532.37	8027.54	4338.28	1.37678	1.8504	0.744045
TI4932S005743	YPR094W	6265.98	2746.29	8907.02	2828.49	2.28161	3.14903	0.724543
TI4932S000267	YBR065C	3552.86	4411.87	3500.6	3332.04	0.805296	1.05059	0.76652
TI4932S003504	YLL055W	3521.41	3421.47	3801.12	3505.32	1.02921	1.08439	0.949117
TI4932S001322	YDR447C	16099.1	9657.55	19533.5	9180.96	1.667	2.12761	0.783508
TI4932S001424	YEL064C	2007.81	1675.59	4005.82	2759.37	1.19828	1.45171	0.825421
TI4932S005387	YOR394W	307.417	679.126	1169.79	1200.18	0.452666	0.974675	0.464427
TI4932S004175	YMR041C	6836.25	4983.34	9653.99	6826.4	1.37182	1.41421	0.970022
TI4932S005033	YOR016C	11463.3	5392.73	12838	4851.68	2.1257	2.6461	0.803332
TI4932S001957	YGL106W	16263.9	9275.26	16960.1	10099.6	1.75347	1.67928	1.04417
TI4932S003900	YLR361C-A	2346.66	913.779	3347.06	990.127	2.56808	3.38043	0.759689
TI4932S005326	YOR328W	2530.12	3208.62	5309.12	5444.95	0.788537	0.975053	0.808711
TI4932S003391	YKL001C	10570.3	6882.35	13115.1	8277.25	1.53585	1.58448	0.969311
TI4932S002886	YJL153C	3282.78	3163.24	10614.3	8354.68	1.03779	1.27046	0.816864
TI4932S004133	YML001W	14573.3	7575.96	17237.4	7899.93	1.92362	2.18197	0.881599
TI4932S005375	YOR381W-A	1292.56	895.998	4211.08	2757.9	1.44259	1.52691	0.944773
TI4932S002224	YGR174W-A	284.338	167.754	370.994	152.826	1.69497	2.42756	0.69822
TI4932S001989	YGL070C	16038.1	9557.07	14711.2	8078.7	1.67814	1.82098	0.921556
TI4932S003452	YKR066C	26858	20781.3	28481	20647.4	1.29241	1.3794	0.936938
TI4932S001101	YDR218C	4320.27	3071.71	6775.08	3537.49	1.40647	1.91522	0.734365
TI4932S002832	YJL216C	276.662	741.175	483.191	1023.93	0.373275	0.471898	0.791008
TI4932S003756	YLR204W	8278.92	5070.09	9976.4	5500.82	1.6329	1.81362	0.900352
TI4932S003022	YJL004C	18901.7	12861	16651.4	9820.71	1.46969	1.69554	0.866797
TI4932S001645	YER152C	22784.4	17755.6	21370.8	17169.7	1.28322	1.24468	1.03097
TI4932S005425	YPL247C	8014.72	5629.99	7728.26	5724.42	1.42357	1.35005	1.05446
TI4932S004683	YNL097C-B	1772.86	1884.3	3736.3	2232.6	0.94086	1.67352	0.562205
TI4932S004111	YML022W	20398.8	12035.2	21118.9	11241	1.69492	1.87873	0.90216
TI4932S005757	YPR109W	8943.55	5410.2	9049.91	4677.14	1.65309	1.93492	0.854344
TI4932S003856	YLR312C	9700.99	7560.74	5120.38	4097.93	1.28307	1.2495	1.02687
TI4932S004857	YOL164W	7398.51	5414.74	4999.59	4392.34	1.36636	1.13825	1.20041
TI4932S000083	YAR028W	15450.3	11026.8	16842.2	10122.5	1.40116	1.66384	0.842123
TI4932S001844	YGL231C	11594.2	6906.6	15571	7682.92	1.67872	2.0267	0.828299
TI4932S000539	YCL028W	11627.1	12533.3	11103.9	10744.8	0.927695	1.03343	0.897689
TI4932S002625	YIL164C	11544.9	9111.96	8811.43	7717.19	1.267	1.14179	1.10966
TI4932S005680	YPR020W	8727.89	3490.98	9806	2885.12	2.50013	3.39882	0.735588
TI4932S002298	YGR253C	12318.3	8943.95	11077.1	7910.21	1.37727	1.40036	0.983516
TI4932S001312	YDR435C	5310.3	2979.48	5740.33	2870.72	1.78229	1.99962	0.891316
TI4932S002221	YGR172C	6895.33	4132.98	9809.71	3804.41	1.66837	2.57851	0.647027
TI4932S002000	YGL058W	4397.6	2670.83	4843.41	2799.07	1.64653	1.73037	0.951549
TI4932S001756	YFR003C	2748.99	1134.5	2866.96	1150.84	2.42309	2.49119	0.972665
TI4932S004048	YML083C	4488.96	4359.16	7111.34	6223.41	1.02978	1.14268	0.901197
TI4932S000256	YBR054W	17447.5	16252.2	15882.4	11842.5	1.07355	1.34114	0.800474
TI4932S003943	YLR408C	1440.18	700.258	1771.43	652.275	2.05664	2.71577	0.757294
TI4932S004084	YML050W	4008.91	2745.32	4672.17	3002.45	1.46027	1.55612	0.938403
TI4932S003100	YJR079W	3092.01	2080.61	2878.09	2045.01	1.48611	1.40737	1.05594
TI4932S005606	YPL059W	14665.2	7151.52	17736.5	6641.56	2.05064	2.67052	0.767879
TI4932S001050	YDR169C-A	124.348	349.395	166.696	318.227	0.355895	0.523827	0.679413
TI4932S002741	YIL043C	25897.9	17216.7	28489.5	16557.1	1.50423	1.72068	0.874204
TI4932S001768	YFR014C	6792.48	6701.18	3915.48	4378.74	1.01362	0.894204	1.13355
TI4932S005687	YPR027C	5290.34	3356.18	5113.86	2677.69	1.5763	1.9098	0.825372
TI4932S002090	YGR038W	9250.59	4068.42	9273.4	3567.28	2.27376	2.59957	0.874666
TI4932S000400	YBR200W-A	74.555	35.557	528.874	194.792	2.09677	2.71507	0.772272
TI4932S001429	YEL059C-A	5205.97	4074.64	5729.52	3836.82	1.27765	1.4933	0.85559
TI4932S005473	YPL196W	10933.2	6688.39	11203.9	5897.14	1.63465	1.89988	0.860397
TI4932S002067	YGR015C	6027.63	5036.3	7568.35	4897.35	1.19684	1.5454	0.774453
TI4932S004066	YML066C	5122.47	4781.8	7870.51	5688.36	1.07124	1.38362	0.774234
TI4932S001181	YDR302W	12059.1	6937.4	11117	5082.39	1.73827	2.18736	0.794688
TI4932S001981	YGL080W	9433.45	4607.95	11578.9	4419.8	2.04721	2.61979	0.781444
TI4932S003441	YKR055W	6071.84	4546.02	6019.92	4620.88	1.33564	1.30276	1.02523
TI4932S005541	YPL127C	11768.3	6981.49	15457.3	9459.93	1.68564	1.63398	1.03162
TI4932S001461	YEL024W	23272.1	17781.2	19243.9	14192.5	1.3088	1.35591	0.965253
TI4932S002628	YIL160C	4741.92	3355.82	4883.81	4119.44	1.41304	1.18555	1.19189
TI4932S003181	YKL224C	1449.93	1406.57	3011.94	2005.06	1.03083	1.50217	0.686226
TI4932S003380	YKL011C	4385.53	2079.66	5050.06	2925.6	2.10877	1.72616	1.22165
TI4932S005039	YOR021C	13984.8	8930.97	12292	7421.25	1.56587	1.65632	0.945391
TI4932S001674	YER179W	942.475	641.594	1917.88	1079.83	1.46896	1.7761	0.827071
TI4932S004766	YNL012W	1427.53	1419.78	1595.43	1371.37	1.00546	1.16338	0.864256
TI4932S003912	YLR375W	10238.9	8134.21	8681.99	6445.65	1.25875	1.34695	0.934517
TI4932S004891	YOL128C	12212.7	8258.64	13156.9	9217.59	1.47878	1.42737	1.03602
TI4932S004176	YMR042W	37822.7	26506.7	38119.4	25799.3	1.42691	1.47753	0.965739
TI4932S001883	YGL188C-A	3502.05	2816.98	4177.9	2318.28	1.24319	1.80215	0.689838
TI4932S003422	YKR034W	706.833	435.394	2630.59	1530.62	1.62343	1.71864	0.944602
TI4932S001809	YFR053C	18471.7	16381.4	6815.32	5410.49	1.12761	1.25965	0.895174
TI4932S005210	YOR202W	29155	18343.4	31890.5	18501.7	1.5894	1.72365	0.922111
TI4932S001670	YER175W-A	2891.09	2058.71	1892.22	1391.38	1.40432	1.35996	1.03262
TI4932S005761	YPR113W	20236.8	15048.1	23510.1	13693.5	1.34481	1.71688	0.783286
TI4932S000624	YCR071C	3730.91	2077.56	4605.01	2282.01	1.79582	2.01796	0.889914
TI4932S001183	YDR304C	10465.6	4808.87	14878.1	6027.54	2.1763	2.46836	0.881681
TI4932S002254	YGR206W	3562.17	1211.37	5494.3	1296.28	2.94061	4.23851	0.693784
TI4932S000564	YCR002C	6838.01	5064.18	8119.93	4425.69	1.35027	1.83473	0.735952
TI4932S005108	YOR096W	16128.8	7060.55	15816.6	6749.01	2.28435	2.34354	0.974744
TI4932S000736	YDL166C	11681.9	5547.15	15472.7	6832.32	2.10592	2.26463	0.929919
TI4932S001422	YEL066W	19203.3	8980.68	21506.2	7662.81	2.13829	2.80656	0.761888
TI4932S003561	YLR008C	14759.3	8403.39	12727.4	6774.87	1.75635	1.87862	0.934916
TI4932S001826	YGL250W	5157.33	2774.39	7240.66	3100.78	1.85891	2.33511	0.796068
TI4932S000188	YBL015W	6394.6	4387.29	9285.86	7675.32	1.45753	1.20983	1.20474
TI4932S003883	YLR343W	233.694	411.396	1135.15	1301.87	0.568051	0.871935	0.651484
TI4932S005595	YPL071C	7549.11	4517.4	6883.94	3527.85	1.67112	1.95132	0.856406
TI4932S002939	YJL097W	8509.8	4958.13	14141.5	6154.04	1.71633	2.29793	0.746905
TI4932S003128	YJR108W	163.877	113.295	317.395	227.141	1.44646	1.39735	1.03515
TI4932S003711	YLR157W-E	122.642	242.599	133.995	142.942	0.505534	0.937408	0.539289
TI4932S000850	YDL045W-A	2927.29	1594.09	3374.87	1391.2	1.83634	2.42586	0.756984
TI4932S003157	YJR137C	2825.86	3782.45	3095.22	3682	0.747097	0.840634	0.88873
TI4932S000011	YAL061W	6685.46	5242.33	8459.03	7138.95	1.27528	1.18491	1.07627
TI4932S003375	YKL016C	21481.5	12918.3	24179	11420.5	1.66288	2.11715	0.785434
TI4932S000677	YDL230W	6586.01	3861.71	6784.58	3713.56	1.70547	1.82698	0.933491
TI4932S000182	YBL021C	7008.11	4159.8	5806.79	3371.26	1.68472	1.72244	0.978102
TI4932S002328	YGR285C	17589.5	14862.7	16689.7	12925.4	1.18346	1.29123	0.916542
TI4932S002482	YHR086W-A	382.706	304.078	352.013	225.433	1.25858	1.5615	0.806007
TI4932S002256	YGR208W	7748.65	5018.79	6708.08	4227.63	1.54393	1.58672	0.973029
TI4932S001491	YER007C-A	10871.6	7164.67	12313.9	7087.44	1.51739	1.73743	0.87335
TI4932S001293	YDR411C	19823.2	13617.8	22164.5	13062	1.45568	1.69687	0.857862
TI4932S003248	YKL150W	16520.2	11602.6	17432.4	10257.3	1.42384	1.6995	0.837799
TI4932S000063	YAL008W	4564.58	3939.25	6450.85	4826.86	1.15874	1.33645	0.867033
TI4932S005675	YPR015C	2877.88	1871.51	4616.15	2699.14	1.53773	1.71023	0.899138
TI4932S002192	YGR146C-A	1221.89	808.912	3138.31	1653.79	1.51053	1.89765	0.796002
TI4932S001177	YDR298C	15297.6	8018.29	14504.6	6949.82	1.90784	2.08705	0.914133
TI4932S003325	YKL067W	7190.38	3215.03	9985.46	3560.96	2.23648	2.80415	0.797562
TI4932S002975	YJL059W	6293.27	3796.84	10097	5079.94	1.65751	1.98762	0.833914
TI4932S001531	YER044C	11756.9	7752.43	13070.2	5447.01	1.51654	2.39952	0.632017
TI4932S005385	YOR391C	8513.78	5149.98	5353.95	3262.99	1.65317	1.64081	1.00753
TI4932S003530	YLL025W	2255.55	1979.53	2973.04	2142.5	1.13944	1.38765	0.82113
TI4932S004813	YNR036C	19001.1	9478.47	17747.2	7441.3	2.00466	2.38496	0.840539
TI4932S004656	YNL128W	2381.64	1826.17	4150.69	3034.64	1.30417	1.36777	0.953501
TI4932S003769	YLR218C	670.867	520.958	4158.52	1881.14	1.28776	2.21064	0.582526
TI4932S001742	YFL010W-A	18163.4	13488.1	24947.6	14248.4	1.34662	1.75091	0.769097
TI4932S004042	YML092C	16038.2	9390.15	20401.7	9766.38	1.70798	2.08897	0.817619
TI4932S004865	YOL156W	3505.99	3514.14	5478.81	5041.75	0.997681	1.08669	0.918094
TI4932S002702	YIL087C	8113.38	3406.58	12064.5	4295.78	2.38168	2.80844	0.848042
TI4932S001203	YDR321W	13648.4	8680.54	13405	7794.56	1.5723	1.71979	0.914237
TI4932S005412	YPL258C	2618.97	1781.14	2663.69	1871.24	1.47039	1.42349	1.03295
TI4932S003714	YLR159W	242.116	467.768	248.828	282.132	0.517598	0.881956	0.586876
TI4932S003166	YJR147W	12663	14444.3	10263.7	11556.6	0.876677	0.888118	0.987117
TI4932S004157	YMR024W	9326.95	7176.31	10488.2	6646.6	1.29969	1.57798	0.823641
TI4932S002096	YGR043C	4272.6	2942.51	4797.14	2623.49	1.45202	1.82853	0.794093
TI4932S002861	YJL180C	3023.65	2234.15	3706.76	2465.05	1.35338	1.50373	0.900018
TI4932S002441	YHR049W	27799.8	23999.8	26291.2	18902	1.15833	1.39092	0.832783
TI4932S000627	YCR073W-A	21446.7	14180.9	19969.8	12361.3	1.51237	1.61551	0.936154
TI4932S004935	YOL084W	942.948	973.374	2330.55	2479.4	0.968742	0.939965	1.03061
TI4932S000085	YAR031W	2399.79	2486.36	5649.25	3976.3	0.965182	1.42073	0.679357
TI4932S002343	YHL044W	11394.4	6220.35	12204.9	5873.81	1.8318	2.07785	0.881586
TI4932S001918	YGL148W	17457	12874.9	16730.2	12309.2	1.3559	1.35917	0.997598
TI4932S002475	YHR080C	1153	2536.85	2495.05	3983.98	0.454501	0.62627	0.725728
TI4932S005547	YPL121C	512.689	433.89	1619.6	1334.28	1.18161	1.21384	0.973446
TI4932S003123	YJR103W	8895.42	7013.08	8059.59	7026.41	1.2684	1.14704	1.1058
TI4932S001719	YFL034C-A	16875.6	13232.1	17480.9	12234.5	1.27536	1.42882	0.892592
TI4932S005731	YPR079W	11034.7	7845.2	11653.7	7605.14	1.40656	1.53235	0.917908
TI4932S000519	YCL049C	16028.8	8897.21	14530.7	7993.12	1.80155	1.8179	0.991005
TI4932S003596	YLR043C	6512.88	2714.16	13005.6	3573.7	2.39959	3.63926	0.659363
TI4932S000120	YBL087C	20627.8	14195.9	25785.5	14366.2	1.45309	1.79488	0.809574
TI4932S003818	YLR270W	6349.73	5358.5	6590.88	4580.39	1.18498	1.43894	0.823513
TI4932S003903	YLR363W-A	8826.21	4816.26	9942.67	4666.49	1.83258	2.13065	0.860105
TI4932S000321	YBR120C	2471.63	1087.49	2867.61	1294.46	2.27278	2.21529	1.02595
TI4932S000059	YAL012W	19462.3	16984.6	18808.6	16499.7	1.14588	1.13994	1.00521
TI4932S004433	YMR297W	20519.8	15487.6	25696.5	19961.7	1.32491	1.28729	1.02923
TI4932S000049	YAL022C	10856.1	7467.7	9539.85	6190.29	1.45374	1.5411	0.943316
TI4932S004219	YMR087W	10644.4	7447.74	12924.6	7448.7	1.42921	1.73514	0.823685
TI4932S000366	YBR167C	7820.47	5541.35	10229.1	5876.25	1.41129	1.74076	0.810736
TI4932S002226	YGR177C	9830.7	7674.38	9127.73	6187.93	1.28098	1.47509	0.868409
TI4932S001699	YFL054C	10950.4	11308.7	5476.62	4629.59	0.968319	1.18296	0.818557
TI4932S002576	YHR184W	220.34	147.968	1071.31	534.64	1.48911	2.0038	0.743143
TI4932S003308	YKL085W	18150.2	13211.5	18667.9	16173.9	1.37382	1.1542	1.19028
TI4932S004266	YMR134W	15029.2	12493.8	14949.1	11030.8	1.20294	1.35522	0.88763
TI4932S005662	YPL001W	5907.4	3613.81	3844.42	2673.44	1.63468	1.438	1.13677
TI4932S001711	YFL041W-A	2298.45	2099.1	2994.99	1756.58	1.09497	1.70501	0.642204
TI4932S004184	YMR050C	7649.98	13438.8	12099.7	16792.5	0.569244	0.720542	0.790022
TI4932S003456	YKR070W	8304.52	6357.08	7574.27	5713.25	1.30634	1.32574	0.985368
TI4932S000119	YBL088C	3770.43	10551.9	6472.91	13295.8	0.357321	0.486838	0.733963
TI4932S003705	YLR156W	252.794	472.5	249.106	272.284	0.535014	0.914876	0.584794
TI4932S002493	YHR099W	1559.95	4483.32	3094.87	4776.58	0.347945	0.647925	0.537014
TI4932S003025	YJL001W	10967.3	6667.04	14579.4	7309.47	1.645	1.99459	0.82473
TI4932S001872	YGL200C	22237.6	14268	24333.2	12707.2	1.55856	1.91491	0.813905
TI4932S002054	YGR001C	18010.3	12140.2	19934.5	10760.6	1.48353	1.85255	0.800803
TI4932S003099	YJR078W	7722.33	6878.82	13468.2	12457.1	1.12262	1.08116	1.03835
TI4932S002306	YGR262C	13261.3	8412.15	14633.3	7816.87	1.57644	1.87202	0.842109
TI4932S000010	YAL062W	11977.3	8465.88	11870.8	8393.8	1.41477	1.41424	1.00038
TI4932S003890	YLR351C	17490.9	9784.13	16574.7	8345.48	1.78769	1.98606	0.900114
TI4932S004155	YMR022W	8016.98	4413.71	9955	4046.89	1.81638	2.45991	0.738393
TI4932S003726	YLR170C	5078.89	3832.75	4317.8	3546.36	1.32513	1.21753	1.08838
TI4932S003683	YLR137W	11874.7	8054.93	9565.21	6420.24	1.47422	1.48985	0.989505
TI4932S003277	YKL117W	10462.7	7791.4	8577.08	7573.57	1.34286	1.1325	1.18574
TI4932S003454	YKR068C	20107.1	15512.8	23172.6	14448.8	1.29616	1.60378	0.808193
TI4932S004837	YNR061C	20304	14667.3	23910.7	14427.7	1.38431	1.65728	0.835289
TI4932S004224	YMR092C	10429	10703.7	8587.46	8529.12	0.974338	1.00684	0.967718
TI4932S003152	YJR133W	7413.38	3640.86	9405.84	3788	2.03616	2.48306	0.82002
TI4932S004195	YMR062C	12060.4	10342.1	12463	9118.96	1.16615	1.36671	0.853252
TI4932S001827	YGL249W	5176.59	3809.59	3628.13	2014.56	1.35883	1.80095	0.754506
TI4932S001227	YDR347W	9249.48	7832.24	9086.83	6939.23	1.18095	1.30949	0.901841
TI4932S001343	YDR469W	6574.91	4035.85	4401.11	3012.08	1.62913	1.46115	1.11496
TI4932S000669	YDL238C	3736.12	3827.29	1951.73	2001.96	0.976178	0.974913	1.0013
TI4932S002778	YIL004C	3999.37	2159.18	3705.02	2084.61	1.85227	1.77732	1.04217
TI4932S005627	YPL038W	16107.7	10683.1	17245.5	11886.5	1.50777	1.45084	1.03924
TI4932S004451	YMR315W	10648.1	6539.64	10237.2	6762.77	1.62824	1.51375	1.07563
TI4932S003908	YLR370C	3015.7	1591.93	3609.42	1584.53	1.89436	2.27791	0.831624
TI4932S001705	YFL048C	5517.56	3670.53	4078.79	2954.54	1.50321	1.38052	1.08887
TI4932S003595	YLR042C	3011.28	3279.93	5170.01	4064.97	0.918091	1.27184	0.721858
TI4932S003037	YJR010C-A	6092.23	2884.49	7236.96	2648.51	2.11207	2.73246	0.772954
TI4932S001284	YDR402C	768.004	1017.79	1069.98	1389.24	0.754579	0.770195	0.979724
TI4932S002822	YIR039C	9356.06	7001.4	10481.2	7955.75	1.33631	1.31744	1.01433
TI4932S003433	YKR046C	27529.8	24878.6	26048.4	20647.2	1.10656	1.26159	0.877115
TI4932S002209	YGR161C-D	7325.17	13639	11450.4	16863.1	0.537076	0.679019	0.790958
TI4932S005666	YPR004C	11136	7568.51	10937.7	6394.41	1.47136	1.7105	0.860191
TI4932S002053	YGL001C	27786.4	22271.1	23796.9	16853	1.24765	1.41203	0.883584
TI4932S002168	YGR121W-A	1595.01	783.645	1531.66	611.263	2.03537	2.50574	0.812282
TI4932S003582	YLR029C	31056.1	24581.6	33125.1	22957.2	1.26339	1.44291	0.875585
TI4932S003531	YLL024C	16678	14987.9	15294.9	12779.4	1.11277	1.19684	0.929757
TI4932S003841	YLR295C	8142.21	4713.67	8405.98	4309.65	1.72736	1.9505	0.885598
TI4932S001923	YGL143C	7597.19	5576.74	6525.69	4757.5	1.3623	1.37166	0.993173
TI4932S002425	YHR034C	9716.96	6692.1	9279.94	6041.93	1.452	1.53592	0.945362
TI4932S003778	YLR227C	2744.06	1872.74	2510.59	1812.9	1.46527	1.38485	1.05807
TI4932S005545	YPL123C	1358.77	983.491	1609.95	1413.1	1.38157	1.13931	1.21264
TI4932S004327	YMR194W	12710	7200.1	16012.4	6782.06	1.76525	2.36099	0.747674
TI4932S002335	YGR295C	11570.1	6591.37	9900.78	4922.26	1.75534	2.01143	0.872683
TI4932S004780	YNR003C	11181.5	8044.45	9359.53	6350.9	1.38997	1.47373	0.943162
TI4932S001743	YFL010C	33042.2	23106.6	35451.6	25029.3	1.42999	1.4164	1.00959
TI4932S001329	YDR454C	14327.7	8518.68	17747.5	8650.43	1.68191	2.05163	0.819793
TI4932S001360	YDR487C	12078.5	8011.55	13292.2	7398.99	1.50764	1.79648	0.839215
TI4932S003533	YLL022C	7614.74	7378.69	8438.66	7993.94	1.03199	1.05563	0.977604
TI4932S005318	YOR319W	6417.44	4868.66	5047.89	3241.78	1.31811	1.55713	0.846499
TI4932S005376	YOR382W	4090.58	3642.12	9667.58	7052.33	1.12313	1.37084	0.819305
TI4932S001647	YER154W	10820.3	10402.3	10814.3	9898.07	1.04018	1.09257	0.95205
TI4932S005639	YPL024W	14598.9	8819.76	11975.8	6980.73	1.65525	1.71555	0.96485
TI4932S003994	YLR460C	221.537	151.172	850.796	499.745	1.46546	1.70246	0.860791
TI4932S003215	YKL186C	14890.7	9029.97	16472.3	9342.03	1.64904	1.76325	0.935226
TI4932S003091	YJR069C	16743.8	10946.5	21078.2	12726.7	1.52961	1.65622	0.923553
TI4932S003532	YLL023C	9905.86	6382.62	14204.7	8074.51	1.55201	1.7592	0.882223
TI4932S002905	YJL132W	716.104	586.096	1454.49	1031.52	1.22182	1.41006	0.866504
TI4932S000662	YDL246C	9376.89	7171.5	11642.4	9114.51	1.30752	1.27735	1.02362
TI4932S004031	YML102W	11423.3	10138	8986.23	8331.56	1.12678	1.07858	1.04469
TI4932S005239	YOR234C	14180.1	8221.14	16609.1	7498.12	1.72483	2.2151	0.77867
TI4932S004336	YMR202W	31226.6	22340.2	31102.4	16619.9	1.39778	1.8714	0.746915
TI4932S000439	YBR240C	1863.17	1632.52	3133.7	2567.05	1.14128	1.22074	0.934907
TI4932S001863	YGL210W	12646.3	6984.29	12129.9	6809.87	1.81068	1.78123	1.01653
TI4932S003237	YKL163W	10829.6	10602.9	5050.03	4688.55	1.02137	1.0771	0.948263
TI4932S000012	YAL060W	11132.4	8067.85	14369	10350.4	1.37985	1.38825	0.993946
TI4932S000334	YBR135W	10835.8	6180.97	10012.4	5123.61	1.75309	1.95418	0.897097
TI4932S002696	YIL093C	9944.02	6756.11	10429.1	6782.63	1.47186	1.53763	0.957226
TI4932S004881	YOL139C	23439.4	14578.5	21125.3	11289.9	1.6078	1.87116	0.859253
TI4932S004109	YML024W	15164.3	8355.48	18590.8	8172.27	1.81489	2.27486	0.797802
TI4932S001694	YFL059W	10905.7	8107.48	11027	8259.75	1.34514	1.33503	1.00758
TI4932S001724	YFL029C	7568.54	5416.42	11134.2	8057.37	1.39733	1.38186	1.01119
TI4932S000500	YBR302C	15562.9	12376.4	16874.7	10408.2	1.25747	1.62129	0.775599
TI4932S005194	YOR187W	9900.27	8952.01	8688.73	7911.05	1.10593	1.0983	1.00694
TI4932S000770	YDL130W-A	3360.15	1500.97	3809.16	1568.38	2.23865	2.42872	0.921742
TI4932S000866	YDL027C	1333.91	1169.63	3123.25	1606.16	1.14045	1.94454	0.586487
TI4932S002301	YGR256W	5170.68	4513.69	7901.12	5759.44	1.14556	1.37186	0.83504
TI4932S005486	YPL183W-A	3526.29	1253.65	4122.8	1400.87	2.81282	2.94303	0.955756
TI4932S003020	YJL006C	5708.49	3546.28	6057.37	3581.88	1.60971	1.69112	0.951862
TI4932S002780	YIL002W-A	7187.27	2812.36	8815.01	2410.53	2.55561	3.65687	0.69885
TI4932S000168	YBL034C	1747.23	2913.14	2814.62	3751.3	0.599776	0.750303	0.799379
TI4932S002436	YHR044C	1853.18	965.41	1458	935.717	1.91958	1.55816	1.23195
TI4932S001296	YDR415C	8615.58	7351.33	9551.21	7735.7	1.17198	1.23469	0.949206
TI4932S001319	YDR443C	5466.11	8046.48	5854.35	6839.82	0.679318	0.855922	0.793668
TI4932S004680	YNL100W	11926.6	8282.45	10641.8	6743.82	1.43999	1.578	0.91254
TI4932S003857	YLR312W-A	1916.68	889.345	1283.67	666.857	2.15516	1.92495	1.11959
TI4932S003295	YKL096C-B	348.504	222.326	745.741	366.128	1.56754	2.03683	0.769595
TI4932S002325	YGR282C	25285.6	22446.2	26622.2	20180.2	1.1265	1.31923	0.853909
TI4932S000550	YCL016C	11139.2	8609.28	9469.06	7278.35	1.29386	1.30099	0.994518
TI4932S004870	YOL151W	3884.96	1863.83	5595.57	2252.48	2.0844	2.48418	0.839068
TI4932S003636	YLR085C	7721.27	6787.34	6451.03	5144.17	1.1376	1.25405	0.907142
TI4932S001290	YDR408C	28137.7	15737.7	29415	16437.7	1.78792	1.78948	0.999126
TI4932S003585	YLR032W	1555.41	3000.47	1885.39	2554.34	0.518388	0.738111	0.702317
TI4932S004160	YMR027W	10848.3	9060.88	9808.51	7294.66	1.19727	1.34461	0.890417
TI4932S002583	YHR191C	4713.88	2174.21	6065.55	2329.2	2.16808	2.60414	0.832552
TI4932S000268	YBR066C	14744.3	8776.13	13077.5	9161.69	1.68004	1.42741	1.17698
TI4932S000583	YCR021C	2194.77	1652.98	4547.9	2503.41	1.32777	1.81668	0.730876
TI4932S001055	YDR173C	9878.25	6274.4	5093.54	2761.53	1.57437	1.84446	0.853568
TI4932S002004	YGL054C	12264.8	7808.4	12685.6	6201.85	1.57071	2.04546	0.767903
TI4932S002824	YIR042C	3052.95	1755.29	5316.71	3034.87	1.73929	1.75187	0.992817
TI4932S005637	YPL027W	512.437	449.064	2152.14	1319.01	1.14112	1.63164	0.699372
TI4932S002151	YGR104C	5906.23	3236.62	5882.11	2871.32	1.82481	2.04857	0.890774
TI4932S003734	YLR179C	32461.5	22456.2	36747.3	24355.7	1.44555	1.50878	0.958093
TI4932S001440	YEL048C	8994.92	7173.63	10658.4	6400.44	1.25389	1.66526	0.752968
TI4932S005277	YOR276W	17635.6	10381	22220.3	11102.8	1.69883	2.00133	0.848854
TI4932S000873	YDL018C	10564.1	5766.12	10745	5220.35	1.8321	2.0583	0.890104
TI4932S000219	YBR014C	12220.9	5579.71	10382.5	5639.48	2.19025	1.84103	1.18968
TI4932S003880	YLR341W	1593.45	1130.51	1981.62	1554.4	1.4095	1.27485	1.10563
TI4932S002143	YGR096W	8362.83	5467.13	7248.12	4389.4	1.52966	1.65128	0.926347
TI4932S000522	YCL047C	6283.21	3478.81	7858.03	3651.78	1.80614	2.15184	0.839347
TI4932S004242	YMR110C	5486.15	4201.91	4685.1	3226.01	1.30563	1.45229	0.899019
TI4932S002112	YGR062C	8826.08	5229	11125.6	6872.99	1.68791	1.61874	1.04273
TI4932S004410	YMR274C	1473.84	773.378	3282.61	1414.38	1.90571	2.32089	0.821114
TI4932S003290	YKL103C	9487.11	10862.4	15928	15716.9	0.873391	1.01343	0.861816
TI4932S003115	YJR095W	7540.88	5325.14	6412.19	4900.81	1.41609	1.30839	1.08231
TI4932S000418	YBR219C	6548.77	5164.61	4857.35	3775.7	1.26801	1.28648	0.985647
TI4932S001910	YGL158W	411.354	718.134	635.597	806.495	0.57281	0.788098	0.726825
TI4932S002516	YHR122W	16556.9	10019.9	19188.4	9607.61	1.6524	1.99721	0.827356
TI4932S004231	YMR099C	10170.7	8070.18	11338.8	7233.78	1.26029	1.56748	0.804023
TI4932S004381	YMR244C-A	8316.73	4547.97	9085.42	4553.68	1.82867	1.99518	0.916543
TI4932S001708	YFL045C	18948.2	13026.4	17595.9	11372	1.4546	1.54731	0.940082
TI4932S002360	YHL025W	16175	10663.6	10633.1	7670.93	1.51684	1.38616	1.09428
TI4932S000555	YCL009C	24046.3	19234.1	23966.9	17851.2	1.25019	1.34259	0.931177
TI4932S001917	YGL150C	2931.29	7789.74	3172.35	7343.51	0.376302	0.431993	0.871082
TI4932S001431	YEL057C	3124.92	1990.77	3987.56	2194.47	1.56971	1.8171	0.863855
TI4932S001741	YFL011W	362.164	601.282	2844.68	3042.14	0.60232	0.93509	0.64413
TI4932S000930	YDR041W	3493.08	2216.46	3175.78	1909.97	1.57597	1.66274	0.947817
TI4932S002593	YHR200W	17564.5	13349.4	18280.3	13535.1	1.31575	1.35058	0.974208
TI4932S003842	YLR297W	15314.4	9894.99	11760.3	6175.97	1.54769	1.9042	0.81278
TI4932S004130	YML004C	18006.2	13911.9	20066.4	12651.4	1.2943	1.5861	0.816025
TI4932S001287	YDR405W	15864.6	13980.6	14550.5	12396.6	1.13476	1.17375	0.966778
TI4932S000443	YBR244W	5468.54	3016.81	6834.58	3971.18	1.81269	1.72105	1.05325
TI4932S005821	YPR172W	6300.16	4812.96	7885.59	4731.13	1.309	1.66675	0.785362
TI4932S005835	YPR187W	9208.22	5250.59	10180.8	4523.06	1.75375	2.25086	0.779147
TI4932S001588	YER093C-A	7158.22	3638.04	10374.8	4489.51	1.9676	2.3109	0.851444
TI4932S002624	YIL165C	12390.4	10687	12077.5	9152.53	1.15939	1.31959	0.878605
TI4932S002354	YHL031C	14784.4	8814.87	16914.1	8820.01	1.67721	1.91769	0.874598
TI4932S005664	YPR002W	1763.34	1684.47	2974.5	2695.93	1.04682	1.10333	0.948787
TI4932S005845	YPR199C	8586.55	5905.39	6710.19	4788.51	1.45402	1.40131	1.03761
TI4932S004786	YNR010W	4280.65	2038.35	7054.01	2584.82	2.10005	2.72901	0.769529
TI4932S000905	YDR018C	2644.44	2125.57	2759.94	1672.85	1.24411	1.64985	0.754076
TI4932S003872	YLR329W	6905.49	4878.96	6698.34	3844.78	1.41536	1.74219	0.812403
TI4932S001331	YDR457W	1986.24	10211.8	4119.18	11500.7	0.194505	0.358167	0.543056
TI4932S000869	YDL022W	8227.17	6869.98	9360.32	7398.97	1.19755	1.26508	0.946621
TI4932S002690	YIL099W	4134.87	3356.13	5019.22	4614.16	1.23204	1.08778	1.13261
TI4932S005209	YOR201C	8408.97	8121.7	7081.14	6729.77	1.03537	1.05221	0.983994
TI4932S005709	YPR052C	6205.84	3996.69	7042.6	3943.82	1.55274	1.78573	0.869529
TI4932S001437	YEL051W	11374.2	7326.34	10912.9	7076.59	1.55251	1.54211	1.00675
TI4932S004826	YNR050C	10702.5	8586.1	6633.64	5515.49	1.24649	1.20273	1.03639
TI4932S002970	YJL063C	9808.36	5840.3	9244.97	4911.57	1.67943	1.88229	0.892227
TI4932S002510	YHR116W	6746.39	4991.85	8131.07	5296.6	1.35148	1.53515	0.880358
TI4932S005006	YOL012C	11515.3	7465.52	13628.1	7457.09	1.54246	1.82754	0.844011
TI4932S002213	YGR165W	10044.2	5728.38	9205.17	5093.63	1.7534	1.80719	0.970236
TI4932S002057	YGR004W	8183.81	6776.58	6839.35	5406.56	1.20766	1.26501	0.954665
TI4932S001833	YGL243W	7569.68	5383.6	6166.67	4914.8	1.40606	1.25472	1.12062
TI4932S001521	YER035W	35442.1	24335.1	42447.3	27050.3	1.45642	1.5692	0.92813
TI4932S000390	YBR193C	7930.47	4258.46	8353.68	4458.13	1.86229	1.87381	0.993853
TI4932S002626	YIL162W	18304.1	18959.2	11827.1	10729.6	0.965448	1.10229	0.875856
TI4932S001722	YFL031W	28060	26840.4	31349.5	27175	1.04544	1.15361	0.90623
TI4932S000980	YDR092W	12286.4	6224.65	15608.2	6795.1	1.97383	2.29697	0.859319
TI4932S003826	YLR278C	5034.23	13153.3	7265.4	12453.6	0.382734	0.583397	0.656044
TI4932S005428	YPL244C	10992.3	10434.3	7826.89	7443.38	1.05348	1.05152	1.00186
TI4932S001591	YER096W	927.477	778.016	2756.34	2290.06	1.19211	1.20361	0.990439
TI4932S002122	YGR075C	3370.76	2273.3	3282.63	2159.61	1.48276	1.52002	0.975492
TI4932S004718	YNL063W	11763.1	8442.81	10587.2	7125.51	1.39327	1.48581	0.937715
TI4932S004172	YMR038C	22752.5	15185.7	24590.8	15724.4	1.49828	1.56386	0.958063
TI4932S003823	YLR275W	4628.77	2676.44	5605.57	2677.49	1.72945	2.09359	0.826069
TI4932S000199	YBL005W-B	7659.63	13505.5	12426.9	16562.4	0.567149	0.750309	0.755887
TI4932S004029	YML104C	1693.4	2114.15	2779.04	2844.72	0.800983	0.976913	0.819912
TI4932S002644	YIL145C	16461	11550.8	13457.3	9348.21	1.4251	1.43956	0.989958
TI4932S005456	YPL215W	2938.75	2590.61	3114.45	2336.46	1.13438	1.33298	0.851017
TI4932S000258	YBR056W	3235.74	3045.53	4625.35	4068.33	1.06246	1.13692	0.934507
TI4932S001498	YER014W	9948.17	7851.16	8765.22	7408.1	1.2671	1.18319	1.07091
TI4932S004491	YNL305C	12732.8	8286.03	16031.6	9420.35	1.53666	1.7018	0.902958
TI4932S005647	YPL016W	564.918	2543.07	758.772	1982.06	0.22214	0.38282	0.580273
TI4932S001563	YER071C	5235.22	2440.32	7255.74	2601.74	2.1453	2.7888	0.769257
TI4932S003713	YLR158C	8476.86	6799.08	10736.9	8523.03	1.24676	1.25975	0.989694
TI4932S003090	YJR068W	14038.2	10813.5	12284.1	10018	1.29821	1.2262	1.05873
TI4932S004945	YOL073C	12304.4	6494.18	11226.2	6132.48	1.89468	1.83062	1.035
TI4932S001779	YFR026C	7130.98	5054.19	6999.91	5275.52	1.4109	1.32687	1.06334
TI4932S002091	YGR038C-B	7342.95	10887.3	11231.5	15616.2	0.674452	0.719223	0.937751
TI4932S000870	YDL021W	1718.9	905.054	2825.12	1416.38	1.89922	1.99461	0.952177
TI4932S002540	YHR147C	5380.22	3108.56	5504.69	2755.55	1.73077	1.99767	0.866395
TI4932S001459	YEL026W	20808.8	13855.6	24294.9	12913.3	1.50183	1.88138	0.798259
TI4932S004941	YOL077W-A	5492	2078.42	7608.48	2635.89	2.64239	2.8865	0.91543
TI4932S004742	YNL038W	6691.3	3850.57	6619.19	3153.42	1.73774	2.09905	0.827871
TI4932S004132	YML002W	4058.71	3473.54	4495.44	3384.02	1.16847	1.32843	0.879584
TI4932S005237	YOR232W	9958.15	5236.76	7999.52	4298.75	1.90159	1.8609	1.02187
TI4932S003580	YLR027C	26012.9	19487	25346.2	18036.2	1.33489	1.40529	0.9499
TI4932S005156	YOR148C	3138.17	1835.02	2276.09	1449.62	1.71016	1.57013	1.08918
TI4932S002153	YGR106C	12058.1	8515.03	14658.4	8038.07	1.4161	1.82362	0.776533
TI4932S004790	YNR014W	5386.44	4109.88	5559.83	4187.45	1.31061	1.32774	0.987098
TI4932S001865	YGL208W	9280.25	7299.19	7198.65	5522.15	1.27141	1.3036	0.975308
TI4932S005088	YOR074C	4171.08	4169.93	5035.9	4325.93	1.00028	1.16412	0.859255
TI4932S000190	YBL013W	379.183	716.091	208.818	395.684	0.529518	0.527739	1.00337
TI4932S000771	YDL130W	28653.5	19441.2	33383.3	18693.6	1.47385	1.78582	0.82531
TI4932S000113	YBL093C	19589.7	14066.2	13497.6	10930.3	1.39267	1.23488	1.12778
TI4932S000372	YBR173C	5572.3	3008.58	7633.26	3821.33	1.85214	1.99754	0.92721
TI4932S004002	YML132W	15443.4	11966	16551.3	10455.3	1.29061	1.58306	0.81526
TI4932S002813	YIR030C	1233.54	612.526	3350.34	1483.6	2.01386	2.25825	0.891782
TI4932S001390	YDR519W	21005.3	12269.3	26032.7	12856.2	1.71202	2.02491	0.84548
TI4932S003009	YJL024C	10527.2	5947.89	11035.3	5493.59	1.7699	2.00876	0.881092
TI4932S004481	YNL315C	7663.12	4961	8141.97	4375.33	1.54467	1.86088	0.830075
TI4932S000722	YDL181W	17505.7	11127	27424	13860.2	1.57326	1.97861	0.795136
TI4932S001480	YEL004W	1538.86	1351.24	1515.29	1252.38	1.13884	1.20993	0.941249
TI4932S005016	YOL002C	10590.7	8321.61	9916.52	6860.17	1.27268	1.44552	0.88043
TI4932S000891	YDR003W	9569.87	5554.22	11280.2	5448.54	1.72299	2.07031	0.832238
TI4932S001567	YER074W-A	6488.1	3090.85	9407.95	3366.41	2.09913	2.79465	0.751124
TI4932S003996	YLR462W	4181.72	6320.45	3464.23	4020.3	0.661617	0.861686	0.767816
TI4932S001245	YDR365W-B	7613.5	11232.8	11435.9	15547.5	0.677794	0.735545	0.921485
TI4932S003657	YLR106C	5700.21	17899.1	8347.64	18943.2	0.318463	0.440667	0.722684
TI4932S000344	YBR146W	13278.7	10275.7	11820.8	9032.83	1.29224	1.30865	0.987464
TI4932S002252	YGR204C-A	376.891	291.048	799.711	334.666	1.29494	2.38958	0.541913
TI4932S001288	YDR406W	3139.26	5474.13	4215.34	5657.25	0.573471	0.745121	0.769635
TI4932S000679	YDL227C	603.609	1425.46	1614.74	2467.4	0.423449	0.654428	0.647053
TI4932S002103	YGR053C	278.947	193.724	685.737	434.414	1.43992	1.57853	0.912188
TI4932S002532	YHR139C	730.449	858.461	1269.61	1606.32	0.850882	0.790384	1.07654
TI4932S004705	YNL075W	15089.9	11749.4	16152.9	10610.7	1.28431	1.52231	0.843659
TI4932S001085	YDR204W	2922.81	2235.48	5135.41	3037.32	1.30746	1.69077	0.773293
TI4932S000984	YDR098C	16782.7	11452.8	19098.6	11049.9	1.46539	1.7284	0.847829
TI4932S001233	YDR353W	24068	14455.5	21605.8	13916.6	1.66497	1.55251	1.07243
TI4932S001074	YDR191W	8264.41	6282.6	9201.33	5563.02	1.31544	1.65402	0.795302
TI4932S005373	YOR380W	7360.34	6435.1	6805.9	6095.67	1.14378	1.11651	1.02442
TI4932S004391	YMR256C	11145	4082.48	15674.2	4409.94	2.72996	3.55428	0.768075
TI4932S000194	YBL008W-A	158.234	168.632	491.26	339.039	0.938339	1.44898	0.647587
TI4932S000693	YDL212W	15736.2	10067.4	18945.3	9402.29	1.56308	2.01496	0.775737
TI4932S004880	YOL140W	16546.7	13012.5	14752.9	12814.8	1.2716	1.15124	1.10455
TI4932S003931	YLR395C	11823.6	7111.73	16559	7174.66	1.66254	2.30798	0.720347
TI4932S004137	YMR003W	3397.79	1878.29	5182.61	2473.67	1.80898	2.09511	0.863428
TI4932S000117	YBL090W	5793.51	3702.1	6611.07	3569.76	1.56492	1.85197	0.845007
TI4932S004036	YML098W	6401.68	4674.03	6431.55	4214.11	1.36963	1.52619	0.897414
TI4932S003275	YKL120W	15033.3	13701.2	11385.8	10346	1.09722	1.1005	0.997021
TI4932S002387	YHR001W	6596.34	4482.89	7076.15	4316.86	1.47145	1.63919	0.89767
TI4932S000958	YDR071C	6255.89	3194.26	7478.3	2965.05	1.95848	2.52215	0.776511
TI4932S004709	YNL071W	14686.3	15635.6	15160.4	16624.8	0.939288	0.911915	1.03002
TI4932S000596	YCR034W	9624.37	6965.07	10669.1	7323.62	1.38181	1.45681	0.948515
TI4932S005852	Q0070	1293.97	926.717	637.369	456.647	1.3963	1.39576	1.00039
TI4932S005420	YPL252C	13012.7	7061.98	13514.8	8316.41	1.84265	1.62507	1.13388
TI4932S005671	YPR009W	8036.05	6028.87	6600.59	4711.58	1.33293	1.40093	0.951459
TI4932S005335	YOR339C	1435.68	655.309	2449.88	1358.51	2.19085	1.80336	1.21487
TI4932S001553	YER061C	6507.65	5344.56	7056.17	5320.09	1.21762	1.32632	0.918041
TI4932S003612	YLR059C	27354.1	19124.5	25192	18048.4	1.43032	1.3958	1.02473
TI4932S000169	YBL033C	30963.5	26557.2	23409.8	20008.3	1.16592	1.17	0.996508
TI4932S003021	YJL005W	1767.28	6155.59	2493.39	7032.16	0.287102	0.35457	0.809718
TI4932S001613	YER120W	21598.2	16763.8	23510	16511	1.28838	1.4239	0.904824
TI4932S000694	YDL211C	3039.62	2688.31	3065.43	2394.59	1.13068	1.28015	0.883244
TI4932S003982	YLR447C	11006	7489.34	10759.2	7038.51	1.46955	1.52861	0.961363
TI4932S002517	YHR123W	15309.9	12542.7	20083.3	13293.8	1.22062	1.51073	0.807969
TI4932S001036	YDR155C	15430.6	8502.26	21905.1	11081.5	1.81489	1.97672	0.91813
TI4932S000023	YAL046C	9496.83	3196.75	11494.3	3245.86	2.97078	3.54121	0.838916
TI4932S000007	YAL064W	7766.35	5260.74	8073.93	5365.08	1.47629	1.50491	0.980982
TI4932S001947	YGL117W	12748.2	9134.98	12093.7	7269.05	1.39554	1.66373	0.838805
TI4932S003732	YLR177W	1740.24	1573.69	1994.72	1620.53	1.10583	1.23091	0.898389
TI4932S001499	YER014C-A	11792	8930.36	10754.9	8722.94	1.32044	1.23295	1.07096
TI4932S002997	YJL038C	5463.15	3684.26	6183.08	3565.93	1.48284	1.73393	0.855188
TI4932S002015	YGL040C	14338.1	12181.3	12280	9612.18	1.17706	1.27754	0.921345
TI4932S005527	YPL143W	20400.8	13095.4	24306.1	12508.9	1.55786	1.94311	0.801736
TI4932S005282	YOR283W	17600.1	13862.5	15645	11928.8	1.26962	1.31153	0.968042
TI4932S004822	YNR046W	17631.4	11993.8	17288.6	10678	1.47004	1.61909	0.907942
TI4932S003739	YLR185W	17876.5	10672.2	22599.9	10295.6	1.67506	2.19509	0.763092
TI4932S004062	YML070W	8774.37	8372.39	9613.78	8748.37	1.04801	1.09892	0.953673
TI4932S003044	YJR017C	25812.6	15832	20256.4	11233	1.6304	1.8033	0.904123
TI4932S000382	YBR184W	3422.65	2197.17	4347.91	2951.08	1.55776	1.47333	1.0573
TI4932S001475	YEL011W	5217.2	7646.91	5541	8279.21	0.682262	0.669266	1.01942
TI4932S004156	YMR023C	3863.45	3249.98	2608.42	2214.17	1.18876	1.17806	1.00909
TI4932S000849	YDL046W	11439.5	8045.39	13106.8	7946.87	1.42187	1.64931	0.862099
TI4932S004552	YNL242W	3555.37	5746.99	3537.03	5181.4	0.618648	0.68264	0.906259
TI4932S001434	YEL054C	28877	19701.8	30908.3	18242.7	1.4657	1.69428	0.865088
TI4932S004323	YMR190C	1312.39	2978.33	1993.66	3824.12	0.440648	0.521339	0.845225
TI4932S005619	YPL046C	4691.69	2365.28	5460.48	2097.66	1.98357	2.60313	0.761996
TI4932S000110	YBL098W	2861.6	1612.71	5296.07	2863.83	1.77441	1.8493	0.959505
TI4932S001778	YFR025C	11480.2	7280.13	6639.92	3907.76	1.57692	1.69917	0.928053
TI4932S001736	YFL017C	6918.09	4745.48	8752.92	4779.28	1.45783	1.83143	0.796003
TI4932S000726	YDL177C	3593.24	2110.08	4349.79	2425.18	1.7029	1.7936	0.949431
TI4932S001788	YFR032C-B	1002.53	561.39	2230.74	1073.33	1.78579	2.07833	0.859243
TI4932S000024	YAL044W-A	5100.81	1776.58	6564.9	1685.01	2.87114	3.89606	0.736933
TI4932S000310	YBR108W	3007.11	8515.19	3637.49	7677.83	0.353147	0.473765	0.745405
TI4932S001888	YGL183C	1727.79	1307.28	1791.43	1365.43	1.32166	1.31198	1.00738
TI4932S000057	YAL014C	26147.9	20548.5	26141.5	19289.4	1.2725	1.35522	0.938958
TI4932S005167	YOR159C	11998.6	7707.25	13286.8	7537.13	1.5568	1.76284	0.883119
TI4932S001176	YDR297W	21792.6	18895.5	19404.6	16176.7	1.15332	1.19954	0.961468
TI4932S005284	YOR285W	18057.3	11070.9	21551.3	8482.91	1.63105	2.54056	0.642005
TI4932S005480	YPL189C-A	7201.37	4000.91	9768.45	3433.31	1.79993	2.8452	0.63262
TI4932S004671	YNL111C	21745.3	15808.6	20538	11570.6	1.37554	1.77502	0.774943
TI4932S005192	YOR185C	4235.49	2681.92	7714	3258.09	1.57928	2.36765	0.667024
TI4932S002566	YHR174W	23941.4	20421.6	30365.1	24419.9	1.17236	1.24346	0.942821
TI4932S000880	YDL008W	16234.7	10137.1	20872	10805.9	1.60151	1.93153	0.829145
TI4932S001408	YDR539W	8439.67	7786.66	9020.41	7985.86	1.08386	1.12955	0.959555
TI4932S000571	YCR010C	996.348	855.781	3159.95	2333.14	1.16426	1.35438	0.859623
TI4932S002505	YHR111W	17186.4	15897.5	17156.1	13549.6	1.08107	1.26618	0.85381
TI4932S005211	YOR204W	26934.1	28069.3	22929.8	24081.3	0.959558	0.952184	1.00774
TI4932S004317	YMR184W	17801.4	7622.38	21286	9795.57	2.33541	2.17302	1.07473
TI4932S005377	YOR383C	19675	19640.1	28617	25242	1.00178	1.13371	0.883627
TI4932S002439	YHR047C	9618.44	7305.88	5694.8	4479.62	1.31653	1.27127	1.03561
TI4932S003371	YKL019W	17625.7	12645.2	16065.5	11267.3	1.39387	1.42585	0.977567
TI4932S004654	YNL130C-A	752.712	455.847	1147.47	687.777	1.65124	1.66837	0.98973
TI4932S002431	YHR039C-A	10037.4	3974.34	12093.4	4236.05	2.52556	2.85487	0.884648
TI4932S002405	YHR016C	16308.4	13413.9	16361.4	12954.6	1.21579	1.26298	0.962634
TI4932S005673	YPR011C	8617.7	6658.48	10171.7	7098.45	1.29424	1.43295	0.903203
TI4932S004866	YOL155W-A	1560.42	1009.05	2795.65	1470.65	1.54643	1.90096	0.813499
TI4932S003260	YKL138C	5652.13	3234.47	7264.46	3819.27	1.74747	1.90206	0.918725
TI4932S004492	YNL304W	1846.86	1982.44	2441.78	2539.11	0.931609	0.961665	0.968746
TI4932S003783	YLR231C	8918.37	8047.94	6843.15	5821.04	1.10816	1.17559	0.942638
TI4932S005150	YOR142W-B	7644.29	13698.9	11958.5	17356.8	0.558022	0.688982	0.809923
TI4932S000133	YBL071C-B	694.706	642.548	1261.22	1000.71	1.08117	1.26033	0.857852
TI4932S000453	YBR254C	15657.6	11138.1	18963	10448.4	1.40577	1.81491	0.774566
TI4932S000178	YBL025W	3707.51	2387.92	4948.66	2357.61	1.55261	2.09902	0.739683
TI4932S001523	YER037W	11497	7256.07	8436.03	5649.5	1.58447	1.49324	1.0611
TI4932S002129	YGR082W	16039.2	9609.59	17469.3	9916.74	1.66909	1.7616	0.947482
TI4932S005010	YOL008W	5785.89	2794.58	9046.84	3357.84	2.0704	2.69425	0.768452
TI4932S001210	YDR328C	22115.9	12989.8	22319.9	12455.7	1.70256	1.79194	0.950119
TI4932S003193	YKL211C	9576.64	7334.02	8176.37	5611.48	1.30578	1.45708	0.896166
TI4932S000561	YCL001W	8809.8	5462.84	11602.3	5391.14	1.61268	2.1521	0.749349
TI4932S004577	YNL214W	5296.94	2229.71	7060.85	2780.17	2.37562	2.53972	0.935385
TI4932S002021	YGL033W	208.144	112.699	248.588	169.409	1.8469	1.46738	1.25864
TI4932S000423	YBR223C	3835.36	3490.79	2661.72	2705.28	1.09871	0.983899	1.11669
TI4932S002623	YIL166C	2144.5	2460.85	1790.11	1745.03	0.871447	1.02584	0.8495
TI4932S002852	YJL191W	33509.3	23106	40595	24971.3	1.45024	1.62566	0.892092
TI4932S005407	YPL264C	9369.91	8084.79	10960.7	8074.91	1.15896	1.35738	0.853821
TI4932S004082	YML052W	20718.7	15973.8	25405.7	19267.1	1.29705	1.31861	0.983651
TI4932S001982	YGL079W	5814.87	2616.35	5695.02	2380.79	2.22251	2.39207	0.929117
TI4932S005628	YPL037C	24803.9	15911.1	26925.7	15054	1.55891	1.78861	0.871573
TI4932S003236	YKL164C	9167.2	10944.6	22425	26117.9	0.837603	0.858606	0.975539
TI4932S005465	YPL206C	10128	8796.75	9544.64	6752.73	1.15134	1.41345	0.814559
TI4932S002772	YIL009C-A	12834.4	5597.69	15786.2	4919.76	2.29281	3.20874	0.71455
TI4932S004669	YNL113W	20751.4	15380.8	21984.2	13475.7	1.34917	1.6314	0.827006
TI4932S004613	YNL172W	1482.11	4523.4	2219.02	5682.63	0.327653	0.390492	0.839077
TI4932S002722	YIL064W	13232.7	8953.3	13403.7	8418.99	1.47796	1.59208	0.928324
TI4932S005393	YPL280W	8642.17	4990.06	5303.29	3336.84	1.73188	1.58932	1.0897
TI4932S003507	YLL052C	21859.2	17554.1	18081.9	13415.5	1.24524	1.34783	0.923887
TI4932S001430	YEL058W	9752.94	8198.2	7281.28	8198.96	1.18964	0.888074	1.33958
TI4932S003916	YLR380W	12228.1	9783.82	9575.77	8363.81	1.24983	1.14491	1.09165
TI4932S004783	YNR007C	3799.19	4692.37	3749.12	4859.3	0.809653	0.771534	1.04941
TI4932S004098	YML036W	4836.32	2281.25	6641.2	2791.31	2.12003	2.37924	0.891053
TI4932S001354	YDR481C	10401.2	9288.52	9889.02	9528.28	1.11979	1.03786	1.07894
TI4932S004911	YOL107W	3395.81	2666.76	4864.65	3008.02	1.27338	1.61723	0.787387
TI4932S003516	YLL041C	17565.9	16395.2	13220.8	9748.02	1.0714	1.35625	0.789974
TI4932S002821	YIR038C	8089.29	4584.55	10839.3	5956.74	1.76447	1.81967	0.969663
TI4932S005550	YPL119C	1387.57	2525.02	1106.11	2300.26	0.549529	0.480862	1.1428
TI4932S001949	YGL115W	11537.1	7039.63	8820.42	5378.75	1.63888	1.63986	0.999398
TI4932S001333	YDR459C	7850.34	5496.84	5741.79	4563.17	1.42816	1.25829	1.135
TI4932S005633	YPL031C	14215.8	10068.2	15765.7	9286.5	1.41194	1.6977	0.831677
TI4932S002873	YJL166W	12469	6639.92	14471.5	6216.64	1.87788	2.32786	0.806699
TI4932S005491	YPL178W	15361.8	10372.1	17373	9694.62	1.48108	1.79202	0.826483
TI4932S002064	YGR012W	6666.56	5634.19	6813.29	5491.63	1.18323	1.24067	0.953708
TI4932S003437	YKR051W	7957.9	6162.66	8467.3	6497.58	1.29131	1.30315	0.990915
TI4932S005832	YPR184W	1106.18	2488.6	2111.34	3232.87	0.444499	0.653087	0.680613
TI4932S004462	YNL336W	13835.8	11278.8	15418.3	9397.7	1.22671	1.64065	0.747697
TI4932S001326	YDR451C	4100.7	2426.74	12557.9	7679.88	1.6898	1.63517	1.03341
TI4932S002160	YGR112W	6330	4198	6271.53	4313.57	1.50786	1.45391	1.03711
TI4932S001721	YFL033C	3353.53	9688.02	5147.32	10096.5	0.346153	0.509815	0.678977
TI4932S001056	YDR174W	20513.6	16981.5	19358.4	15644.6	1.208	1.23738	0.976254
TI4932S003523	YLL033W	7741.42	4076.73	6516.58	3322.34	1.89893	1.96144	0.968128
TI4932S002830	YJL218W	4577.92	2202.18	11526.6	4515.17	2.07881	2.55285	0.814308
TI4932S001268	YDR384C	27193.6	27421.9	25400.4	22824.1	0.991673	1.11288	0.891091
TI4932S001692	YFL061W	11350.9	8292.43	12100.1	8467.6	1.36883	1.42899	0.9579
TI4932S003070	YJR048W	22747.3	14902.1	29359.9	16029	1.52645	1.83168	0.833363
TI4932S001494	YER010C	15345.8	9232.49	14409	8402.57	1.66216	1.71484	0.96928
TI4932S005391	YPL282C	313.055	656.131	1196.83	1230.85	0.477123	0.972365	0.490683
TI4932S003624	YLR072W	9696.78	10887.5	8531.55	10695.5	0.890637	0.797673	1.11654
TI4932S005107	YOR095C	15873.5	12881.1	17366.2	12335.2	1.23231	1.40785	0.875308
TI4932S000357	YBR159W	14004.1	10182.4	15234	9403.29	1.37532	1.62007	0.848925
TI4932S002614	YHR215W	7122.78	4988.64	4417.06	3764.32	1.4278	1.1734	1.21681
TI4932S005705	YPR047W	4088.95	3493.63	6884.52	5324.81	1.1704	1.29291	0.905243
TI4932S003107	YJR088C	12472.3	9766.64	11439	9699.45	1.27703	1.17935	1.08283
TI4932S000450	YBR251W	5189.11	3795.76	4585.15	3514.36	1.36708	1.30469	1.04782
TI4932S005185	YOR178C	2612.85	6737.05	2581.12	4370.76	0.387833	0.590543	0.656739
TI4932S003597	YLR044C	35428.9	30364.1	31218.2	25673.1	1.1668	1.21599	0.959551
TI4932S002142	YGR095C	23543.5	19164.6	27453.3	19596.2	1.22849	1.40095	0.876899
TI4932S002604	YHR211W	2795.02	6019.27	4365.49	6023.22	0.464346	0.724777	0.640675
TI4932S000300	YBR096W	9014.46	4581.44	10940.1	4571.6	1.9676	2.39305	0.822215
TI4932S004944	YOL075C	2631.31	4058.3	2582.63	3726.38	0.648377	0.693067	0.935518
TI4932S000080	YAR020C	2893.58	3275.08	4067.77	3767.04	0.883514	1.07983	0.818195
TI4932S005130	YOR120W	21234.1	18815.4	26521.7	20697.5	1.12855	1.28139	0.880717
TI4932S000943	YDR056C	9099.23	5860.9	10334.2	6472.9	1.55253	1.59654	0.972438
TI4932S001681	YER186C	6307.64	5978.96	7195.41	6288.19	1.05497	1.14427	0.921958
TI4932S002894	YJL143W	28337.3	22986.2	31946.8	21016.6	1.23279	1.52008	0.811008
TI4932S005029	YOR011W	4345.28	4659.53	5842.16	6122.22	0.932558	0.954255	0.977263
TI4932S005453	YPL218W	24828.5	17551.6	30009	17011.3	1.4146	1.76406	0.801899
TI4932S004848	YNR072W	2764.9	6593.98	3643.39	5256.67	0.419308	0.693097	0.604977
TI4932S004877	YOL143C	10407.2	4097.78	23137.1	9817.76	2.53972	2.35666	1.07768
TI4932S003351	YKL040C	8511.35	5401.57	7713.5	4914.68	1.57572	1.56948	1.00397
TI4932S005754	YPR107C	11326.9	7009.08	13236	6627.16	1.61603	1.99724	0.80913
TI4932S002678	YIL111W	3913.34	3216.68	4189.29	2629.53	1.21658	1.59317	0.763624
TI4932S002601	YHR208W	13576.4	12777.7	10511	9629.18	1.0625	1.09158	0.973361
TI4932S001657	YER163C	21751	13712.5	21051.4	11031.7	1.58622	1.90826	0.83124
TI4932S001769	YFR015C	3268.07	4947.15	3997.67	5923.92	0.660598	0.674835	0.978902
TI4932S002033	YGL020C	6280.17	3967.74	7776.82	4226.04	1.58281	1.84021	0.860122
TI4932S004545	YNL249C	4512.1	3481.34	4115.58	3098.67	1.29608	1.32818	0.975835
TI4932S002622	YIL169C	1005.46	4801.43	1245.46	4116.77	0.209409	0.302533	0.692187
TI4932S005358	YOR362C	18052.5	13689.1	18547.5	13752.9	1.31875	1.34862	0.977851
TI4932S003570	YLR017W	27086.5	19774.3	29338.8	21299.4	1.36978	1.37745	0.994435
TI4932S000589	YCR027C	14588.9	8894.25	11968.3	6709.72	1.64026	1.78373	0.919569
TI4932S000370	YBR171W	6956.56	6399.09	7123.92	5488.01	1.08712	1.29809	0.837475
TI4932S001583	YER089C	20535.5	18658.8	16275.2	15150	1.10058	1.07427	1.02449
TI4932S002191	YGR146C	12007.4	11054.3	7395.42	5156.42	1.08622	1.43422	0.757364
TI4932S000533	YCL034W	17843.2	14856.9	18297.2	15252.7	1.201	1.1996	1.00117
TI4932S000272	YBR070C	4991.36	2193.93	8979.62	3007.99	2.27507	2.98526	0.762102
TI4932S004539	YNL255C	18575.9	11381.2	19178.1	10581.7	1.63216	1.81239	0.900554
TI4932S003395	YKR004C	1043.58	698.758	1305.75	998.066	1.49348	1.30828	1.14156
TI4932S000373	YBR175W	17674.1	12009.9	18444.9	11533	1.47163	1.59932	0.920158
TI4932S005293	YOR293C-A	61.112	40.092	255.944	99.888	1.52429	2.56231	0.594891
TI4932S005009	YOL009C	8019.74	4219.21	6975.86	4242.35	1.90077	1.64434	1.15595
TI4932S004201	YMR068W	8935.45	7323.22	8052.11	6543.37	1.22015	1.23058	0.99153
TI4932S005313	YOR313C	315.68	217.919	906.979	738.026	1.44861	1.22893	1.17876
TI4932S004979	YOL038C-A	1298.64	864.185	2962.19	2045.79	1.50274	1.44794	1.03784
TI4932S000830	YDL067C	13190	8093.57	16853.5	8305.48	1.62968	2.0292	0.803115
TI4932S005140	YOR131C	13402	7452.15	16256.8	7844.37	1.79841	2.07242	0.867784
TI4932S000432	YBR233W-A	4275.24	2018.26	4350.45	2243.13	2.11828	1.93946	1.0922
TI4932S001077	YDR194W-A	163.79	122.962	777.425	424.027	1.33204	1.83343	0.726527
TI4932S004017	YML116W	11368.5	12214.3	10116.6	9514.83	0.930753	1.06325	0.875389
TI4932S001586	YER092W	13624.5	8161.51	16197.5	8161.4	1.66937	1.98465	0.841137
TI4932S003472	YKR087C	18326.3	14027.8	18623.7	13299.1	1.30643	1.40037	0.932915
TI4932S002216	YGR168C	9795.07	4753.4	7811.15	3598.22	2.06064	2.17084	0.949241
TI4932S001792	YFR036W	13490.5	9936.15	14533.9	8440.67	1.35772	1.72189	0.788509
TI4932S003043	YJR016C	22352.1	20430.2	19381.4	17596.1	1.09407	1.10146	0.993294
TI4932S002123	YGR076C	5151.1	2892.34	5271.89	2636.93	1.78095	1.99925	0.890807
TI4932S002089	YGR037C	16239.8	9870.53	22332.4	10444.6	1.64528	2.13818	0.769479
TI4932S000209	YBR005W	19686.2	12159.9	27005.9	18105	1.61894	1.49163	1.08535
TI4932S000335	YBR136W	1457.27	3844.24	1827.93	4179.47	0.379079	0.43736	0.866742
TI4932S002429	YHR038W	1441.99	1055.3	2637.73	1470.72	1.36642	1.7935	0.761875
TI4932S000456	YBR256C	15676.6	11105.8	14652.6	8385.51	1.41157	1.74737	0.807822
TI4932S001962	YGL100W	6501.22	5744.77	7825.25	5924.32	1.13168	1.32087	0.856766
TI4932S004281	YMR150C	3861.62	1784.3	4178.67	1622.63	2.16423	2.57524	0.840399
TI4932S002148	YGR101W	11991.2	7127.57	12153.3	6953.69	1.68236	1.74775	0.962587
TI4932S003667	YLR118C	11571.5	7403.47	13976.5	7958.82	1.56298	1.7561	0.890029
TI4932S003269	YKL127W	7540.73	6073.52	9674.84	7404.39	1.24158	1.30664	0.950207
TI4932S001304	YDR424C	6957.22	2604.4	13010.9	3375.67	2.67134	3.85432	0.693075
TI4932S003259	YKL138C-A	3519.07	1954.29	4765.78	2476.04	1.8007	1.92476	0.935545
TI4932S000314	YBR111W-A	2661.67	994.842	3548.25	1240.56	2.67547	2.86021	0.935412
TI4932S001715	YFL038C	22872.7	17825.7	21091.8	15969.3	1.28313	1.32077	0.971499
TI4932S000204	YBL001C	14316.4	7858.92	18484.3	6595.03	1.82167	2.80276	0.649955
TI4932S005590	YPL077C	6544.11	4186.46	5601.39	4051.28	1.56316	1.38262	1.13058
TI4932S004207	YMR074C	12151.6	6440.46	12264.9	4684.57	1.88677	2.61815	0.720651
TI4932S001505	YER019C-A	15738.3	10025.6	18382	8796.68	1.56981	2.08965	0.751231
TI4932S002958	YJL077W-B	3103.9	6172.51	2152.94	3639.57	0.502859	0.591538	0.850087
TI4932S001919	YGL147C	31473.3	21170.9	33051.8	20702.4	1.48663	1.59652	0.931168
TI4932S002637	YIL152W	6339.73	5104.44	8220.47	5936.69	1.242	1.38469	0.896955
TI4932S005797	YPR152C	6437.32	6168.95	4859.09	5670.5	1.0435	0.856908	1.21775
TI4932S002923	YJL114W	9.233	10.357	16.196	14.294	0.891474	1.13306	0.786783
TI4932S000264	YBR061C	9901.4	8077.12	8791.52	6853	1.22586	1.28287	0.955557
TI4932S001441	YEL047C	9371.79	8393.5	10457.2	8320.62	1.11655	1.25678	0.888424
TI4932S004233	YMR101C	151.783	92.332	380.651	198.224	1.64388	1.92031	0.856052
TI4932S000170	YBL032W	9159.82	6285.03	6929.53	5377.93	1.4574	1.28851	1.13107
TI4932S001489	YER006W	18680.4	21467.8	17809.6	19363.6	0.870158	0.919744	0.946087
TI4932S001598	YER104W	4824.37	2782.01	7820.9	3980.32	1.73413	1.96489	0.88256
TI4932S002848	YJL196C	18977.6	15283.1	22481.4	15712.2	1.24174	1.43082	0.86785
TI4932S003382	YKL009W	24973	19081.4	23869.5	18913.4	1.30876	1.26204	1.03701
TI4932S002765	YIL016W	12025.9	6844.02	12164.4	5763.03	1.75713	2.11076	0.832466
TI4932S004255	YMR123W	23143.9	13795.8	27348.8	13365.7	1.6776	2.04619	0.819867
TI4932S002893	YJL144W	2010.64	1191.09	3723.88	1965.58	1.68806	1.89455	0.891009
TI4932S003875	YLR333C	28430	19187.3	31964.4	19906.9	1.48171	1.60569	0.922784
TI4932S002862	YJL179W	5148.24	1653.25	5519.79	2103	3.11402	2.62472	1.18642
TI4932S002869	YJL171C	26297.5	24141.5	30100.5	24940	1.08931	1.20692	0.902554
TI4932S005226	YOR220W	22377.5	16428	27191.9	19156.5	1.36215	1.41946	0.959625
TI4932S005176	YOR167C	14267.1	6823.8	19316.5	6445.3	2.09078	2.99698	0.697629
TI4932S004674	YNL107W	13546.1	9701.98	13083.5	8479.67	1.39622	1.54292	0.904921
TI4932S001996	YGL062W	10839.8	13824.2	10811.6	16209.9	0.784118	0.666971	1.17564
TI4932S003670	YLR121C	28506.8	26280.1	24109.3	22631.6	1.08473	1.0653	1.01824
TI4932S000402	YBR201C-A	5692.7	2727.16	7657.54	3235.82	2.08741	2.36649	0.882072
TI4932S003611	YLR058C	7249.19	6696.5	13390.3	12784.8	1.08253	1.04736	1.03358
TI4932S002969	YJL065C	14593.2	8368.32	17675.7	8535.07	1.74387	2.07096	0.84206
TI4932S005636	YPL028W	31062.5	26394.4	28487.6	22340.8	1.17686	1.27514	0.922928
TI4932S000686	YDL219W	2429.09	1017	3573.17	1221.95	2.38848	2.92416	0.816809
TI4932S002481	YHR086W	6296.09	7161.88	5515.94	5367.08	0.879111	1.02773	0.855387
TI4932S002503	YHR109W	3785.28	3991.58	4152.37	4013.84	0.948315	1.03451	0.916676
TI4932S000027	YAL042W	20888.9	17870.8	15352.6	13316.5	1.16888	1.1529	1.01386
TI4932S000777	YDL124W	4193.53	2999.73	5089.11	3405.76	1.39797	1.49426	0.935558
TI4932S000375	YBR177C	18493.1	16854.8	21572.4	19171.7	1.0972	1.12522	0.975094
TI4932S003249	YKL149C	3864.1	3582.02	3661.58	3476.86	1.07875	1.05313	1.02433
TI4932S001860	YGL213C	9860.85	9764.32	10698.9	10609.1	1.00989	1.00846	1.00141
TI4932S003434	YKR048C	30540.3	29532	27461	27194.5	1.03414	1.0098	1.02411
TI4932S005609	YPL056C	9572.88	12031.2	8136.15	8528.29	0.79567	0.954019	0.834019
TI4932S004960	YOL058W	9075.27	6800.42	9144.6	6663.99	1.33452	1.37224	0.97251
TI4932S005049	YOR032W-A	2500.32	2244.1	6316.73	4512.15	1.11417	1.39994	0.795874
TI4932S000762	YDL137W	15413.4	10699.7	16593.3	9836.18	1.44055	1.68696	0.853931
TI4932S005581	YPL087W	14167.3	10769.5	17603.2	10427.5	1.3155	1.68814	0.779259
TI4932S004555	YNL239W	11817	10867.7	14971.8	12425.2	1.08735	1.20495	0.902401
TI4932S005111	YOR099W	10959.2	8611.91	13415.1	8506.48	1.27257	1.57705	0.806929
TI4932S002372	YHL014C	1420.79	1357.81	1647.56	1621.84	1.04638	1.01586	1.03004
TI4932S002362	YHL023C	4318.17	8027.77	3039.3	5749.28	0.537904	0.528639	1.01753
TI4932S002581	YHR189W	3539.09	3937.51	2365.11	3465.32	0.898816	0.682508	1.31693
TI4932S005677	YPR017C	10020.1	6265.27	12933.6	6063.96	1.59931	2.13286	0.749847
TI4932S003869	YLR326W	16938.7	14966.9	15009.4	12102.2	1.13175	1.24022	0.912534
TI4932S001384	YDR513W	13176.9	5735.63	17204.4	6273.87	2.29737	2.74223	0.837773
TI4932S000782	YDL119C	3067.6	1718.47	4336.87	2717.36	1.78508	1.59599	1.11848
TI4932S003717	YLR161W	244.452	473.744	256.191	285.762	0.516	0.896519	0.57556
TI4932S004324	YMR191W	15329.9	12669.7	12957.4	8726.96	1.20997	1.48475	0.814933
TI4932S000100	YBL106C	4508.7	7379.64	8263.67	10715.9	0.610966	0.771164	0.792264
TI4932S000225	YBR020W	25209.7	23037.3	24077.4	22680.4	1.0943	1.06159	1.03081
TI4932S000253	YBR050C	5916.66	4241.09	4572.68	2464.76	1.39508	1.85522	0.751974
TI4932S003251	YKL146W	19424.5	18843.9	15632.6	14219.4	1.03081	1.09938	0.937624
TI4932S003032	YJR006W	5623.01	5836.88	4839.77	5055.44	0.963359	0.957339	1.00629
TI4932S001047	YDR167W	9681.23	6303.04	11005.2	6676.21	1.53596	1.64843	0.931775
TI4932S001345	YDR471W	26759.3	18748.2	28845.5	18973.5	1.4273	1.5203	0.938828
TI4932S004959	YOL059W	17296.5	14334.3	16613.7	14312.8	1.20665	1.16075	1.03954
TI4932S005742	YPR093C	13538.4	8457.03	8924.88	6300.21	1.60085	1.4166	1.13007
TI4932S002443	YHR050W-A	1356.94	1344.34	1749.65	1278.13	1.00937	1.36891	0.737352
TI4932S002085	YGR034W	21359.9	14902.8	27709	15370.7	1.43328	1.80271	0.795069
TI4932S003045	YJR019C	4465.06	3151.98	6030.5	3614.5	1.41659	1.66842	0.849059
TI4932S005472	YPL198W	21885.7	17125.1	21639	14822.7	1.27799	1.45985	0.875426
TI4932S005093	YOR079C	11853.1	7869.75	12123.9	7445.15	1.50616	1.62843	0.924916
TI4932S002384	YHL003C	11766.1	8832.59	10979.1	8413.38	1.33212	1.30496	1.02082
TI4932S000363	YBR164C	12739.5	7496.9	12990.9	7236.92	1.6993	1.79508	0.946643
TI4932S000800	YDL100C	14639	11273	17356.7	11441	1.29859	1.51707	0.855991
TI4932S001965	YGL097W	12579.8	11126	9219.54	9634.25	1.13067	0.956954	1.18153
TI4932S001318	YDR441C	21360.1	14753.1	16634.7	10499	1.44784	1.5844	0.913809
TI4932S003365	YKL024C	19900.2	11873.3	18969.9	9506.44	1.67605	1.99548	0.839926
TI4932S000502	YCL069W	10248.7	12320.7	10035.3	11244.6	0.831825	0.892457	0.932062
TI4932S005052	YOR034C-A	3100.07	2455.81	4646.1	3015.16	1.26234	1.54091	0.819216
TI4932S003052	YJR029W	8293.84	14549	12692.2	19023.1	0.570062	0.667202	0.854407
TI4932S000301	YBR097W	3553.7	3761.36	5486.02	5163.95	0.944791	1.06237	0.889325
TI4932S002275	YGR230W	2352.45	913.346	3954.3	1566.28	2.57564	2.52465	1.0202
TI4932S002863	YJL178C	9981.61	7259.04	11023	7581.63	1.37506	1.4539	0.945772
TI4932S001404	YDR533C	12029.7	7405.21	14299.6	7894.63	1.6245	1.8113	0.896867
TI4932S004080	YML054C-A	3907.25	3555.22	3887.1	3508.88	1.09902	1.10779	0.992082
TI4932S001487	YER004W	16545	13338.6	22399.9	16312.7	1.24038	1.37316	0.903308
TI4932S001873	YGL198W	25945.2	14990.1	25106.6	12516	1.73083	2.00596	0.862843
TI4932S005165	YOR157C	12396.1	8699.79	13401.9	9010.93	1.42488	1.48729	0.958033
TI4932S005121	YOR111W	1855.32	1107.14	1908.07	1194.37	1.67577	1.59755	1.04896
TI4932S004531	YNL263C	23815.4	15197.8	25218.9	13743.1	1.56702	1.83502	0.853954
TI4932S002988	YJL047C-A	455.632	295.291	847.728	412.576	1.54299	2.05472	0.750951
TI4932S001629	YER138C	10583.5	15946.8	15426.1	19100	0.663677	0.807648	0.821741
TI4932S003197	YKL207W	18265.7	12192.4	23125.4	13078.8	1.49812	1.76816	0.847277
TI4932S001275	YDR391C	12359.1	8483.41	11440.6	6917.36	1.45685	1.6539	0.880859
TI4932S003302	YKL091C	4844.98	3386.54	7138.1	3959.81	1.43066	1.80264	0.793647
TI4932S004043	YML091C	1112.78	1844.58	1151.93	1461.35	0.60327	0.78827	0.76531
TI4932S005477	YPL192C	4964.04	4087.79	5879.81	3318.44	1.21436	1.77186	0.685358
TI4932S004794	YNR018W	31292	26335.9	25196.5	19834.6	1.18819	1.27033	0.935341
TI4932S000797	YDL103C	6878.87	5754.28	6484.96	5394.15	1.19544	1.20222	0.994356
TI4932S002560	YHR167W	6782.48	4037.53	6436.52	3766.26	1.67986	1.709	0.982953
TI4932S003255	YKL142W	11525.1	5966.46	17274.4	6941.21	1.93165	2.48868	0.776177
TI4932S003104	YJR084W	14170.1	14296.5	15719	14357.5	0.991163	1.09483	0.905316
TI4932S004486	YNL310C	4494.42	2415.71	5359.02	2337.39	1.8605	2.29273	0.811477
TI4932S002183	YGR136W	35878.7	33635.3	36406.6	32025.7	1.0667	1.13679	0.938341
TI4932S003779	YLR227W-B	5386.12	10015	8283.46	13974.9	0.537804	0.592738	0.907322
TI4932S000691	YDL214C	1102.68	1611.75	1548.12	1918.17	0.684154	0.80708	0.847691
TI4932S002447	YHR054C	9025.45	6210.42	10359.4	7200.56	1.45328	1.43869	1.01014
TI4932S003468	YKR083C	1369.12	884.307	1928.94	1205.67	1.54824	1.59989	0.967715
TI4932S000705	YDL200C	1894.68	1223.51	1998.51	1170.54	1.54857	1.70734	0.907005
TI4932S003268	YKL128C	21239.4	16316.1	21398.3	15771.3	1.30175	1.35679	0.959432
TI4932S001185	YDR306C	9263.84	7223.87	10192.9	7090.96	1.28239	1.43745	0.892134
TI4932S005471	YPL199C	20631.9	16764	18891.1	13484.1	1.23073	1.40099	0.878467
TI4932S003332	YKL060C	28093.5	22873.9	35828.3	25468.6	1.22819	1.40676	0.873063
TI4932S002922	YJL113W	10.18	10.821	17.352	16.282	0.940763	1.06572	0.882752
TI4932S004593	YNL195C	2030.44	1498.57	6559.32	4629.95	1.35491	1.41672	0.956377
TI4932S000918	YDR033W	33808.1	29867.6	35928	29876.5	1.13193	1.20255	0.941277
TI4932S004861	YOL159C-A	3502.23	1453.05	4104.54	1535.09	2.41026	2.6738	0.901435
TI4932S003132	YJR112W	14495.8	9943.05	16149.5	10756.9	1.45789	1.50131	0.971073
TI4932S001292	YDR410C	18043.6	6715.21	18922.9	6386.44	2.68698	2.96299	0.90685
TI4932S003209	YKL192C	11790.1	7414.47	15300.1	7921.84	1.59015	1.93138	0.823323
TI4932S004169	YMR035W	10217	5197.06	10518.6	4913.66	1.96592	2.14069	0.918359
TI4932S002579	YHR187W	8244.15	5556.57	7319.96	4507.99	1.48368	1.62377	0.913722
TI4932S001610	YER117W	21228.8	15340.7	24983.6	15168.7	1.38382	1.64705	0.840186
TI4932S002615	YHR216W	4832.36	4446.74	2784.93	2718.01	1.08672	1.02462	1.06061
TI4932S002524	YHR132C	13366.3	11944.6	12299.2	10845.7	1.11903	1.13402	0.986783
TI4932S001162	YDR282C	1560.65	1756.73	1309.7	1704.45	0.888382	0.768396	1.15615
TI4932S004516	YNL279W	3744.72	3323.28	5446.39	5290.51	1.12681	1.02946	1.09456
TI4932S000393	YBR196C	14245.6	16793	13211.3	14984.9	0.848307	0.881638	0.962195
TI4932S003795	YLR246W	2640.52	2458.95	2771.23	2498.3	1.07384	1.10925	0.96808
TI4932S005415	YPL257W	2073.19	1327.95	2558.51	1372.58	1.56119	1.86401	0.837546
TI4932S003264	YKL133C	2308.14	1853.62	4001.77	2755.44	1.2452	1.45232	0.857392
TI4932S004756	YNL024C	9145.56	6315.7	6973.52	5357.09	1.44807	1.30174	1.11241
TI4932S004609	YNL177C	1805.69	2217.59	2091.56	2092.5	0.814258	0.99955	0.814625
TI4932S003451	YKR065C	5238.55	2783.73	7278.74	3053.02	1.88185	2.38411	0.789329
TI4932S004807	YNR032W	13461.4	8751.28	12200	8141.09	1.53822	1.49857	1.02646
TI4932S003727	YLR172C	22468.2	17390.3	27168	18128.9	1.29199	1.4986	0.862132
TI4932S005463	YPL208W	3610.52	3095.86	5009.57	3700.99	1.16624	1.35358	0.861599
TI4932S001760	YFR007W	6313.35	3907.51	6676.37	3701.99	1.6157	1.80345	0.895891
TI4932S002010	YGL047W	6327.58	3340.39	8259.82	3707.64	1.89426	2.22779	0.850289
TI4932S005322	YOR323C	14694.3	15314	14610.9	15487.3	0.959529	0.943411	1.01708
TI4932S002814	YIR031C	9870.36	10060.2	6773.77	8058.87	0.981133	0.840536	1.16727
TI4932S002671	YIL118W	18603	13718	14625	11668.4	1.3561	1.25339	1.08195
TI4932S004736	YNL044W	19783.6	14801.6	26023.9	16257.4	1.33658	1.60075	0.834974
TI4932S005536	YPL132W	4408.76	3086.45	3302.79	2449.94	1.42843	1.34811	1.05958
TI4932S002779	YIL003W	13391.6	8629.24	12478.5	7895.21	1.55189	1.58052	0.981886
TI4932S005589	YPL078C	18095.3	12105.7	17866.2	11761.6	1.49478	1.51903	0.984039
TI4932S005485	YPL184C	5775.35	6812.15	6073.52	6406.3	0.847802	0.948054	0.894255
TI4932S001935	YGL130W	10413.3	10574.2	10914.2	10049.2	0.984788	1.08608	0.906736
TI4932S000224	YBR019C	17730.7	20130.4	17716.2	18992.2	0.880792	0.932814	0.944231
TI4932S005413	YPL257W-B	10924.8	16380.8	15013.1	18862.6	0.666925	0.795919	0.837931
TI4932S005374	YOR381W	9914.57	13875.1	11705.5	16045	0.714557	0.729543	0.979457
TI4932S003178	YJR159W	9067.76	6614.69	11560.4	9011.59	1.37085	1.28284	1.06861
TI4932S004215	YMR083W	19352.4	16228.1	20837.9	16848.6	1.19252	1.23677	0.96422
TI4932S000462	YBR262C	7280.43	3350.89	7220.47	2470.61	2.17269	2.92254	0.743425
TI4932S003167	YJR148W	10617.8	7552.63	9523.3	7332.63	1.40585	1.29876	1.08246
TI4932S005522	YPL148C	15818.9	7740.68	12266.1	6289.52	2.0436	1.95025	1.04787
TI4932S000699	YDL206W	1281.21	1666.31	1261.23	1546.71	0.768893	0.815427	0.942934
TI4932S004417	YMR281W	5847.84	3747.91	4556.83	2371.53	1.56029	1.92148	0.812028
TI4932S000587	YCR024C-A	10549.8	15940.3	13041.5	14289.1	0.661831	0.912687	0.725146
TI4932S004744	YNL036W	7275.85	4470.01	8301.46	4378.71	1.6277	1.89587	0.858553
TI4932S004040	YML094W	9514.2	6231.03	12988.5	6696.14	1.52691	1.9397	0.787188
TI4932S004179	YMR045C	8313.31	14328	12414.4	17876.4	0.580212	0.694456	0.835491
TI4932S001646	YER153C	1198.34	1590.46	846.273	1163.46	0.753459	0.727379	1.03586
TI4932S001012	YDR126W	6565.26	5126.42	8327.88	5107.3	1.28067	1.63058	0.785406
TI4932S005230	YOR224C	33437.7	24258.4	34010.2	23274.7	1.3784	1.46125	0.943297
TI4932S000487	YBR289W	4623.75	10499.9	5220.16	12022.4	0.440362	0.434202	1.01419
TI4932S002981	YJL053W	10065.7	9440.19	11707.1	8803.85	1.06626	1.32977	0.80184
TI4932S000935	YDR046C	25232.1	27190.5	17020.1	17309.8	0.927974	0.983268	0.943765
TI4932S001237	YDR358W	3025.01	2853.5	3779.74	3773.44	1.06011	1.00167	1.05834
TI4932S001900	YGL169W	19094.8	16601.1	13647	12681.8	1.15021	1.07611	1.06886
TI4932S000216	YBR012W-B	7162.78	13188.1	11733.8	16724.4	0.543123	0.701598	0.774123
TI4932S003340	YKL052C	13734.2	11135.1	11558	10382.5	1.23341	1.11322	1.10797
TI4932S005650	YPL013C	9824.82	6462.96	11508.6	6803.43	1.52017	1.69159	0.898667
TI4932S005458	YPL213W	12381	9166.4	13227.8	8512.42	1.3507	1.55394	0.869211
TI4932S004953	YOL065C	1756.96	1804.56	2758.37	2594.22	0.973622	1.06327	0.915684
TI4932S000051	YAL020C	9303.75	6735.2	6756.54	5328.44	1.38136	1.26801	1.08939
TI4932S002743	YIL041W	18324.4	12539.2	18202	12140.7	1.46137	1.49925	0.97473
TI4932S002241	YGR194C	1380.29	1646.75	1616.89	1828.87	0.838186	0.884096	0.948072
TI4932S000278	YBR076W	1982.07	1119.95	7351.6	4154.95	1.76979	1.76936	1.00024
TI4932S005727	YPR073C	11065.2	6033.52	12034.1	6327.11	1.83395	1.90198	0.96423
TI4932S003183	YKL221W	470.866	548.682	1360.61	1134.19	0.858177	1.19963	0.715369
TI4932S000549	YCL017C	8238.96	7664.4	7405.01	7743.81	1.07496	0.956249	1.12415
TI4932S001098	YDR214W	21148.5	16994.2	20046.6	14208.2	1.24446	1.41092	0.882019
TI4932S005231	YOR226C	20409.8	13440.6	18874.6	11914.7	1.51852	1.58414	0.958575
TI4932S003245	YKL154W	8237.73	5299.6	8178.07	5554.21	1.55441	1.47241	1.05569
TI4932S001868	YGL205W	465.791	903.106	584.277	740.415	0.515766	0.789121	0.653595
TI4932S000824	YDL075W	20154.6	12565.7	22679	12061.2	1.60393	1.88033	0.853006
TI4932S002079	YGR028W	7712.91	4787.34	7963.06	4918.83	1.61111	1.61889	0.995189
TI4932S005710	YPR054W	11897.1	11532.3	12859.5	12376.2	1.03163	1.03906	0.992849
TI4932S005718	YPR063C	15434.3	13334.7	19945.4	13554.4	1.15746	1.47151	0.786579
TI4932S003156	YJR136C	5398.84	4500.24	4920.73	3910.04	1.19968	1.25849	0.95327
TI4932S003190	YKL214C	7072.53	3437.59	8324.13	3812.59	2.05741	2.18333	0.942326
TI4932S005655	YPL008W	2908.17	3524.05	3138.14	3787.52	0.825235	0.828548	0.996001
TI4932S002132	YGR085C	23742.2	18117	25289.8	18036.2	1.31049	1.40217	0.934617
TI4932S003888	YLR348C	5572.59	3428.55	7653.66	5472.78	1.62535	1.3985	1.16221
TI4932S002034	YGL019W	22110.9	13767.7	23211.6	14434.1	1.606	1.60811	0.998691
TI4932S000598	YCR036W	10959	9192.82	8399.09	6932.33	1.19212	1.21158	0.983938
TI4932S002569	YHR176W	2511	1426.33	3215.09	1816.07	1.76046	1.77036	0.994409
TI4932S003101	YJR080C	4817.71	3385.38	4509.33	3489.79	1.42309	1.29215	1.10134
TI4932S002660	YIL129C	2930.96	7653.96	2958.48	7444.1	0.382934	0.397426	0.963536
TI4932S004548	YNL246W	21187.7	19685.8	20931.4	18648.9	1.07629	1.12239	0.958929
TI4932S000994	YDR107C	7447.9	7867.15	8417.83	8593.8	0.946709	0.979523	0.9665
TI4932S005804	YPR158W-B	10151	16101.7	14594.3	18906.1	0.630434	0.771933	0.816695
TI4932S002145	YGR098C	1677.41	3093.84	3888.25	4891.72	0.542179	0.794864	0.682103
TI4932S005841	YPR193C	2531.91	2805.66	3005.47	2372.76	0.902426	1.26666	0.712448
TI4932S004691	YNL090W	8409.81	3878.19	5935.64	3089.58	2.16849	1.92118	1.12873
TI4932S000025	YAL044C	10546.5	3677.59	19846	7747.35	2.86778	2.56165	1.11951
TI4932S002857	YJL185C	4437.09	2509.03	4346.53	2252.8	1.76845	1.92938	0.916586
TI4932S004206	YMR073C	4044.92	1596.19	2621.01	951.7	2.53411	2.75403	0.920145
TI4932S003323	YKL068W-A	11492.7	7613.57	10074.7	5729.64	1.5095	1.75836	0.858472
TI4932S002564	YHR171W	1796.58	1742.22	2064.61	2004.96	1.0312	1.02975	1.00141
TI4932S001891	YGL179C	4890.81	5167.1	4264.81	4223.05	0.946529	1.00989	0.937261
TI4932S003632	YLR081W	32481.2	29054.9	32499.5	28994.7	1.11793	1.12088	0.997367
TI4932S001545	YER055C	19254.4	14224.4	18072.2	12358.3	1.35362	1.46235	0.925645
TI4932S002461	YHR068W	18104.5	18493.2	19920.6	18608.8	0.97898	1.07049	0.914513
TI4932S003088	YJR066W	6653.56	7599.12	7252.74	8342	0.87557	0.869424	1.00707
TI4932S002619	YIL176C	6129.38	4792.47	6457.31	5448.03	1.27896	1.18526	1.07906
TI4932S002277	YGR232W	11244.1	6018.5	10950.1	5493.31	1.86825	1.99334	0.937243
TI4932S001673	YER178W	18452.7	17049.2	15115.6	15642.4	1.08232	0.966319	1.12004
TI4932S000766	YDL133C-A	22025.8	14058.5	23647.5	13364.3	1.56673	1.76945	0.885432
TI4932S001282	YDR399W	23307.6	18305.1	25688.7	18932.4	1.27328	1.35686	0.938403
TI4932S001554	YER062C	32041.7	26881.5	24170	20065.5	1.19196	1.20455	0.98955
TI4932S004079	YML054C	6790.22	8095.76	6644.46	8114.27	0.838738	0.818861	1.02427
TI4932S000939	YDR051C	8161.96	6230.06	7418	4976.68	1.31009	1.49055	0.878933
TI4932S003626	YLR074C	26919.7	21409.9	26855.3	21418.9	1.25735	1.25381	1.00282
TI4932S003749	YLR195C	15582.9	12975.3	13027.5	11496.1	1.20097	1.1332	1.0598
TI4932S001383	YDR512C	3843.31	1656.78	5082.68	1765.69	2.31974	2.87857	0.805866
TI4932S001738	YFL014W	8375.63	3007.79	19969.7	5581.79	2.78464	3.57764	0.778346
TI4932S002164	YGR118W	25077.6	22179.7	29595.4	23320.4	1.13066	1.26907	0.89093
TI4932S004010	YML124C	20995.1	19907.9	21060.9	18459.3	1.05461	1.14094	0.924334
TI4932S005058	YOR040W	6387.67	4634.61	6320.02	5195.13	1.37825	1.21653	1.13294
TI4932S003735	YLR180W	23843	20641.9	26446.6	25001.4	1.15508	1.05781	1.09196
TI4932S005449	YPL222W	9919.89	10061.3	7671.73	8732.09	0.985942	0.878567	1.12222
TI4932S002269	YGR222W	8091.59	4590.74	8032.67	3718.45	1.76259	2.16022	0.815928
TI4932S002853	YJL190C	29417.5	19599.4	35773	20428.5	1.50094	1.75113	0.857123
TI4932S002572	YHR179W	24782.8	22903.7	27283.3	23266.9	1.08204	1.17262	0.922756
TI4932S002802	YIR019C	9278.64	24047.1	21405.9	36849	0.385853	0.580909	0.664223
TI4932S000680	YDL226C	11498.4	10964	10228.2	10548.2	1.04874	0.969655	1.08156
TI4932S001306	YDR427W	8327.68	5352.44	8433.55	5477.86	1.55587	1.53957	1.01059
TI4932S003256	YKL141W	12776.2	7758.06	16476.5	7845.66	1.64683	2.10007	0.784177
TI4932S001562	YER070W	7733.88	9140.98	9620.32	11371.9	0.846067	0.845974	1.00011
TI4932S001852	YGL224C	12855.4	10042	13524.3	8947.79	1.28015	1.51147	0.846958
TI4932S004400	YMR265C	16550.4	16062.3	13264.9	13858.5	1.03039	0.957172	1.07649
TI4932S002675	YIL114C	10653.5	6419.11	12729.3	7367.22	1.65965	1.72783	0.96054
TI4932S003312	YKL080W	14822.7	8675.72	15169.3	9041.62	1.70853	1.67772	1.01836
TI4932S001023	YDR140W	12498.5	10055.8	11072.9	7556.69	1.24292	1.46531	0.848232
TI4932S004509	YNL284C-B	8510.65	14378.2	12978.3	18338.7	0.591916	0.707702	0.836391
TI4932S001691	YFL062W	14251.8	10916.1	15493	9622.36	1.30558	1.6101	0.810866
TI4932S005776	YPR131C	12886.4	8507.11	12586.2	7611.52	1.51478	1.65357	0.916067
TI4932S003641	YLR090W	12681.8	13132.1	7971.32	9720.18	0.965711	0.820079	1.17758
TI4932S000594	YCR032W	3171.76	6155.45	4267.83	7503.11	0.515277	0.568808	0.905888
TI4932S002710	YIL076W	13429.6	8220.45	14601.4	8429.55	1.63368	1.73217	0.943144
TI4932S005229	YOR223W	12066.9	11939.1	10944.7	11525	1.01071	0.949648	1.0643
TI4932S000934	YDR045C	10619.2	4855.97	8560.78	3746.41	2.18683	2.28507	0.957008
TI4932S003148	YJR129C	15671.5	13113.5	15304.8	12813.8	1.19507	1.1944	1.00055
TI4932S000985	YDR098C-B	7282.02	10587.8	10968.4	15754.2	0.687773	0.696222	0.987864
TI4932S001840	YGL235W	1211.43	1353.85	959.757	1104.73	0.894808	0.868774	1.02997
TI4932S004769	YNL009W	2993.13	2389.07	3307.59	2099.36	1.25284	1.57553	0.795191
TI4932S002203	YGR158C	7164.6	5295.57	6887.96	5048.01	1.35294	1.36449	0.991537
TI4932S001037	YDR156W	10888.9	6643.21	11538	6023.18	1.6391	1.91559	0.855661
TI4932S005026	YOR008C-A	88.166	94.801	100.671	107.863	0.930011	0.933323	0.996452
TI4932S002595	YHR202W	5022.31	4109.97	6555.26	4615	1.22198	1.42043	0.860294
TI4932S000238	YBR035C	12203.8	6802.51	17360	7987.5	1.79402	2.17339	0.825445
TI4932S001291	YDR409W	7197.02	10180.7	9445.52	10671.9	0.706926	0.885081	0.798714
TI4932S000563	YCL001W-B	6133.8	4985.43	5919.71	3792.35	1.23034	1.56096	0.788197
TI4932S002401	YHR012W	15957.6	12648.2	16463.4	13467.9	1.26166	1.22242	1.0321
TI4932S004994	YOL022C	8948.49	7281.31	7697.1	5977.27	1.22897	1.28773	0.954369
TI4932S003975	YLR439W	13904.6	13828.3	14126.7	13532.2	1.00552	1.04393	0.963208
TI4932S002530	YHR137W	11398	7770.79	13745.1	10719.9	1.46678	1.2822	1.14395
TI4932S005024	YOR007C	17692.1	16364.5	17588.4	15404.9	1.08112	1.14174	0.946908
TI4932S001777	YFR024C-A	20278	17485.4	18754.6	16054.8	1.15971	1.16816	0.992766
TI4932S005648	YPL015C	16759.4	13597.7	13449.1	11061.4	1.23251	1.21585	1.0137
TI4932S004973	YOL044W	3898.91	1863.47	3445.38	1681.7	2.09228	2.04875	1.02125
TI4932S005836	YPR188C	7103.23	3631.2	8075.61	3605.38	1.95617	2.23988	0.873336
TI4932S002567	YHR175W	14492.3	11456.4	15622.8	10358.8	1.265	1.50817	0.838768
TI4932S003498	YLL062C	9182.25	8489.67	8257.49	6143.55	1.08158	1.34409	0.804692
TI4932S001907	YGL161C	17324	13857.9	15895.2	11182	1.25011	1.4215	0.879436
TI4932S004668	YNL115C	4346.39	4849.26	3964.39	4761.22	0.8963	0.832642	1.07645
TI4932S000584	YCR023C	9266.95	9164.57	9605.27	9273.19	1.01117	1.03581	0.976212
TI4932S005783	YPR137C-B	5107.94	9741.12	8419.41	13244.8	0.524369	0.635676	0.824899
TI4932S005502	YPL167C	626.446	1100.62	908.868	1542.34	0.569175	0.58928	0.965881
TI4932S003740	YLR186W	22095.6	16267.9	23535.5	16649.2	1.35823	1.41361	0.960821
TI4932S003958	YLR421C	5774.4	3421.38	4429.13	2796.12	1.68774	1.58403	1.06547
TI4932S002276	YGR231C	8941.59	8517.93	6980.28	6953.26	1.04974	1.00389	1.04567
TI4932S003357	YKL033W-A	13118.6	9296.6	14172.1	8168.26	1.41112	1.73502	0.813313
TI4932S001196	YDR316W-B	10002	16490.8	14739.1	18762.1	0.606521	0.785577	0.772071
TI4932S004365	YMR230W-A	808.858	640.244	3920.99	1906.65	1.26336	2.05648	0.614331
TI4932S004904	YOL114C	734.862	353.681	1555.57	496.603	2.07775	3.13242	0.663305
TI4932S003143	YJR123W	36794	29612.7	39489.1	30413	1.24251	1.29843	0.956931
TI4932S001389	YDR518W	965.298	704.675	1622.71	985.756	1.36985	1.64616	0.832147
TI4932S000666	YDL241W	6735.65	3104.82	15017.9	7836.77	2.16942	1.91634	1.13206
TI4932S002420	YHR029C	8005.48	4009.27	15153.9	7451.02	1.99674	2.0338	0.981781
TI4932S001512	YER026C	16303.4	9367.14	19342.7	9727.41	1.74049	1.98847	0.875288
TI4932S000842	YDL054C	6366.39	6456.14	4886.15	4913.31	0.986098	0.994473	0.991579
TI4932S002956	YJL079C	31288.5	33004.2	20414	21737.6	0.948016	0.939109	1.00948
TI4932S005787	YPR140W	17174.9	11844.6	13923.4	9924.21	1.45002	1.40297	1.03354
TI4932S005716	YPR061C	14332.3	11110.3	11920.6	9231.41	1.29001	1.29131	0.998988
TI4932S002664	YIL125W	6455.47	8832.44	5613.16	7743.71	0.730882	0.724867	1.0083
TI4932S004554	YNL240C	15402.5	11965.2	12110.5	10243.7	1.28728	1.18224	1.08885
TI4932S000579	YCR019W	4290.79	3465.34	4214.21	3761.31	1.2382	1.12041	1.10513
TI4932S005283	YOR284W	6627.05	3440.1	6878.41	3391.03	1.92641	2.02841	0.949714
TI4932S000461	YBR261C	20773.4	12520.7	20466.6	12048.9	1.65912	1.69862	0.976741
TI4932S003941	YLR406C-A	2625.48	1983.28	2724.92	1686.98	1.32381	1.61526	0.819562
TI4932S001481	YEL003W	6274.65	2949.57	4990.61	2670.3	2.12731	1.86893	1.13825
TI4932S004899	YOL120C	35577.7	25941.3	38095.3	24905.5	1.37147	1.5296	0.896624
TI4932S000338	YBR139W	3108.2	3086.32	4699.71	4212.6	1.00709	1.11563	0.902709
TI4932S000671	YDL236W	21580.2	19247.7	20401.3	16374	1.12118	1.24596	0.899854
TI4932S003574	YLR021W	19996.6	13845.3	23918.6	14799.2	1.44429	1.6162	0.893628
TI4932S004907	YOL111C	17672.6	14980.5	19379.9	14861.5	1.17971	1.30403	0.904661
TI4932S005855	Q0055	582.674	899.019	525.739	730.381	0.648122	0.719815	0.900401
TI4932S004463	YNL335W	11128.4	8055.44	11728.3	8454.7	1.38148	1.38719	0.995882
TI4932S000753	YDL146W	6513.9	4464.17	8405.32	5388.04	1.45915	1.55999	0.935357
TI4932S004093	YML041C	10008.2	6537.64	10597.1	6636.78	1.53085	1.59672	0.958749
TI4932S005646	YPL017C	5842.34	5922.95	4747.75	4261.9	0.98639	1.114	0.88545
TI4932S001118	YDR237W	9512.06	5670.81	9368.86	5974.51	1.67737	1.56814	1.06966
TI4932S005746	YPR098C	13172	5552.22	16692.6	6003.17	2.37238	2.78064	0.853179
TI4932S000817	YDL082W	25849.3	18682.7	25879.8	19407.4	1.38359	1.3335	1.03757
TI4932S002606	YHR213W	629.543	3248.58	793.029	2961.74	0.19379	0.267758	0.723752
TI4932S002438	YHR046C	10838.6	10443.3	7166.3	6570.29	1.03785	1.09071	0.951531
TI4932S005086	YOR072W-B	768.891	250.796	1356.63	361.446	3.0658	3.75334	0.816821
TI4932S005497	YPL172C	6860.31	6215.22	6867.06	6523.3	1.10379	1.0527	1.04854
TI4932S004105	YML028W	23164.1	13558.7	29324.2	16325.7	1.70843	1.7962	0.951133
TI4932S001620	YER128W	3526.14	1995.69	4170.43	2342.8	1.76687	1.78011	0.992564
TI4932S001856	YGL220W	14433.8	8421.42	18290.3	7940.21	1.71394	2.3035	0.744058
TI4932S004455	YMR318C	24070.2	23217.2	21464.5	20479.2	1.03674	1.04811	0.989149
TI4932S002801	YIR018C-A	21177.3	17918.4	18452.4	15028.5	1.18187	1.22783	0.962571
TI4932S002910	YJL127C-B	9488.37	5443.97	11056.4	5421.06	1.74291	2.03952	0.85457
TI4932S000948	YDR061W	6071.36	6188.61	6347.37	6645.64	0.981054	0.955118	1.02715
TI4932S002681	YIL108W	7729.95	8906.48	6640.81	7679.47	0.867902	0.864749	1.00365
TI4932S005494	YPL175W	8165.3	6822.24	9376.5	6836.46	1.19686	1.37154	0.87264
TI4932S001843	YGL232W	4838.13	3298.15	4692.57	3198.49	1.46692	1.46712	0.999863
TI4932S005780	YPR134W	9139.29	6346.04	11259.7	7825.6	1.44016	1.43883	1.00092
TI4932S002585	YHR193C	31481.8	20400.1	34553.9	19923.9	1.54321	1.73429	0.889826
TI4932S004431	YMR295C	20002.6	13213.4	19557.4	14644.4	1.51381	1.33549	1.13352
TI4932S005580	YPL088W	10347.3	8130.56	11202.8	9062.73	1.27264	1.23614	1.02952
TI4932S003432	YKR045C	8097.09	5335.66	8200.57	4906.53	1.51754	1.67136	0.907969
TI4932S002061	YGR008C	9839.77	5127.19	12021.5	5461.33	1.91914	2.20121	0.871854
TI4932S000983	YDR097C	2362.95	5994.07	2489.15	6134.25	0.394215	0.405779	0.971502
TI4932S000890	YDR002W	19929.8	15355.3	19521.7	14850.9	1.29791	1.31451	0.987372
TI4932S005739	YPR088C	10618.5	12907.3	7265.2	10707.8	0.822678	0.678494	1.21251
TI4932S003672	YLR126C	12592.9	10757	14570.7	11926.9	1.17067	1.22166	0.958256
TI4932S003138	YJR118C	2039.27	1027.85	3272.56	1473.27	1.98401	2.22129	0.89318
TI4932S005795	YPR149W	10263.6	6792.78	18609.9	11410.9	1.51095	1.63089	0.926458
TI4932S002788	YIR006C	10616.7	23194	9811.32	20060.2	0.457734	0.489094	0.935882
TI4932S000972	YDR084C	11733.8	6464.25	12962.6	6258.24	1.81518	2.07129	0.876354
TI4932S000342	YBR143C	20438.8	20608.9	18477	17507	0.991745	1.05541	0.939682
TI4932S000719	YDL184C	21854.6	13720.1	24193.9	13819.4	1.59289	1.75072	0.909848
TI4932S003066	YJR044C	3581.24	2493.01	6787.9	3327.95	1.43652	2.03966	0.70429
TI4932S000938	YDR050C	22039.4	14935.8	29394.3	18401.2	1.47561	1.59741	0.923749
TI4932S000249	YBR046C	7382.9	4986.17	4890.71	2959.98	1.48067	1.65228	0.89614
TI4932S001466	YEL020C	6912.03	6955.17	6121.52	6777.27	0.993798	0.903242	1.10026
TI4932S001713	YFL040W	1101.94	947.466	2410.59	1944.51	1.16303	1.23969	0.938164
TI4932S000229	YBR024W	5052.58	2952.57	5343.55	3739.07	1.71124	1.42911	1.19742
TI4932S004743	YNL037C	15363.5	7664.47	17327	9327.52	2.00451	1.85762	1.07907
TI4932S000360	YBR162C	10345.1	13775.8	17979.2	22639.7	0.750963	0.794146	0.945623
TI4932S004649	YNL134C	19660.1	14173.6	26782.4	19329.7	1.38709	1.38555	1.00111
TI4932S003642	YLR091W	6692.96	4104.51	6463.57	4699.02	1.63064	1.37552	1.18547
TI4932S002670	YIL119C	438.962	452.303	1036.82	727.148	0.970504	1.42587	0.680638
TI4932S000134	YBL071W-A	18734.5	11930.7	18964.5	10455.4	1.57027	1.81386	0.865707
TI4932S004581	YNL210W	9883.88	5832.74	6726.72	3765.59	1.69455	1.78637	0.948602
TI4932S004803	YNR028W	11316.3	8382.31	11258.8	7648.4	1.35002	1.47205	0.917104
TI4932S003130	YJR110W	1773.37	2782.91	1847.83	2642.86	0.637235	0.699179	0.911405
TI4932S004265	YMR133W	10025.7	9166.66	11860.3	8861.83	1.09372	1.33836	0.817208
TI4932S004198	YMR065W	2343.08	1925.81	2887.69	2435.04	1.21667	1.18589	1.02596
TI4932S002731	YIL052C	25625.6	20802.8	32219.7	21747.3	1.23183	1.48155	0.831448
TI4932S001971	YGL091C	12888.8	10826.9	14254.2	10797.2	1.19045	1.32017	0.901736
TI4932S002155	YGR109C	1812.51	1414.19	3566.84	2498.88	1.28166	1.42738	0.897912
TI4932S002462	YHR069C	21087.5	18249.4	20126.2	16366.8	1.15552	1.2297	0.939672
TI4932S004212	YMR079W	18130	16117.6	16111.8	13607.7	1.12485	1.18402	0.950026
TI4932S003035	YJR009C	19501.3	14963.9	22390.4	16641.4	1.30323	1.34546	0.96861
TI4932S000073	YAR008W	6111.25	5734.49	5363.2	4332.93	1.0657	1.23778	0.860981
TI4932S001773	YFR019W	569.463	2588.51	639.363	1995.08	0.219996	0.32047	0.68648
TI4932S004574	YNL217W	9711.55	7925.74	9859.19	8324.78	1.22532	1.18432	1.03462
TI4932S005043	YOR026W	4669.95	2749.72	5341.55	3472.49	1.69833	1.53825	1.10407
TI4932S005534	YPL134C	6965.26	6415.93	5902.22	6574.23	1.08562	0.897781	1.20923
TI4932S002332	YGR289C	12216.8	15032.7	8543.02	10565.7	0.812684	0.808565	1.00509
TI4932S000611	YCR052W	22774.1	22191.7	20058.4	19764.3	1.02624	1.01488	1.0112
TI4932S001539	YER050C	8189.9	4681.06	8221.73	4346.86	1.74958	1.89142	0.925011
TI4932S002229	YGR180C	15823.9	11199.3	19387.8	12043	1.41293	1.60989	0.877659
TI4932S002758	YIL023C	16453.7	9255.85	13835.6	7842.05	1.77765	1.76429	1.00757
TI4932S002933	YJL103C	2934.7	4712.14	3423.86	4582.07	0.622797	0.747228	0.833477
TI4932S003678	YLR132C	5482.61	3382.49	5166.99	3100.12	1.62088	1.66671	0.972505
TI4932S001308	YDR429C	24255.8	20013.4	19285.2	17260.1	1.21198	1.11733	1.08471
TI4932S002798	YIR016W	14036.9	11406.4	13973.8	13034.3	1.23061	1.07208	1.14788
TI4932S004833	YNR057C	7833.53	4953.61	8745.32	5330.38	1.58138	1.64066	0.963869
TI4932S004772	YNL006W	15383.3	12263.5	11957.5	9264.81	1.2544	1.29064	0.97192
TI4932S003776	YLR225C	17452.2	14939.1	17680.7	15400	1.16822	1.1481	1.01753
TI4932S001817	YGL258W-A	1757.33	1711.2	1668.49	1488.47	1.02696	1.12094	0.916154
TI4932S002100	YGR048W	5267.12	4143.23	5427.07	4042.88	1.27126	1.34238	0.947019
TI4932S002220	YGR171C	3593.7	3697.83	3043.66	3299.4	0.97184	0.922489	1.0535
TI4932S001701	YFL052W	5014.21	6981.88	1188.52	1711.98	0.718175	0.694238	1.03448
TI4932S002133	YGR086C	11786.3	9483	19834.2	16726.1	1.24288	1.18582	1.04812
TI4932S005737	YPR085C	9188.73	8372.56	8030.78	7246.69	1.09748	1.1082	0.990329
TI4932S003948	YLR411W	1059.77	743.691	4128.82	2387.78	1.42501	1.72915	0.824113
TI4932S002170	YGR123C	12878.1	11400.2	9072.05	8603.03	1.12964	1.05452	1.07124
TI4932S001693	YFL060C	7386.87	5395.87	6378.18	4931.94	1.36899	1.29324	1.05857
TI4932S003812	YLR264W	19664.8	15098.3	21941.3	14816.3	1.30245	1.48089	0.879506
TI4932S004778	YNR001C	15080.8	14476.4	16311	15588.9	1.04176	1.04632	0.995638
TI4932S001875	YGL196W	22889.9	20061.1	18845.6	15435.8	1.14101	1.2209	0.93456
TI4932S001108	YDR226W	29345.4	23189	30577.6	22710.3	1.26549	1.34642	0.939889
TI4932S002280	YGR235C	10723.4	6549.91	10707.8	6811.18	1.63718	1.57209	1.0414
TI4932S002621	YIL172C	1200.76	782.24	1139.25	958.065	1.53503	1.18911	1.2909
TI4932S000058	YAL013W	15731.3	13745	12602.3	13409.4	1.14451	0.939816	1.2178
TI4932S000223	YBR018C	14154.2	11760.9	13606.2	12014.2	1.20349	1.13251	1.06268
TI4932S001346	YDR472W	10563	7481.22	14524.2	9156.63	1.41194	1.5862	0.890141
TI4932S001410	YDR541C	4375.08	3551.24	4554.79	3502.7	1.23199	1.30037	0.947414
TI4932S000175	YBL028C	11385.3	6046.05	12177.5	6404.39	1.8831	1.90142	0.990364
TI4932S005137	YOR128C	11335.6	10681.2	12573.6	11904.7	1.06127	1.05618	1.00482
TI4932S001075	YDR192C	11681.6	9639.83	9099.48	7884.95	1.21181	1.15403	1.05007
TI4932S000013	YAL059W	15906.4	10359.3	16886.3	9901.39	1.53547	1.70544	0.900333
TI4932S003280	YKL113C	7621.41	10504.2	6887.72	9061.43	0.725558	0.760114	0.954538
TI4932S005560	YPL108W	9151.66	5915.33	8597.39	5675.87	1.54711	1.51473	1.02138
TI4932S004544	YNL250W	1921.86	4018.66	2091.73	3887.6	0.478235	0.538052	0.888826
TI4932S000700	YDL205C	17751.9	15910.5	16263.4	14756	1.11574	1.10215	1.01232
TI4932S004636	YNL147W	7133.35	5130.19	9656.7	5212.83	1.39047	1.85249	0.750594
TI4932S000556	YCL008C	20554.3	20324.7	18263.8	17933.2	1.0113	1.01844	0.992993
TI4932S005605	YPL060W	6880.44	4728.9	3712.46	2913.24	1.45498	1.27434	1.14175
TI4932S002041	YGL012W	26040.7	24658.2	20052.7	17139.5	1.05607	1.16997	0.902647
TI4932S002109	YGR059W	104.912	157.653	390.421	476.899	0.665461	0.818666	0.812861
TI4932S003879	YLR340W	24152.1	18709.8	24074.1	18204.4	1.29088	1.32243	0.97614
TI4932S000132	YBL072C	32764.9	23983	34601.7	23041.3	1.36617	1.50173	0.909735
TI4932S005368	YOR374W	12086.9	11943.9	14453.8	13201.7	1.01197	1.09484	0.92431
TI4932S000625	YCR072C	19277.5	18837.1	17277.2	17658.2	1.02338	0.978425	1.04595
TI4932S005180	YOR173W	3234.81	2680.6	3160.43	2683.38	1.20675	1.17778	1.0246
TI4932S005556	YPL112C	14044.7	10132.8	8791.14	6339.1	1.38606	1.38681	0.999458
TI4932S005146	YOR138C	9109.23	7011.44	5943.25	4973.48	1.2992	1.19499	1.0872
TI4932S003765	YLR213C	6074.19	6849.85	8128.07	10333.4	0.886763	0.786584	1.12736
TI4932S000606	YCR045C	14843.1	11421.3	14263.8	13429.4	1.2996	1.06213	1.22358
TI4932S003506	YLL053C	26690.8	21653.9	23800.1	17193.3	1.23261	1.38426	0.890443
TI4932S003496	YLL064C	5914.94	4842.97	6359.4	5077.47	1.22135	1.25247	0.975147
TI4932S003384	YKL007W	9085.37	6255.89	10424.6	6545.03	1.45229	1.59276	0.91181
TI4932S000368	YBR169C	7857.32	7823.64	4875.42	4982.7	1.0043	0.978468	1.02641
TI4932S002159	YGR111W	7655.62	6537.48	8234.23	6134.48	1.17104	1.34229	0.872419
TI4932S003616	YLR064W	9925.36	7966.18	11902.4	8124.07	1.24594	1.46507	0.850426
TI4932S002487	YHR091C	3330.05	3514.44	4424.09	4222.14	0.947531	1.04783	0.904278
TI4932S005112	YOR100C	11773.9	10243.5	14556.6	13700.5	1.14939	1.06249	1.0818
TI4932S004775	YNL003C	16122	10983	15303	9833.75	1.46791	1.55617	0.943283
TI4932S005031	YOR012W	9527.51	6883.44	12344.9	8907.96	1.38412	1.38583	0.998766
TI4932S002244	YGR197C	8386.52	6819.04	7249.25	5539.18	1.22987	1.30872	0.939747
TI4932S002875	YJL164C	6973.06	6429.52	6297.31	5491.15	1.08454	1.14681	0.945702
TI4932S004653	YNL130C	17780.8	13229.9	20771.2	14152.5	1.34399	1.46767	0.915728
TI4932S004126	YML007C-A	558.753	421.666	570.374	306.207	1.32511	1.86271	0.711388
TI4932S001490	YER007W	3906.96	2940.39	3092.81	2732.91	1.32872	1.13169	1.1741
TI4932S002345	YHL042W	10150.4	7757.82	9332.31	6593.52	1.3084	1.41537	0.924422
TI4932S000608	YCR047C	24327.9	23194.4	21312.3	22091.7	1.04887	0.964718	1.08723
TI4932S004297	YMR166C	10551.7	8252.26	10537.2	7896.51	1.27865	1.33441	0.958214
TI4932S002365	YHL020C	13555.5	13956.1	11021.3	13767	0.971295	0.800559	1.21327
TI4932S004034	YML100W	2980.65	5569.96	4105.91	6135.95	0.535129	0.669156	0.799707
TI4932S001355	YDR482C	15697.4	10490.5	13913.5	9727.42	1.49634	1.43034	1.04614
TI4932S003114	YJR094W-A	24730	16444.2	29207.5	15505.2	1.50387	1.88373	0.798348
TI4932S002716	YIL070C	1515.96	1069.72	2146.41	1188	1.41716	1.80675	0.784369
TI4932S005343	YOR347C	6700.58	7441.04	7744.14	9217.55	0.90049	0.840151	1.07182
TI4932S005708	YPR051W	11489	7358.12	12976.5	8388.4	1.5614	1.54695	1.00934
TI4932S002876	YJL163C	2432.43	2025.46	2936.39	2421.43	1.20092	1.21267	0.990317
TI4932S000392	YBR195C	8955.47	6934.43	10347.2	7930.06	1.29145	1.30481	0.989758
TI4932S003164	YJR144W	6474.45	4864.26	6876.02	5252.05	1.33102	1.30921	1.01666
TI4932S003315	YKL077W	21698.2	20121.7	20075.5	19288	1.07835	1.04083	1.03605
TI4932S002286	YGR240C-A	2629.52	1577.66	3582.42	1710.82	1.66672	2.09398	0.795958
TI4932S000148	YBL055C	11163.6	10275.2	8478.68	8245.15	1.08646	1.02832	1.05653
TI4932S003891	YLR352W	3413.56	3672.34	4948.71	4580.27	0.929533	1.08044	0.860327
TI4932S002689	YIL101C	3158.23	4953.17	5199.8	7662.77	0.637618	0.678579	0.939636
TI4932S002634	YIL155C	18583.5	20161.6	14361.7	18744.3	0.921726	0.766191	1.203
TI4932S000818	YDL081C	26908.6	17794	27976.4	15936.1	1.51223	1.75554	0.861404
TI4932S001855	YGL221C	24577.7	17412.5	27393.3	18562.5	1.4115	1.47573	0.956472
TI4932S002782	YIL001W	8239.19	8466.33	5671.87	5376.45	0.973172	1.05495	0.922483
TI4932S002658	YIL131C	7026.51	7686.26	6099.52	6780.31	0.914164	0.899593	1.0162
TI4932S002437	YHR045W	6662.63	5320.42	4376.14	4699.78	1.25227	0.931137	1.34489
TI4932S000609	YCR048W	25857	23055.1	22561.9	21821.9	1.12153	1.03391	1.08475
TI4932S001823	YGL253W	23742.7	21697.1	20056.8	17205.8	1.09428	1.1657	0.938733
TI4932S002307	YGR263C	4838.11	4732.34	6072.84	4681.37	1.02235	1.29723	0.7881
TI4932S005312	YOR312C	26936.9	20962.2	31181.7	21349.2	1.28503	1.46055	0.879821
TI4932S002374	YHL012W	871.871	1141.55	2049.68	2133.88	0.763758	0.960539	0.795135
TI4932S004746	YNL034W	974.612	2456.17	2473.8	4488.6	0.396802	0.551129	0.71998
TI4932S004450	YMR314W	16795.8	12267.8	19411.5	12274.9	1.3691	1.5814	0.865755
TI4932S000532	YCL035C	11575.5	5704.49	18669.3	7514.42	2.02919	2.48447	0.816752
TI4932S002063	YGR010W	7971.44	6893.91	6365.09	5396.79	1.1563	1.17942	0.980398
TI4932S001653	YER160C	7564.8	13968.7	12312.1	17775.6	0.541552	0.692641	0.781864
TI4932S000864	YDL029W	10460.9	8938.3	7544.27	6966.15	1.17035	1.08299	1.08066
TI4932S003488	YKR102W	661.15	3181.11	1150.07	3936.16	0.207836	0.292181	0.711326
TI4932S000359	YBR161W	3771.64	3309.98	4920.31	3583.66	1.13947	1.37298	0.829925
TI4932S001362	YDR489W	11319.3	9081.16	10145	6995.11	1.24646	1.45029	0.859451
TI4932S003501	YLL058W	11230.4	13062.3	8582.01	10309.3	0.859757	0.832452	1.0328
TI4932S002957	YJL078C	14662.3	28990.1	18859.2	36309.5	0.505771	0.519402	0.973756
TI4932S000638	YCR087C-A	14287	9541.03	14977.9	10110.2	1.49742	1.48147	1.01077
TI4932S004984	YOL032W	10746.2	5695.64	10682.1	5103.89	1.88675	2.09293	0.901487
TI4932S002444	YHR051W	22207.2	17389.3	25789.1	17464.6	1.27707	1.47665	0.86484
TI4932S004205	YMR072W	9258.68	5888.36	11944.4	6910.38	1.57237	1.72847	0.909687
TI4932S001758	YFR005C	6658.63	4586.18	4062.72	3591.97	1.45189	1.13106	1.28366
TI4932S005630	YPL034W	8359.47	6316.33	8891.21	6372.65	1.32347	1.39521	0.948577
TI4932S005372	YOR378W	10328.4	13286.1	9265.89	13025.8	0.777387	0.711351	1.09283
TI4932S002751	YIL033C	13464.9	11070.3	12511	11213.9	1.21631	1.11567	1.09021
TI4932S000637	YCR086W	10678.6	6472.77	13610.8	7484.36	1.64977	1.81856	0.907187
TI4932S005665	YPR003C	2196.93	2554.44	2125.55	2615.18	0.860044	0.812774	1.05816
TI4932S004360	YMR226C	28835.3	22222.8	27636.6	20749.2	1.29755	1.33193	0.974189
TI4932S003817	YLR268W	7906.98	4159.2	8530.06	4101.98	1.90108	2.0795	0.914202
TI4932S002575	YHR183W	16813.3	13932.8	14278.2	12681.3	1.20675	1.12593	1.07178
TI4932S001787	YFR032C-A	26607.4	13653.9	31894.5	14610.7	1.9487	2.18296	0.89269
TI4932S000713	YDL191W	30176	19622.1	32923.5	20264.4	1.53786	1.6247	0.94655
TI4932S003963	YLR426W	8413.97	6255.41	7898.44	5517.27	1.34507	1.43158	0.939568
TI4932S004871	YOL149W	5120.45	3729.19	6168.34	3942.44	1.37307	1.5646	0.877587
TI4932S003184	YKL220C	4648.21	7853.71	6015.59	9707.46	0.591849	0.619688	0.955076
TI4932S005272	YOR271C	16498.7	13912.2	13500.4	11956.2	1.18591	1.12915	1.05027
TI4932S000072	YAR007C	5781.48	5164.27	6559.69	5044.21	1.11952	1.30044	0.860876
TI4932S003537	YLL018C	17528.7	17902.4	15024.3	15771.4	0.979128	0.952632	1.02781
TI4932S004637	YNL146C-A	13459.4	10835.8	16560	9664.93	1.24213	1.71341	0.724945
TI4932S002410	YHR021C	29336.3	20082.3	37515.3	19989.6	1.4608	1.87674	0.778371
TI4932S003728	YLR173W	3265.76	3673.96	2817.46	3579.16	0.888892	0.787185	1.1292
TI4932S003768	YLR216C	11139.4	6570.01	12446.5	7132.94	1.69548	1.74494	0.971661
TI4932S003760	YLR208W	20709.6	18573.2	20639.4	18295.1	1.11503	1.12814	0.988378
TI4932S003455	YKR069W	13909	14247.5	11103.3	12372.3	0.976247	0.897429	1.08783
TI4932S001806	YFR050C	8013.22	5880.43	10571.8	6833.55	1.36269	1.54705	0.880834
TI4932S004028	YML105C	8836.48	6986.56	9852.55	7532.84	1.26478	1.30795	0.967
TI4932S003502	YLL057C	4954.09	3391.43	5576.99	4290.23	1.46077	1.29993	1.12373
TI4932S002500	YHR106W	10373.8	7811.61	10154.8	8956.14	1.328	1.13383	1.17125
TI4932S005344	YOR348C	26957.7	27180.9	23842.2	23809.7	0.99179	1.00136	0.990438
TI4932S001272	YDR388W	23564.9	19679.9	21547	19286.3	1.19741	1.11722	1.07178
TI4932S001154	YDR272W	9508.42	7342.19	8330.34	6860.51	1.29504	1.21425	1.06654
TI4932S002805	YIR022W	22368.3	15219.3	28917.3	16551.8	1.46974	1.74708	0.841253
TI4932S002817	YIR034C	17218.1	18262.2	15818.5	15215.4	0.94283	1.03964	0.906884
TI4932S005325	YOR327C	16784.6	10209.3	15126.4	9116.68	1.64406	1.6592	0.990873
TI4932S002463	YHR070W	25352.7	23273	18674.4	20616.6	1.08936	0.905792	1.20266
TI4932S003077	YJR055W	4591.96	3519.3	4120.98	2756.49	1.3048	1.49501	0.872767
TI4932S003793	YLR244C	13782.4	10822.7	14513.4	10560.7	1.27347	1.37428	0.926643
TI4932S005625	YPL039W	4846.54	3486.71	2555.18	2391.74	1.39	1.06834	1.30109
TI4932S003096	YJR075W	13751.7	10480.4	13254.8	10916.7	1.31214	1.21418	1.08068
TI4932S002212	YGR163W	7287.34	7288.52	6338.32	6232.3	0.999838	1.01701	0.983113
TI4932S000592	YCR030C	6276.05	13066	6313.47	13195.5	0.480334	0.478455	1.00393
TI4932S004652	YNL131W	19889.4	14220.8	21478.9	13486.4	1.39862	1.59263	0.878183
TI4932S004853	YNR076W	5988.65	4898.49	6451.54	5212.48	1.22255	1.23771	0.987751
TI4932S001198	YDR317W	4615.54	2901.72	5825.16	3567.66	1.59062	1.63277	0.974185
TI4932S003473	YKR088C	11423.7	7976.74	12969.9	7878.57	1.43212	1.64622	0.869944
TI4932S001307	YDR428C	5295.81	3791.32	6295.2	3967.56	1.39682	1.58667	0.880349
TI4932S005517	YPL152W-A	447.537	268.053	465.101	366.704	1.66958	1.26833	1.31637
TI4932S003720	YLR163C	12903.3	11784.9	13028.9	11424.2	1.09491	1.14046	0.960057
TI4932S005188	YOR181W	12991.7	22780.6	9880.17	17532	0.570295	0.56355	1.01197
TI4932S004402	YMR267W	12225.4	9875.99	11673.5	9409.76	1.23789	1.24058	0.997837
TI4932S002724	YIL062C	17103.2	12415	22068.6	14029.2	1.37762	1.57305	0.875765
TI4932S005274	YOR273C	6368.31	7330.54	7802.33	8481.42	0.868737	0.919932	0.944349
TI4932S003416	YKR026C	19470.4	18634.4	18408	17030.4	1.04486	1.08089	0.966665
TI4932S002127	YGR080W	11156.5	7588.28	13224.7	8246.82	1.47023	1.60361	0.916826
TI4932S002217	YGR169C	6648.9	6303.47	6890.78	5929.95	1.0548	1.16203	0.907723
TI4932S000231	YBR026C	3410.9	3360.61	4395.69	3804.54	1.01497	1.15538	0.878469
TI4932S004838	YNR062C	3088.66	3372.07	2406.72	2675.83	0.915952	0.899432	1.01837
TI4932S005038	YOR020W-A	9820.87	7932.85	11922.4	7742.8	1.238	1.5398	0.803999
TI4932S004511	YNL284C	4168.99	2783.68	3298.26	2020.49	1.49766	1.63241	0.917453
TI4932S003060	YJR036C	639.387	1842.44	1332.51	2322.64	0.347032	0.573706	0.604895
TI4932S002081	YGR030C	3882.4	2549.05	4343.45	2410.36	1.52308	1.80199	0.84522
TI4932S002448	YHR055C	42083.5	29696.7	32462.8	20576.1	1.41711	1.57769	0.898218
TI4932S004931	YOL088C	4231.58	2893.81	4432.78	2654.76	1.46228	1.66975	0.875753
TI4932S000552	YCL012C	2304.8	776.949	5072.74	1376.21	2.96648	3.68601	0.804794
TI4932S003652	YLR100W	18256	16518	18677.1	15603.4	1.10522	1.19699	0.923332
TI4932S000511	YCL057C-A	11993.7	6148.93	16761.8	6678.91	1.95053	2.50966	0.77721
TI4932S000793	YDL107W	2329.1	1698.86	2143.31	1718.07	1.37098	1.24751	1.09897
TI4932S001514	YER028C	10811.5	9752.9	7928.26	7088.86	1.10854	1.11841	0.991175
TI4932S001573	YER079W	6215.29	4846.52	8209.63	5648.42	1.28242	1.45344	0.882337
TI4932S004349	YMR215W	7365.82	7724.21	8088.38	8506.33	0.953602	0.950866	1.00288
TI4932S002650	YIL138C	9372.29	6440.26	8168.71	6629.39	1.45527	1.2322	1.18104
TI4932S002029	YGL025C	13847.1	16055.6	11854.6	13658	0.862444	0.867964	0.993641
TI4932S004273	YMR142C	31402	22603.8	30240.3	21847.4	1.38924	1.38416	1.00367
TI4932S005228	YOR222W	15675.5	12062.7	16542.8	13510.2	1.2995	1.22447	1.06127
TI4932S003436	YKR050W	6264.85	11772.9	4935.07	9598.71	0.532143	0.514139	1.03502
TI4932S001165	YDR285W	912.562	2279.83	1599.26	3154.9	0.400277	0.506913	0.789635
TI4932S002300	YGR255C	14974.6	14330.6	11816.5	10526.3	1.04494	1.12257	0.930852
TI4932S004330	YMR196W	4534.41	5516.88	4970.06	6469.36	0.821916	0.768246	1.06986
TI4932S003234	YKL166C	6717.16	5626.58	6365.55	5334.59	1.19383	1.19326	1.00047
TI4932S000845	YDL051W	18822	14793	17618.3	13465.2	1.27236	1.30844	0.972425
TI4932S000953	YDR066C	5897.85	2722.76	6761.64	2823.3	2.16613	2.39494	0.904461
TI4932S002066	YGR014W	4343.12	16043.5	7742.01	20172.8	0.270708	0.383784	0.705366
TI4932S004864	YOL157C	938.382	720.828	953.665	887.029	1.30181	1.07512	1.21085
TI4932S003243	YKL156W	28871.2	20147.6	31342.9	20058.6	1.43298	1.56257	0.917068
TI4932S002998	YJL037W	4641.33	2860.36	9639.88	4865.52	1.62264	1.98126	0.818992
TI4932S005750	YPR103W	9419.99	8312.64	12035	9406.12	1.13321	1.27949	0.885678
TI4932S003094	YJR073C	13748.6	8005.27	24232.4	13936.9	1.71744	1.73872	0.987761
TI4932S001135	YDR255C	3738.83	4310.85	3027.58	3407.8	0.867309	0.888427	0.976229
TI4932S001407	YDR538W	14092.8	14033.9	11558	10943.1	1.0042	1.0562	0.950771
TI4932S000906	YDR019C	3887.81	3290.87	13945	11657.2	1.18139	1.19626	0.987571
TI4932S001262	YDR379C-A	3477.11	1689.75	4349.85	1868.64	2.05777	2.32781	0.883993
TI4932S005291	YOR292C	6120.5	3767.87	7786.52	4708.86	1.62439	1.65359	0.982344
TI4932S003150	YJR131W	3396.63	4394.1	2432.24	3534.18	0.772998	0.688205	1.12321
TI4932S002770	YIL011W	5609.84	6291.18	6520.62	7384.52	0.891699	0.883011	1.00984
TI4932S004526	YNL269W	1900.07	941.377	2341.73	1073.45	2.0184	2.18149	0.925239
TI4932S004715	YNL066W	16282.6	15062.9	22967.4	22614.1	1.08098	1.01562	1.06435
TI4932S005252	YOR250C	9027.7	7279.57	9867.69	6929.66	1.24014	1.42398	0.870898
TI4932S001728	YFL025C	2523.3	3101.87	3128.48	3099.65	0.813476	1.0093	0.805981
TI4932S000347	YBR149W	10036.5	8865.66	11424.8	8434.74	1.13207	1.35449	0.835789
TI4932S003983	YLR448W	20650.8	15810.2	22114.7	14771.1	1.30617	1.49716	0.87243
TI4932S003165	YJR145C	32478.1	28579.2	34766.5	28885.1	1.13643	1.20361	0.944179
TI4932S003427	YKR039W	6180.23	8647.98	13755.1	15910.9	0.714644	0.864508	0.826648
TI4932S005100	YOR087W	5552.57	5225.16	4128.17	4330.67	1.06266	0.953239	1.11479
TI4932S000806	YDL092W	11328.1	6336.88	10862.1	5543.66	1.78764	1.95937	0.912353
TI4932S000001	YAL068C	4978.88	4147.25	5783.9	4838.39	1.20053	1.19542	1.00427
TI4932S002515	YHR121W	8213.82	6147.72	8723.36	6000.1	1.33608	1.45387	0.91898
TI4932S004734	YNL046W	20041.6	14106.4	21930.7	15507.2	1.42074	1.41423	1.00461
TI4932S000697	YDL208W	18542.4	12012.7	14843.6	10369.2	1.54357	1.43151	1.07828
TI4932S003233	YKL167C	9218.59	5101.1	12343.6	4836.05	1.80718	2.55241	0.708029
TI4932S004168	YMR034C	16871.1	14356.2	17993.3	14578.3	1.17518	1.23425	0.952139
TI4932S003186	YKL218C	9917.21	7068.69	13655.5	10747.4	1.40298	1.27058	1.1042
TI4932S000383	YBR185C	8396.47	5615.23	8363.1	5383.58	1.4953	1.55345	0.962571
TI4932S000933	YDR044W	10918.4	8004.06	13207.6	10377.2	1.36411	1.27275	1.07178
TI4932S001359	YDR486C	6375.1	4211.38	7555.45	4327.52	1.51378	1.74591	0.867044
TI4932S003882	YLR342W-A	250.008	751.484	1012.94	1418.17	0.332686	0.714259	0.465777
TI4932S002657	YIL132C	9165.06	7604.92	9104.75	6670.68	1.20515	1.36489	0.882964
TI4932S004898	YOL121C	23211.4	16228.6	25667.9	16482.9	1.43028	1.55725	0.918465
TI4932S002851	YJL192C	10835.9	8262.16	11329.1	6992.58	1.31151	1.62016	0.809495
TI4932S005725	YPR071W	10047.5	7663.57	8822.39	6908.34	1.31107	1.27706	1.02663
TI4932S000112	YBL095W	17201.4	11481.1	16987.8	11542.6	1.49823	1.47174	1.018
TI4932S003698	YLR152C	13262.4	12432.2	13431.6	11352	1.06678	1.18319	0.901618
TI4932S001814	YGL261C	5377.46	4124.74	5819.14	5055.98	1.30371	1.15094	1.13273
TI4932S001018	YDR132C	4437.82	4707.86	4588.88	3876.99	0.942641	1.18362	0.796406
TI4932S003106	YJR086W	12365.6	4948.55	13636.1	4810.81	2.49883	2.83447	0.881585
TI4932S000496	YBR298C	3710.71	6339	1860.78	2920.03	0.585377	0.637247	0.918603
TI4932S002906	YJL131C	1148.43	1084.25	1983	1611.98	1.05919	1.23017	0.861014
TI4932S001204	YDR322W	9181.29	7053.48	9437.12	6378.12	1.30167	1.47961	0.879739
TI4932S000449	YBR250W	818.367	624.197	1118.4	909.406	1.31107	1.22981	1.06608
TI4932S001313	YDR436W	6961.9	8866.85	5989.54	8491	0.785161	0.705398	1.11307
TI4932S001121	YDR240C	5127.66	3919.49	4133.07	3499.62	1.30825	1.18101	1.10774
TI4932S002378	YHL009W-B	9.362	10.296	17.328	15.998	0.909285	1.08314	0.839494
TI4932S004012	YML121W	10491	9947.45	5242.99	6224.96	1.05464	0.842254	1.25216
TI4932S000325	YBR125C	13368.8	9992.16	8418.92	7157.33	1.33793	1.17627	1.13744
TI4932S000245	YBR042C	9035.24	6181.13	8692.57	5886.59	1.46175	1.47667	0.989891
TI4932S005601	YPL065W	4956.89	2744.86	5667.36	2895.43	1.80588	1.95734	0.922618
TI4932S003767	YLR215C	11137.3	8844.28	13019.8	9580.96	1.25927	1.35892	0.926666
TI4932S005424	YPL248C	9413.71	11772.8	7237.06	8387.62	0.799619	0.862826	0.926743
TI4932S001791	YFR035C	16713.5	12247	14063.3	9145.07	1.3647	1.5378	0.887441
TI4932S003503	YLL056C	6943.17	7056.83	6496.02	6527.52	0.983893	0.995175	0.988663
TI4932S004597	YNL191W	14294.1	10915.5	13188.1	10402.4	1.30953	1.26779	1.03292
TI4932S001381	YDR510W	15543.9	10331.2	16858.4	8602.83	1.50455	1.95964	0.767772
[truncated: 3,870 more rows]

## Sheet: Arava et al, 1-3 ribos per mRNA
YORF	Name	Length	Peak (6-14)	# ribosomes	Density	copy number	occupancy
YMR271C	2085 URA10 pyrimidine biosynthesis orotate phosphoribosyltransferase	684	6	1	0.146199	1.77696	67.7954
YLR456W	1158 unknown unknown	615	6	1	0.162602	1.0515	68.0358
YML009C	1760 MRPL39 protein synthesis ribosomal protein, mitochondrial L39	213	7	1	0.469484	2.03838	79.5375
YLR457C	1160 NBP1 unknown Nap1p-binding protein	960	6	1	0.104167	1.07014	68.3937
YOL165C	2654 AAD15 unknown hypothetical aryl-alcohol dehydrogenase	432	6	1	0.231481	0.438401	57.0963
YOR305W	3085 unknown unknown	729	7	1	0.137174	1.39213	65.8894
YPR194C	3618 OPT2 peptide transport oligopeptide transporter	2634	6	1	0.0379651	0.666237	57.3268
YJL038C	553 unknown unknown	660	6	1	0.151515	0.390035	76.4343
YEL009C	5084 GCN4 amino acid, purine biosynthesis transcription factor	846	6	1	0.118203	21.029	63.0436
YOR047C	2795 STD1 glucose repression modulator of glucose repression	1335	7	1	0.0749064	0.957508	56.1935
YLR461W	1165 PAU4 unknown unknown; seripauperin family	363	6	1	0.275482		60.5245
YIR031C	6498 DAL7 allantoin utilization malate synthase	1665	6	1	0.0600601	0.374248	52.2248
YMR118C	1906 unknown unknown; similar to Sdh3p	591	6	1	0.169205	1.64968	54.3571
YDL184C	4433 RPL41A protein synthesis ribosomal protein L41A	78	7	1	1.28205	49.1813	85.1731
YKR091W	1095 SRL3 unknown unknown; suppressor of Rad53 lethality	459	6	1	0.217865		68.0921
YNL095C	2373 unknown unknown; similar to Ecm3p	1929	6	1	0.0518403	0.548871	50.7312
YNR059W	2545 MNT4 protein glycosylation mannosyltransferase	1743	6	1	0.0573723	0.976401	52.3438
YDR451C	4469 YHP1 unknown unknown; similar to Yox1p, which binds Leu-tRNA (SP:P34161)	1062	6	1	0.094162	0.835013	62.7518
YOR003W	2747 YSP3 protein degradation subtilisin-like protease III	1437	6	1	0.0695894	0.508916	62.3026
YJL194W	748 CDC6 DNA replication pre-initiation complex formation	1542	6	1	0.0648508	0.781448	43.614
YNL188W	2267 KAR1 cytoskeleton nuclear fusion; also spindle	1302	6	1	0.0768049	1.40743	68.1863
YGR109C	5873 CLB6 cell cycle B-type cyclin; S phase	1143	6	1	0.0874891	1.49198	68.1907
YOR303W	3082 CPA1 arginine biosynthesis carbamoyl phosphate synthetase, arginine specific	1236	6	1	0.0809061	2.87276	64.5749
YIL077C	6378 unknown unknown	963	6	1	0.103842	0.818258	69.7034
YCL073C	4243 unknown major facilitator superfamily	1848	6	1	0.0541126	2.11671	64.9374
YBR157C	3912 ICS2 Cu2+ ion homeostasis (putative) unknown	321	6	1	0.311526	0.86089	59.7318
YDL179W	4478 PCL9 cell cycle cyclin (Pho85p)	915	6	1	0.10929	0.517917	66.4309
YNL187W	2269 unknown unknown	1074	6	1	0.0931099		55.1812
YOR045W	2793 TOM6 mitochondrial protein targeting outer membrane translocase component	186	7	1	0.537634	2.85132	82.3226
YDR235W	5028 PRP42 mRNA splicing U1 snRNP protein	1635	6	1	0.0611621	1.38089	64.1978
YLR463C	1167 unknown unknown; similar to other subtelomerically-coded proteins	552	6	1	0.181159		46.2022
YBR266C	4031 unknown unknown	453	6	1	0.220751	1.23972	55.5863
YMR180C	1981 CTL1 unknown RNA triphosphatase	963	6	1	0.103842		61.8912
YBR008C	3740 FLR1 fluconazole resistance transporter, major facilitator superfamily	1647	6	1	0.0607165	1.59144	56.8696
YHL043W	6070 ECM34 cell wall biogenesis unknown	513	6	1	0.194932	0.585333	64.5885
YOR264W	3039 unknown unknown	1293	6	1	0.0773395	1.11355	59.9078
YPL135W	3256 ISU1 iron homeostasis unknown; similar to iron-sulfur cluster protein nifU	498	6	1	0.200803	2.325	53.7331
YER127W	5244 LCP5 rRNA processing, putative unknown	1074	6	1	0.0931099	1.35347	67.2138
YPR083W	3492 unknown unknown; similar to Halobacterium holobium cell surface	1740	6	1	0.0574713	1.03923	61.3751
YOR344C	3131 TYE7 glycolysis basic h-l-h transcription factor	876	6	1	0.114155	1.97117	48.8555
YJL119C	463 unknown unknown	324	7	1	0.308642	1.67431	54.0992
YKR069W	1072 MET1 methionine biosynthesis siroheme synthase	1782	6	1	0.0561167		69.0652
YNL213C	2241 unknown unknown	645	6	1	0.155039		77.4347
YPR204W	3628 unknown unknown; similar to other subtelomerically-encoded proteins	3099	7	1	0.0322685	0.209759	54.2482
YGR110W	5874 unknown unknown	1338	6	1	0.0747384	0.316442	60.4964
YOL152W	2788 FRE7 unknown unknown; similar to Fre1p and Fre2p	1890	6	1	0.0529101		59.1922
YNL046W	2427 unknown unknown	519	6	1	0.192678		59.9411
YCR096C	4207 HMRA2 unknown mating type a specific	360	7	1	0.277778	0.649838	66.1252
YDL232W	4724 OST4 protein glycosylation oligosaccharyltransferase complex assembly	111	6	1	0.900901	2.22362	76.7943
YNL211C	2243 unknown unknown	261	6	1	0.383142		75.7782
YOL126C	3037 MDH2 TCA cycle malate dehydrogenase	1272	6	1	0.0786164		63.8611
YPR141C	3559 KAR3 mating; nuclear fusion; mitosis kinesin-like protein	2190	6	1	0.0456621	1.18056	69.3377
YPL250C	3521 ICY2 cytoskeleton (putative) unknown	411	7	1	0.243309	1.5063	70.6678
YLR264W	1488 RPS28B protein synthesis ribosomal protein S28B	204	8	2	0.980392	20.1274	85.1482
YKR057W	1059 RPS21A protein synthesis ribosomal protein S21A	586	8	2	0.341297		77.2972
YOL047C	2695 unknown unknown	948	8	2	0.21097	0.671602	65.5033
YDR210W	4999 unknown unknown	228	8	2	0.877193	2.08109	80.4949
YMR104C	1891 YPK2 unknown protein kinase	2034	8	2	0.0983284		59.696
YLR185W	1400 RPL37A protein synthesis ribosomal protein L37A	626	8	2	0.319489		78.7941
YCR022C	4127 unknown unknown	345	8	2	0.57971	0.927574	76.2361
YMR256C	2068 COX7 oxidative phosphorylation cytochrome-c oxidase, subunit VII	183	8	2	1.0929		86.6107
YKL160W	819 unknown unknown	438	8	2	0.456621	1.49295	85.2624
YGR020C	5770 VMA7 vacuolar acidification vacuolar H+-ATPase V1 domain 14 kDa subunit	357	8	2	0.560224	4.04874	85.7276
YER146W	5270 LSM5 mRNA splicing (putative) unknown; similar to snRNA-associated protein	282	9	3	1.06383	2.69457	81.6204
YDR140W	4920 unknown unknown	666	9	3	0.45045	0.902641	78.8129
YBL001C	3730 ECM15 cell wall biogenesis unknown	315	9	3	0.952381	2.84736	84.1161
YER131W	5249 RPS26B protein synthesis ribosomal protein S26B	360	9	3	0.833333	40.2177	86.0854
YKL013C	981 ARC19 cytoskeleton cortical actin patch integrity	516	9	3	0.581395	1.75506	86.633
YFL019C	5348 unknown unknown	354	9	3	0.847458	0.939161	71.0294
YDR008C	4772 unknown unknown	351	9	3	0.854701	1.18599	73.6196
YLR441C	1143 RPS1A protein synthesis ribosomal protein S1A	768	9	3	0.390625	1.59937	85.5606
YLR168C	1382 unknown intramitochondrial protein sorting (putative)	693	9	3	0.4329	1.44412	71.3235
YJL210W	552 PEX2 peroxisome biogenesis integral membrane protein	816	9	3	0.367647	0.814249	68.9257
YML058W	1700 SML1 DNA replication (putative) regulator of ribonucleotide reductase (putative)	315	9	3	0.952381	4.50173	82.662
YOL102C	2634 TPT1 tRNA splicing 2'-phosphotransferase	693	9	3	0.4329	1.53483	83.0578
YIR001C	6463 SGN1 unknown; growth on ethanol and glycerol unknown	753	9	3	0.398406	1.00301	79.3778
YGL166W	5566 CUP2 transcription copper-dependent transcriptional activator	678	9	3	0.442478	0.722481	73.9663
YAL033W	401 POP5 tRNA processing RNase P and RNase MRP subunit	522	9	3	0.574713	2.17265	74.7858
YBL081W	4013 unknown 37% identity to Drosophila l not protein	1107	9	3	0.271003	0.654601	76.1965
YPR132W	3548 RPS23B protein synthesis ribosomal protein S23B	803	9	3	0.373599	15.9492	82.8032
YMR074C	1854 unknown unknown	438	9	3	0.684932	2.57542	82.4066
YIL004C	6459 BET1 secretion vesicle recycling; SNARE	430	9	3	0.697674	0.928621	76.9173
YJL071W	517 ARG2 arginine biosynthesis acetylglutamate synthase	1725	9	3	0.173913	1.09568	71.3309
YLR008C	1201 unknown unknown	507	9	3	0.591716	1.07023	74.9621
YKL217W	866 JEN1 transport lactate transporter	1851	9	3	0.162075	0.375288	73.3035
YGR275W	5502 RTT102 transposition (putative) unknown; regulator of Ty1 transposition	561	9	3	0.534759	1.08696	86.9136
YIL086C	6369 unknown unknown	309	9	3	0.970874	0.789344	75.7509
YHR178W	6249 STB5 transcription unknown; binds Sin3p	2232	9	3	0.134409	0.540693	66.8408
YIL027C	6431 unknown unknown	426	9	3	0.704225	2.30534	81.1192
YMR100W	1886 MUB1 bud site selection unknown	1863	9	3	0.161031	1.03661	58.6138
YDL191W	4356 RPL35A protein synthesis ribosomal protein L35A	854	9	3	0.351288	15.4048	84.0523
YDR523C	4548 SPS1 meiosis protein kinase	1473	9	3	0.203666	0.528468	74.0949
YHR212C	6286 unknown unknown; identical to Yar060p/Raa19p	336	9	3	0.892857	0.435409	56.3657
YDR414C	4427 ERD1 secretion ER protein retention	1089	9	3	0.275482	1.46708	70.6527
YCR079W	4187 unknown protein phosphatase	1329	9	3	0.225734	0.639105	62.116
YBR065C	3804 ECM2 cell wall biogenesis and mRNA splicing (putative) unknown	1095	9	3	0.273973	0.869951	70.8194
YKL180W	797 RPL17A protein synthesis ribosomal protein L17A	556	9	3	0.539568	29.6274	82.7324
YLR007W	1200 unknown unknown	1011	9	3	0.296736	1.63721	74.3863
YPL083C	3314 SEN54 tRNA splicing splicing endonuclease subunit	1404	9	3	0.213675	1.10555	72.0504
YOL129W	3004 unknown unknown	555	9	3	0.540541	1.0845	85.4616
YGR181W	5959 TIM13 mitochondrial protein targeting inner membrane translocase subunit	318	9	3	0.943396	1.42692	86.471
YNL326C	2261 unknown unknown; similar to Akr1p and Ydr126p	1011	9	3	0.296736	0.562081	71.8272
YOR158W	2921 PET123 protein synthesis ribosomal protein, mitochondrial small subunit	957	9	3	0.31348	1.71423	79.2
YPR051W	3458 MAK3 viral propagation L-A virus GAG protein N-acetyltransferase	531	9	3	0.564972	1.44947	79.5202
YMR161W	1958 HLJ1 unknown unknown; similar to E. coli DnaJ	675	9	3	0.444444	0.968466	68.3698
YKL138C	843 MRPL31 protein synthesis ribosomal protein, mitochondrial L31	396	9	3	0.757576	2.18276	78.8716
YML016C	1749 PPZ1 stress response ser/thr phosphatase	2079	9	3	0.1443	3.28767	69.8577
YMR024W	1796 MRPL3 protein synthesis ribosomal protein, mitochondrial L3	1173	9	3	0.255754	1.25087	79.2022
YMR191W	1993 unknown unknown	1377	9	3	0.217865	0.974487	72.4641
YDL120W	4632 YFH1 iron homeostasis, mitochondrial frataxin homolog	525	9	3	0.571429	1.02021	83.7711
YOR226C	2997 ISU2 iron homeostasis unknown; similar to iron-sulfur cluster protein nifU	471	9	3	0.636943	0.752128	77.6519
YNL320W	2330 unknown unknown; similar to S. pombe bem1/bud5 suppressor (Bem46+)	855	9	3	0.350877	0.426485	79.4477
YNL031C	2443 HHT2 chromatin structure histone H3	411	9	3	0.729927	12.3112	76.9336
YNL090W	2379 RHO2 signaling GTP-binding protein, rho family	579	9	3	0.518135	0.995767	82.1449
YLR426W	1665 unknown unknown; similar to Fox2p, E. coli 3-oxoacyl-[acyl-carrier	982	9	3	0.305499	1.13917	69.011
YJL124C	458 LSM1 mRNA splicing (putative) similar to snRNA-associated protein	519	9	3	0.578035	1.86554	83.6586
YER074W	5183 RPS24A protein synthesis ribosomal protein S24A	874	9	3	0.343249	15.7819	79.8576
YNL015W	2462 PBI2 unknown protease inhibitor	228	9	3	1.31579	1.86905	89.4976
YDR201W	4988 SPC19 cytoskeleton spindle pole body component	498	9	3	0.60241	1.18504	80.2607
YIL122W	6330 unknown unknown	1056	9	3	0.284091	0.395333	69.3908
YIL052C	6404 RPL34B protein synthesis ribosomal protein L34B	838	9	3	0.357995	13.3982	84.9813
YCL026C-A	4248 FRM2 signaling, fatty acid-mediated unknown	582	9	3	0.515464	0.705701	81.087
YPR073C	3481 LTP1 unknown protein phosphatase	486	9	3	0.617284	2.54006	85.492
YIL069C	6387 RPS24B protein synthesis ribosomal protein S24B	409	9	3	0.733496	19.0917	79.3436
YMR279C	2096 unknown major facilitator superfamily	1623	9	3	0.184843	0.368366	70.6371
YOL148C	2822 SPT20 chromatin structure histone acetyltransferase complex subunit	1815	9	3	0.165289	0.829421	62.2649
YMR260C	2073 TIF11 protein synthesis translation initiation factor eIF1a	462	9	3	0.649351	7.68764	91.223
YDR236C	5029 FMN1 riboflavin metabolism riboflavin kinase	657	9	3	0.456621	1.41899	76.0977
YAL059W	373 ECM1 cell wall biogenesis unknown	639	9	3	0.469484	1.47013	68.2452
YNL081C	2388 unknown unknown; similar to mitochondrial ribosomal protein S13 of	432	9	3	0.694444	1.44559	77.6057
YPL010W	3395 RET3 secretion vesicle coat component	570	9	3	0.526316	3.09833	85.0709
YLR448W	1150 RPL6B protein synthesis ribosomal protein L6b	532	9	3	0.56391		80.3667
YPL014W	3390 unknown unknown	1146	9	3	0.26178	1.27805	69.4653
YIL044C	6412 AGE2 secretion GTPase activating protein for ARFs	897	9	3	0.334448	1.43055	73.9164
YGR174C	5949 CBP4 respiration ubiquinol--cytochrome-c reductase assembly factor	513	9	3	0.584795	1.62763	74.7378
YGR081C	5841 unknown unknown; similar to chicken myosin heavy chain PIR:A29320	633	9	3	0.473934	2.60553	74.7247
YCR046C	4155 IMG1 protein synthesis ribosomal protein, mitochondrial	510	9	3	0.588235	0.787451	77.8755
YDR400W	4413 URH1 pyrimidine metabolism uridine nucleosidase	1137	9	3	0.263852	1.46683	70.7478
YAR031W	348 PRM9 mating (putative) unknown; pheromone-regulated membrane protein	897	9	3	0.334448	0.849766	69.258
YKL116C	865 PRR1 unknown putative protein kinase	1557	9	3	0.192678	1.01028	72.2414
YMR002W	1772 unknown unknown	471	9	3	0.636943	1.96809	72.8667
YKR020W	1017 unknown unknown	495	9	3	0.606061		81.5404
YNL030W	2444 HHF2 chromatin structure histone H4	312	9	3	0.961538	17.1975	78.2412
YBR173C	3930 UMP1 protein degradation, ubiquitin-mediated 20S proteasome maturation factor	447	9	3	0.671141	1.94423	85.9866
YDL121C	4631 unknown unknown	450	9	3	0.666667	1.62353	80.0184
YNL158W	2301 unknown unknown	597	9	3	0.502513	1.57831	72.4342
YDR196C	4983 unknown unknown	726	9	3	0.413223	1.50773	77.5373
YOR189W	2954 unknown unknown	351	9	3	0.854701	1.53742	81.8304
YGR034W	5788 RPL26B protein synthesis ribosomal protein L26B	744	9	3	0.403226	15.7007	79.9547
YDR408C	4421 ADE8 purine biosynthesis phosphoribosylglycinamide formyltransferase	645	9	3	0.465116	1.34157	73.9333
YNL255C	2195 GIS2 unknown unknown; gig3 suppressor	462	9	3	0.649351	4.49625	82.0565
YOR202W	2971 HIS3 histidine biosynthesis imidazoleglycerol-phosphate dehydratase	663	9	3	0.452489	1.79495	79.8963
YHR100C	6161 unknown unknown	558	9	3	0.537634	1.10165	76.214
YLR437C	1138 unknown unknown	402	9	3	0.746269		78.1032
YNL131W	2331 TOM22 mitochondrial protein targeting outer membrane translocase component	459	9	3	0.653595	3.32327	85.824
YCR060W	4167 unknown unknown; similar to stress inducible protein Sti1p, has	336	9	3	0.892857	1.12818	71.1898
YLR353W	1586 BUD8 bud site selection, bipolar unknown	1812	9	3	0.165563	0.807447	70.0497
YNR018W	2499 unknown unknown	675	9	3	0.444444	3.02171	76.9075
YHR083W	6143 unknown unknown	990	9	3	0.30303	0.914328	79.6998
YER093C-A	5207 unknown unknown	415	9	3	0.722892	1.07432	71.6331
YCR027C	4134 RSG1 unknown GTP-binding protein, ras family	630	9	3	0.47619	0.75578	72.5323
YLR292C	1519 SEC72 secretion ER protein translocation subcomplex subunit	582	9	3	0.515464	2.7991	80.8444
YDL006W	4757 PTC1 tRNA splicing protein phosphatase	846	9	3	0.35461	0.887916	80.1288
YJR122W	727 CAF17 catabolite repression component of CCR4 transcriptional complex	1494	9	3	0.200803	0.745825	65.914
YPL244C	3585 HUT1 transport (putative) UDP-galactose transporter (putative)	1020	9	3	0.294118	2.01466	71.8341
YBL093C	3847 ROX3 transcription RNA polymerase mediator subunit	663	9	3	0.452489	1.25329	70.9675
YNL306W	2448 protein synthesis ribosomal protein, mitochondrial small subunit	654	9	3	0.458716	1.65731	84.2784
YBR130C	3884 SHE3 cell polarity asymmetric HO expression	1278	9	3	0.234742	1.10695	71.1147
YPL143W	3248 RPL33A protein synthesis ribosomal protein L33A	849	9	3	0.353357	13.3603	79.532
YLR211C	1428 unknown unknown	681	9	3	0.440529		75.3018
YOR312C	3093 RPL20B protein synthesis ribosomal protein L20B	932	9	3	0.321888	16.9342	84.8469
YDL136W	4613 RPL35B protein synthesis ribosomal protein L35B	364	9	3	0.824176	9.95261	83.9519
YDR202C	4989 RAV2 vacuolar acidification (putative) unknown; regulates V-ATPase	1056	9	3	0.284091	1.00253	74.664
YGL200C	5530 EMP24 secretion vesicle coat component	612	9	3	0.490196	3.82276	85.7889
YJR116W	721 unknown unknown	840	9	3	0.357143	0.908355	70.8703
YEL054C	5299 RPL12A protein synthesis ribosomal protein L12A	498	9	3	0.60241	31.4121	86.4965
YGR171C	5946 MSM1 protein synthesis tRNA synthetase, mitochondrial, methionyl	1728	9	3	0.173611	0.931951	66.4108
YGR038W	5792 ORM1 unknown unknown	669	9	3	0.44843	1.50727	80.0173
YDR491C	4513 unknown unknown; similar to Hrd312p	492	9	3	0.609756	1.13211	66.4152
YAL041W	390 CDC24 cell polarity GDP/GTP exchange factor for Cdc42p	2565	9	3	0.116959	2.57747	67.5113
YOR293W	3070 RPS10A protein synthesis ribosomal protein S10A	319	9	3	0.940439	12.0342	81.2728
YBR185C	3943 MBA1 respiration mitochondrial respiratory complex assembly	837	9	3	0.358423	1.98581	73.8505
YKR085C	1088 MRPL20 protein synthesis ribosomal protein, mitochondrial L20	588	9	3	0.510204		76.7163
YNL136W	2324 unknown unknown; similar to mature-parasite-infected	1278	9	3	0.234742	0.958213	82.1031
YBR138C	3893 HDR1 meiosis unknown	1575	9	3	0.190476	0.59943	75.0229
YNL099C	2368 unknown unknown	717	9	3	0.41841	1.04866	78.269
YDR525W	4551 unknown unknown	330	9	3	0.909091	1.20951	73.3446
YGR027C	5779 RPS25A protein synthesis ribosomal protein S25A	327	9	3	0.917431	38.049	86.9998
YBR070C	3811 stress response osmotolerance protein (putative)	714	9	3	0.420168	1.12307	66.0681
YIL079C	6376 unknown unknown; similar to gag polyprotein	1083	9	3	0.277008	0.829628	65.0265
YDR418W	4431 RPL12B protein synthesis ribosomal protein L12B	498	9	3	0.60241	50.2754	86.7916
YML079W	1676 unknown unknown	606	9	3	0.49505	1.2412	86.2003
YEL026W	5064 SNU13 mRNA splicing (putative) U4/U6.U5 snRNP protein	381	9	3	0.787402	9.5596	84.2503
YLR050C	1249 unknown unknown; similar to C-terminal region of human MAC30	486	9	3	0.617284		76.9124
YPR028W	3433 YIP2 unknown unknown; interacts with Ypt protein(s)	544	9	3	0.551471	5.65613	87.0406
YIL138C	6535 TPM2 cytoskeleton tropomyosin	486	9	3	0.617284	5.35898	85.0783
YGR251W	6038 unknown unknown	591	9	3	0.507614	2.4613	67.1188
YLR170C	1384 APS1 secretion AP-1 complex subunit	471	9	3	0.636943		82.4535
YER102W	5216 RPS8B protein synthesis ribosomal protein S8B	603	9	3	0.497512	78.9566	87.566
YKL154W	825 SRP102 secretion signal recognition particle subunit	735	9	3	0.408163	1.58287	77.7192
YFL014W	5355 HSP12 glucose and lipid utilization heat shock protein	330	9	3	0.909091	2.05411	81.904
YNR028W	2510 CPR8 protein folding peptidyl-prolyl cis-trans isomerase	927	9	3	0.323625	2.03424	79.5521
YCL052C	4221 PBN1 protein degradation protease B	1251	9	3	0.239808	0.603962	76.5304
YPR017C	3422 DSS4 secretion GDP/GTP exchange factor for Sec4p	432	9	3	0.694444	1.1264	78.5539
YJR017C	612 ESS1 protein folding peptidyl-prolyl cis/trans isomerase	573	9	3	0.52356	1.80704	81.758
YLR156W	1367 unknown unknown	345	9	3	0.869565		52.0167
YHR129C	6192 ARP1 cytoskeleton actin-related protein	1155	9	3	0.25974	0.562543	72.624
YJL152W	428 unknown unknown	360	9	3	0.833333	1.52149	80.0419
YLR344W	1577 RPL26A protein synthesis ribosomal protein L26A	831	9	3	0.361011		78.4223
YNL155W	2304 unknown unknown	825	9	3	0.363636	1.86295	79.8371
YML095C-A	2093 unknown unknown	402	9	3	0.746269	1.54765	77.0966
YNL114C	2351 unknown unknown	372	9	3	0.806452	2.42	76.4847
YEL038W	5337 UTR4 unknown unknown	726	9	3	0.413223	1.88417	80.7062
YHR001W-A	6045 QCR10 oxidative phosphorylation ubiqunol-cytochrome c oxidoreductase complex subunit	235	9	3	1.2766	2.07684	78.9204
YPR052C	3459 NHP6A chromatin structure non-histone protein	282	9	3	1.06383	1.79691	72.9474
YMR143W	1935 RPS16A protein synthesis ribosomal protein S16A	788	9	3	0.380711	9.79359	81.8952
YPR100W	3510 unknown unknown	423	9	3	0.70922	1.36377	80.3874
YCR006C	4104 unknown unknown	474	9	3	0.632911	0.916795	77.2959
YKL015W	979 PUT3 transcription positive regulator of PUT genes	2940	9	3	0.102041	0.94353	63.9937
YCR031C	4139 RPS14A protein synthesis ribosomal protein S14A	415	9	3	0.722892	11.4942	80.5576
YNL303W	2469 unknown unknown	348	9	3	0.862069	2.88789	83.7334
YOL040C	2703 RPS15 protein synthesis ribosomal protein S15	429	9	3	0.699301	31.7788	89.5227
YHR121W	6184 unknown unknown	564	9	3	0.531915	1.50112	88.121
YDL220C	4864 CDC13 cell cycle, G2/M telomere binding protein	2775	9	3	0.108108	1.83345	76.2259
YOR379C	2607 unknown unknown	339	9	3	0.884956	1.59833	74.5354
YKL169C	808 unknown unknown	384	9	3	0.78125	1.04719	79.1851
YNL133C	2328 unknown unknown	522	9	3	0.574713	1.24551	82.3943
YPR187W	3611 RPO26 transcription Shared subunit of RNA polymerases I, II, and III	469	9	3	0.639659	3.21926	84.7203
YMR071C	1851 unknown unknown	504	9	3	0.595238	2.38343	78.4393
YNR041C	2525 COQ2 ubiquinone biosynthesis para-hydroxybenzoate polyprenyltransferase	1119	9	3	0.268097	0.661333	73.7512
YDR476C	4496 unknown unknown	675	9	3	0.444444	0.826505	76.1681
YDR524C	4550 AGE1 secretion GTPase activating protein for ARFs	1449	9	3	0.207039	0.818995	62.3782
YGL080W	5661 unknown unknown	393	9	3	0.763359	1.89613	76.0233
YBR192W	3950 RIM2 transport mitochondrial carrier family	1134	9	3	0.26455	0.900043	70.0512
YLR436C	1136 ECM30 cell wall biogenesis unknown	3825	9	3	0.0784314		66.9017
YLR132C	1340 unknown unknown	873	9	3	0.343643		77.1633
YDR326C	4328 unknown unknown	4317	9	3	0.0694927	1.07506	73.3305
YDL004W	4760 ATP16 ATP synthesis F1F0-ATPase subunit	483	9	3	0.621118	3.66823	85.7414
YJL166W	413 QCR8 oxidative phosphorylation ubiquinol--cytochrome-c reductase subunit VIII	285	9	3	1.05263	2.28925	83.7697
YNR036C	2520 unknown unknown; similar to ribosomal protein S12	462	9	3	0.649351	1.68701	81.1746
YLR421C	1659 RPN13 protein degradation (putative) 26S proteasome subunit (putative)	471	9	3	0.636943		85.5292
YML073C	1683 RPL6A protein synthesis ribosomal protein L6A	946	9	3	0.317125		86.6829
YGR033C	5787 unknown unknown	720	9	3	0.416667	1.59213	77.1159
YKR049C	1050 unknown unknown	402	9	3	0.746269		79.6608
YPR174C	3597 unknown unknown; similar to C. elegans nuclear lamin	666	9	3	0.45045	0.822751	67.0836
YLR104W	1307 unknown unknown	396	9	3	0.757576		74.4028
YLR282C	1507 unknown unknown	342	9	3	0.877193		82.0905
YNR027W	2509 unknown unknown	954	9	3	0.314465	0.933241	68.4898
YIL042C	6414 unknown unknown; similar to mitochondrial branched chain	1185	9	3	0.253165	0.664558	68.3515
YDL200C	4263 MGT1 DNA repair 6-O-methylguanine-DNA methylase	621	9	3	0.483092	1.31946	77.2073
YML094W	2094 GIM5 protein folding prefoldin subunit 5	493	9	3	0.608519	1.43477	83.0656
YDR447C	4464 RPS17B protein synthesis ribosomal protein S17B	412	9	3	0.728155	18.1839	84.1678
YHR141C	6207 RPL42B protein synthesis ribosomal protein L42B	322	9	3	0.931677	9.65745	72.2809
YJL104W	480 MIA1 unknown unknown	450	9	3	0.666667	2.08758	82.5004
YEL044W	5330 unknown unknown	501	9	3	0.598802	1.62179	71.2839
YBR190W	3948 unknown unknown; similar to glycosyl hydrolases	312	9	3	0.961538	1.33362	76.5334
YDR323C	4324 PEP7 vacuolar protein targeting vacuolar segregation protein	1548	9	3	0.193798	0.84503	69.0485
YLR294C	1521 unknown unknown	330	9	3	0.909091		80.1172
YAL020C	308 ATS1 cytoskeleton (putative) unknown; similar to human RCC1	1002	9	3	0.299401	0.627179	67.3131
YLR290C	1517 unknown unknown	834	9	3	0.359712		74.6811
YDL217C	4890 TIM22 mitochondrial protein targeting inner membrane carrier protein	624	9	3	0.480769		78.3358
YBR076W	3817 ECM8 cell wall biogenesis unknown	1020	9	3	0.294118	1.21762	63.2115
YIL096C	6357 unknown unknown	1011	9	3	0.296736	2.21692	72.5863
YOR275C	3051 unknown unknown	1986	9	3	0.151057	1.06996	70.8508
YDR052C	4822 DBF4 cell cycle Cdc7p (kinase) regulator	2115	9	3	0.141844	1.18748	61.331
YLR444C	1146 unknown unknown	303	9	3	0.990099		71.3566
YPL067C	3331 unknown unknown	597	9	3	0.502513	0.745544	72.0394
YDR224C	5016 HTB1 chromatin structure histone H2B	396	9	3	0.757576	24.5444	77.088
YHL015W	6307 RPS20 protein synthesis ribosomal protein S20	366	9	3	0.819672	69.6065	83.2259
YHR147C	6215 MRPL6 protein synthesis ribosomal protein, mitochondrial L6	645	9	3	0.465116		73.9258
YJR034W	630 PET191 respiration cytochrome c oxidase assembly	327	9	3	0.917431	2.67908	82.9965
YDL181W	4461 INH1 ATP synthesis mitochondrial ATPase inhibitor	258	9	3	1.16279	1.07318	84.1912
YPR185W	3609 APG13 autophagy unknown	2217	9	3	0.135318	1.03154	79.2798
YER129W	5246 PAK1 DNA replication protein kinase; suppresses pol. alpha mutations	3429	9	3	0.0874891	1.23039	65.9936
YER053C	5154 unknown unknown; similar to C. elegans mitochondrial phosphate	903	9	3	0.332226	0.687469	70.3146
YHR153C	6222 SPO16 meiosis, spore formation unknown	597	9	3	0.502513	0.938023	79.106
YPL122C	3271 TFB2 transcription TFIIH 55 kD subunit	1542	9	3	0.194553	0.781144	68.0027
YKR086W	1089 PRP16 mRNA splicing RNA helicase	3216	9	3	0.0932836		69.5933
YPL142C	3249 unknown unknown	318	9	3	0.943396	21.6124	86.5763
YDL020C	4742 RPN4 protein degradation, ubiquitin-mediated 26S proteasome subunit	1596	9	3	0.18797	1.01113	64.5846
YPL099C	3296 unknown unknown	549	9	3	0.546448	1.09321	79.2069
YPR101W	3511 SNT309 mRNA splicing spliceosome-associated protein	528	9	3	0.568182	1.09466	73.0558
YPR113W	3526 PIS1 phospholipid metabolism phosphatidylinositol synthase	663	9	3	0.452489	1.77706	79.7846
YPR031W	3436 unknown unknown; similar to human zinc finger protein PIR:JC2069	2247	9	3	0.133511	1.18297	63.1279
YDR041W	4810 RSM10 protein synthesis ribosomal protein, mitochondrial	612	9	3	0.490196	2.51692	75.403
YDR020C	4785 unknown unknown; similar to uridine kinases and phosphoribulokinases	699	9	3	0.429185	1.27506	66.4419
YIL023C	6436 unknown unknown; similar to Atx2	1041	9	3	0.288184	0.802943	65.5305
YBR089C-A	3834 NHP6B chromatin structure non-histone protein	300	9	3	1	0.583805	64.1503
YER109C	5224 FLO8 flocculation (and PHD) FLO1 activator	2400	9	3	0.125	0.869596	70.4136
YKR074W	1077 unknown unknown	468	9	3	0.641026		84.4237
YML068W	1688 unknown unknown	1395	9	3	0.215054		67.1473
YDR386W	4396 MUS81 DNA repair (putative) unknown	1899	9	3	0.157978	0.790207	73.4604
YHR110W	6172 ERP5 membrane trafficking; secretion (putative) unknown	639	9	3	0.469484	1.17766	81.7483
YNL185C	2271 MRPL19 protein synthesis ribosomal protein, mitochondrial L19	477	9	3	0.628931	1.4299	78.8447
YPR063C	3471 unknown unknown	424	9	3	0.707547	1.71154	84.7175
YKL096W-A	888 CWP2 unknown cell wall protein	279	9	3	1.07527	41.7701	88.16
YNL029C	2445 KTR5 protein glycosylation putative mannosyltransferase	1569	9	3	0.191205	0.954821	70.6855
YPL076W	3322 GPI2 protein processing N-acetylglucosaminylphosphatidylinositol synthesis	843	9	3	0.355872	0.734315	69.1103
YCR008W	4107 SAT4 salt tolerance protein kinase	1812	9	3	0.165563	0.952309	74.052
YBR048W	3787 RPS11B protein synthesis ribosomal protein S11B	472	9	3	0.635593	9.65653	83.5713
YLR356W	1589 unknown unknown; similar to Scm4p, possible Cdc4p-interacting	594	9	3	0.505051		81.2289
YDR156W	4937 RPA14 transcription RNA polymerase I subunit A14	414	9	3	0.724638		76.1669
YER161C	5288 SPT2 chromatin structure HMG-like non-histone protein	1002	9	3	0.299401	0.97671	65.9845
YBL094C	3845 unknown unknown; similar to Neurospora crassa chitin synthase	333	9	3	0.900901	1.62558	69.6742
YLR228C	1446 ECM22 unknown unknown; similar to transcription factors, has Zn[2]-Cys[6]	2445	9	3	0.122699		67.8947
YPR053C	3460 unknown unknown	456	9	3	0.657895	2.20736	78.9706
YNR047W	2531 unknown unknown	2682	9	3	0.111857	1.78537	69.0377
YCR087W	4194 unknown unknown	516	9	3	0.581395	1.56841	81.792
YPL234C	3146 TFP3 vacuolar acidification vacuolar H+-ATPase V0 domain 17 KD subunit	495	9	3	0.606061	2.3644	86.3674
YDR308C	4308 SRB7 transcription RNA polymerase II mediator subunit	423	9	3	0.70922	1.62775	79.4297
YER163C	5290 unknown unknown	699	9	3	0.429185	0.980634	73.9695
YDR123C	4902 INO2 phospholipid biosynthesis transcription factor	915	9	3	0.327869	0.476312	77.3067
YBR028C	3765 unknown unknown; similar to Ypk2p/Ykr2p and Ypk1p	1578	9	3	0.190114	1.39456	67.4259
YPL059W	3340 GRX5 oxidative stres response glutaredoxin	453	9	3	0.662252	2.28295	86.4312
YJR073C	675 OPI3 phospholipid metabolism methylene-fatty-acyl-phospholipid synthase	621	9	3	0.483092	1.23429	84.8028
YPL022W	3381 RAD1 DNA repair, nucleotide excision repairosome component	3303	9	3	0.0908265	1.14698	56.0274
YOL046C	2696 unknown unknown	675	9	3	0.444444	0.874697	68.8846
YCL007C	4091 CWH36 cell wall biogenesis unknown	393	9	3	0.763359	1.16855	78.0752
YNL165W	2293 unknown unknown	1221	9	3	0.2457	0.485666	75.4741
YHR051W	6106 COX6 oxidative phosphorylation cytochrome-c oxidase subunit VI	447	9	3	0.671141	1.91697	80.4965
YIL148W	6524 RPL40A protein synthesis ribosomal protein L40A	821	9	3	0.365408	13.7828	79.0222
YOR224C	2995 RPB8 transcription shared subunit of RNA polymerase I,II, and III	441	9	3	0.680272	3.23411	82.9114
YIL043C	6413 CBR1 aminosugars metabolism cytochrome b reductase	969	9	3	0.309598	4.14458	87.8607
YBR084C-A	3828 RPL19A protein synthesis ribosomal protein L19A	571	9	3	0.525394	16.5939	84.0408
YMR078C	1860 CTF18 mitosis, chromosome transmission unknown	2226	9	3	0.134771		73.7611
YOR122C	2879 PFY1 cytoskeleton profilin	382	9	3	0.78534	4.22351	87.0585
YJR024C	619 unknown unknown	735	9	3	0.408163	1.42375	78.5488
YOL029C	2714 unknown unknown	606	9	3	0.49505	1.64609	66.1631
YBR009C	3741 HHF1 chromatin structure histone H4	312	9	3	0.961538	12.6082	77.1755
YDR519W	4543 FKB2 protein folding peptidyl-prolyl cis-trans isomerase	408	9	3	0.735294	1.37998	83.0359
YHL001W	6043 RPL14B protein synthesis ribosomal protein L14B	418	9	3	0.717703	20.5225	80.2246
YPL199C	3185 unknown unknown	723	9	3	0.414938	1.9826	77.491
YBL090W	3878 MRP21 protein synthesis ribosomal protein, mitochondrial	534	9	3	0.561798	1.42473	75.8969
YOL073C	2666 unknown unknown	969	9	3	0.309598	1.32576	76.1358
YMR202W	2006 ERG2 sterol metabolism C-8 sterol isomerase	669	9	3	0.44843		82.1376
YDR446W	4463 ECM11 cell wall biogenesis unknown	909	9	3	0.330033		71.3487
YDL118W	4634 unknown unknown	381	9	3	0.787402	0.58566	70.7389
YIL132C	6543 unknown unknown	642	9	3	0.46729	0.677978	74.0423
YKR094C	1098 RPL40B protein synthesis ribosomal protein L40B	755	9	3	0.397351		84.1231
YML030W	1734 unknown unknown	480	9	3	0.625		79.6657
YKL050C	939 unknown unknown	2769	9	3	0.108342	0.777802	71.787
YOL109W	2626 ZEO1 zeocin resistance unknown	342	9	3	0.877193	12.4346	86.6047
YJL184W	780 unknown unknown	372	9	3	0.806452	1.22713	81.1257
YDR344C	4347 unknown unknown	444	9	3	0.675676	0.596064	66.1247
YNL111C	2354 CYB5 lipid metabolism cytochrome b5	363	9	3	0.826446	2.62415	80.8733
YOL053W	2688 unknown unknown	1188	9	3	0.252525	0.757391	75.3905
YER093C	5205 unknown unknown	4293	9	3	0.0698812	0.828859	70.5961
YDR417C	4430 unknown unknown	372	9	3	0.806452	29.4125	86.9287
YPL079W	3318 RPL21B protein synthesis ribosomal protein L21B	484	9	3	0.619835	8.86991	78.9678
YER009W	5103 NTF2 nuclear protein targeting nuclear transport factor	378	9	3	0.793651	3.2271	87.0405
YOL039W	2704 RPP2A protein synthesis ribosomal protein P2A/L44, acidic	321	9	3	0.934579	21.3081	83.8218
YDR134C	4914 unknown unknown	411	9	3	0.729927	29.1655	75.6799
YJL191W	771 RPS14B protein synthesis ribosomal protein S14B	418	9	3	0.717703	8.61283	70.7979
YER116C	5231 SLX8 unknown unknown	825	9	3	0.363636	0.535735	63.5686
YMR123W	1912 PKR1 killer toxin sensitivity (Pichia farinosa toxin) unknown	369	9	3	0.813008		84.4898
YOL048C	2694 unknown unknown	321	9	3	0.934579	1.20713	82.6645
YGR090W	5851 unknown unknown	3714	9	3	0.0807754	1.97347	63.3756
YER138C	5259 unknown unknown	5269	9	3	0.0569368	2.47798	73.3371
YBR297W	4063 MAL33 maltose metabolism regulator of maltose metabolic genes	1407	9	3	0.21322	0.421073	71.823
YDR260C	5055 SWM1 sporulation unknown	513	9	3	0.584795	0.307889	71.0659
YLR188W	1403 MDL1 transport ATP-binding cassette (ABC) family	2088	9	3	0.143678		75.9651
YIL016W	6443 SNL1 nuclear protein targeting nuclear pore protein (putative)	480	9	3	0.625	2.25609	78.8005
YOR172W	2935 unknown unknown; similar to transcription factors	2361	9	3	0.127065	1.97569	71.2076
YML063W	1694 RPS1B protein synthesis ribosomal protein S1B	768	9	3	0.390625		86.2387
YJL190C	774 RPS22A protein synthesis ribosomal protein S22A	393	9	3	0.763359	27.833	85.9774
YOR234C	3006 RPL33B protein synthesis ribosomal protein L33B	325	9	3	0.923077	10.6986	70.2598
YGR105W	5869 VMA21 vacuolar acidification vacuolar H+-ATPase assembly protein	234	9	3	1.28205	3.61758	82.3459
YLR431C	1131 unknown unknown	1362	9	3	0.220264		71.7034
YFL046W	5447 unknown unknown; similar to myosin heavy chain A	624	9	3	0.480769	1.86731	78.9205
YNL301C	2482 RPL18B protein synthesis ribosomal protein L18B	993	9	3	0.302115	20.0364	81.4059
YPR023C	3428 EAF3 unknown acetyltrasnferase complex component (putative)	1206	9	3	0.248756	1.21826	80.3917
YMR206W	2010 unknown unknown	942	9	3	0.318471		80.0159
YBR188C	3946 NTC20 mRNA splicing Prp19p-associated complex protein	423	9	3	0.70922	1.23052	75.4514
YJL047C	543 RTT101 transposition (putative) unknown; regulator of Ty1 transposition	2529	9	3	0.118624	1.30274	78.3475
YNL151C	2309 RPC31 transcription RNA polymerase III 31 kD subunit	756	9	3	0.396825		78.4486
YGR217W	5999 CCH1 transport (putative) Ca(2+) channel protein	6120	9	3	0.0490196	1.53902	74.0245
YPL115C	3279 BEM3 bud emergence GTPase-activating protein for Cdc42p	3387	9	3	0.088574	1.2246	70.109
YLR038C	1236 COX12 oxidative phosphorylation cytochrome-c oxidase, subunit VIb	252	9	3	1.19048		86.325
YPR050C	3457 unknown unknown	414	9	3	0.724638	1.7631	79.1813
YML077W	1678 BET5 secretion (putative) unknown; suppresses bet3 mutation	480	9	3	0.625		80.6525
YGR148C	5917 RPL24B protein synthesis ribosomal protein L24B	468	9	3	0.641026	43.6637	85.1879
YLR233C	1451 EST1 telomere length regulation putative end-binding protein	2100	9	3	0.142857		73.8702
YOR236W	3008 DFR1 folate biosynthesis dihydrofolate reductase	636	9	3	0.471698	1.92742	73.3826
YFR011C	5386 unknown unknown	513	9	3	0.584795	1.82362	79.5192
YDR179W-A	4965 unknown unknown	807	9	3	0.371747	0.899477	73.6132
YDR396W	4408 unknown unknown	501	9	3	0.598802	2.72573	75.0584
YLR385C	1621 unknown unknown	399	9	3	0.75188		64.5696
YOL078W	2661 unknown unknown	3531	9	3	0.0849618	2.50601	70.4247
YML024W	1741 RPS17A protein synthesis ribosomal protein S17A	412	9	3	0.728155		79.747
YPL098C	3297 unknown unknown	342	9	3	0.877193	1.64172	87.6847
YLR278C	1503 unknown unknown; similar to transcription factors, has Zn[2]-Cys]	4026	9	3	0.0745156		71.4469
YMR112C	1899 MED11 transcription RNA polymerase II mediator subunit	396	9	3	0.757576		79.9162
YHR060W	6116 VMA22 vacuolar acidification vacuolar H+-ATPase assembly protein	546	9	3	0.549451	1.82266	82.0959
YOL100W	2636 PKH2 unknown protein kinase (ser/thr)	3246	9	3	0.0924214	0.937044	69.0853
YMR010W	1781 unknown unknown	1218	9	3	0.246305		74.9694
YMR088C	1872 unknown unknown	1689	9	3	0.17762		72.5103
YMR312W	2136 unknown unknown	822	9	3	0.364964		80.52
YOL121C	3104 RPS19A protein synthesis ribosomal protein S19A	825	9	3	0.363636	16.1437	80.614
YNL135C	2326 FPR1 protein folding peptidyl-prolyl cis-trans isomerase	345	9	3	0.869565		93.7786
YDR510W	4534 SMT3 protein degradation ubiquitin-like protein	306	9	3	0.980392	5.52674	90.2732
YKL199C	1113 YKT9 unknown unknown	840	9	3	0.357143		75.9326
YNL291C	2570 MID1 transport Ca(2+) channel component	1647	9	3	0.182149		74.7365
YBL092W	3860 RPL32 protein synthesis ribosomal protein L23	393	9	3	0.763359	8.88224	84.3538
YGL030W	5716 RPL30 protein synthesis ribosomal protein L30	319	9	3	0.940439	22.4766	78.8803
YIL114C	6338 POR2 mitochondrial transport porin, anion channel	846	9	3	0.35461	0.76067	71.6055
YFR022W	5398 unknown unknown	2202	9	3	0.13624	0.286241	59.4975
YDL075W	4680 RPL31A protein synthesis ribosomal protein L31A	343	9	3	0.874636	8.6995	85.5524
YNL307C	2438 MCK1 meiosis protein kinase	1128	9	3	0.265957		79.7685
YGR183C	5961 QCR9 oxidative phosphorylation ubiquinol cytochrome-c reductase subunit 9	202	9	3	1.48515	0.970325	74.1216
YHL025W	6291 SNF6 transcription component of SWI/SNF global activator complex	999	9	3	0.3003	1.10778	63.46
YDL035C	4727 GPR1 signaling, pheromone pathway G-protein coupled receptor, coupled to Gpa2p	2886	9	3	0.10395	1.78977	69.221
YDR511W	4535 ACN9 unknown unknown	402	9	3	0.746269	0.879685	82.6731
YDR007W	4771 TRP1 tryptophan biosynthesis phosphoribosylanthranilate isomerase	675	9	3	0.444444	0.872315	71.2391
YDR114C	4892 unknown unknown	303	9	3	0.990099	2.931	80.2742
YBR044C	3783 TCM62 protein folding chaperone, mitochondrial (putative)	1722	9	3	0.174216	0.581202	66.783
YDL092W	4662 SRP14 secretion signal recognition particle subunit	441	9	3	0.680272	3.24324	80.2553
YGR041W	5796 BUD9 bud site selection, bipolar unknown	1644	9	3	0.182482	0.908066	66.1567
YIL121W	6331 unknown unknown; major facilitator superfamily	1629	9	3	0.184162	0.645602	70.2034
YDL219W	4874 unknown unknown	454	9	3	0.660793	1.70477	77.3896
YEL003W	5090 GIM4 protein folding chaperone; tubulin folding	372	9	3	0.806452	4.44431	79.8001
YDR206W	4993 EBS1 unknown unknown; similar to Est1p; bcy1 suppressor	2655	9	3	0.112994	0.81136	66.0148
YGR209C	5990 TRX2 DNA replication thioredoxin II	315	9	3	0.952381	4.81122	92.3664
YJL044C	546 GYP6 secretion GTPase-activating protein for Ypt6	1377	9	3	0.217865	1.12586	69.6607
YBL025W	3702 RRN10 transcription component of upstream activation factor complex (UAF)	438	9	3	0.684932	0.56935	69.8459
YIL003W	6460 unknown unknown; similar to E. coli MRP protein	882	9	3	0.340136	0.615263	76.8063
YLR006C	1199 SSK1 signaling two-component pathway	2139	9	3	0.140252		68.6075
YGR144W	5913 THI4 thiamine biosynthesis unknown; biosynthetic enzyme	981	9	3	0.30581	0.320175	73.4032
YOR327C	3109 SNC2 secretion post-Golgi v-SNARE	348	9	3	0.862069	2.2065	83.2144
YNL281W	2164 HCH1 stress response (putative) unknown; overexpression suppresses hsp82 mutation	462	9	3	0.649351		83.3238
YOR039W	2786 CKB2 salt tolerance casein kinase II regulatory subunit	777	9	3	0.3861	1.93451	77.1418
YKL033W	960 unknown unknown	3117	9	3	0.0962464	0.890972	61.0402
YBL067C	4082 UBP13 protein degradation, ubiquitin-mediated ubiquitin carboxyl-terminal hydrolase	2067	9	3	0.145138	1.30417	63.6529
YBL028C	3699 unknown unknown	321	9	3	0.934579	3.16843	77.7764
YKL056C	932 unknown unknown	504	9	3	0.595238	38.2739	89.0207
YJL064W	524 unknown unknown	396	9	3	0.757576	1.57082	76.5662
YOL001W	2744 PHO80 cell cycle cyclin (Pho85p)	882	9	3	0.340136	0.94497	63.8894
YFL007W	5365 BLM3 drug resustance unknown; major facilitator superfamily	5415	9	3	0.0554017	1.0029	68.2899
YKL006W	990 RPL14A protein synthesis ribosomal protein L14A	418	9	3	0.717703	19.9224	84.0481
YHR152W	6221 SPO12 meiosis; mitotic cell cycle unknown	522	9	3	0.574713	1.43419	80.5851
YEL068C	5153 unknown unknown	333	9	3	0.900901	1.84266	74.4416
YNL315C	2365 ATP11 ATP synthesis F1F0-ATPase complex assembly protein	957	9	3	0.31348		75.033
YLR171W	1385 unknown unknown	390	9	3	0.769231		77.3593
YLR190W	1406 unknown unknown	1476	9	3	0.203252		68.2658
YDR470C	4490 unknown unknown; mitochondrial carrier (MCF) family	1509	9	3	0.198807	1.21928	66.3642
YHR175W	6245 CTR2 transport copper transporter	570	9	3	0.526316	0.94501	75.055
YDR471W	4491 RPL27B protein synthesis ribosomal protein L27B	412	9	3	0.728155	28.1561	80.7735
YKL115C	867 unknown unknown	393	9	3	0.763359	1.03747	78.389
YDR186C	4972 unknown unknown	2634	9	3	0.113895	1.60549	62.8587
YNL149C	2311 unknown unknown	390	9	3	0.769231		83.3766
YLR405W	1641 unknown unknown	1104	9	3	0.271739		67.1366
YPL180W	3207 unknown unknown	2400	9	3	0.125	1.63993	71.1361
YER092W	5204 unknown unknown	378	9	3	0.793651	1.07268	77.3797
YER057C	5162 HIG1 heat shock response heat-induced protein	390	9	3	0.769231	2.50253	89.8924
YLR374C	1608 unknown unknown	390	9	3	0.769231		61.6302
YKR083C	1086 unknown unknown; similar to paramyosin	402	9	3	0.746269		80.2199
YDL123W	4629 unknown unknown	423	9	3	0.70922	1.0783	71.0583
YIR009W	6473 MSL1 mRNA splicing U2 snRNP protein	336	9	3	0.892857	0.528909	77.9718
YOR286W	3062 unknown unknown; similar to Drosophila melanogaster heat shock	450	9	3	0.666667	1.93926	85.2445
YGL047W	5697 unknown unknown; similar to Plasmodium falciparum gametocytogenesis	609	9	3	0.492611	0.962324	81.667
YIR015W	6479 RPR2 tRNA processing RNase P subunit	435	9	3	0.689655	0.643197	67.7885
YLR390W	1626 ECM19 cell wall biogenesis unknown	339	9	3	0.884956		74.4154
YBL102W	3732 SFT2 unknown suppresses sed5 ts mutants	648	9	3	0.462963	1.01524	82.9608
YER056C-A	5161 RPL34A protein synthesis ribosomal protein L34A	763	9	3	0.393185	9.58375	83.3106
YHR130C	6194 unknown unknown	336	9	3	0.892857	1.17819	71.6102
YOR246C	3019 unknown unknown	993	9	3	0.302115	1.25763	71.0503
YML001W	1769 YPT7 endocytosis GTP-binding protein, rab family	627	9	3	0.478469		83.5556
YGL054C	5690 ERV14 polarized growth (putative) unknown; ER-derived vesicle protein	417	9	3	0.719424	5.011	79.8101
YKR021W	1018 unknown unknown	2748	9	3	0.10917		70.0777
YJL129C	452 TRK1 transport potassium permease	3708	9	3	0.0809061	0.743811	74.6346
YLR268W	1492 SEC22 secretion ER-to-Golgi v-SNARE	645	9	3	0.465116		81.6274
YDR378C	4387 LSM6 mRNA splicing (putative) unknown; similar to snRNA-associated protein	372	9	3	0.806452	1.64798	80.9898
YIL065C	6391 FIS1 mitochondrial division (putative) unknown; outer mitochondrial membrane protein	468	9	3	0.641026	1.08998	78.8849
YCL058C	4176 unknown unknown	459	9	3	0.653595	2.42342	76.8543
YGR006W	5756 PRP18 mRNA splicing U5 snRNP protein	660	9	3	0.454545	0.679189	77.3926
YIL111W	6341 COX5B oxidative phosphorylation cytochrome-c oxidase subunit Vb	457	9	3	0.656455	0.974767	82.8797
YOL005C	2740 RPB11 transcription RNA polymerase II subunit	363	9	3	0.826446		86.2018
YMR204C	2008 unknown unknown	1263	9	3	0.23753		74.8216
YLR068W	1268 unknown unknown	456	9	3	0.657895		76.0848
YPL018W	3386 CTF19 mitosis, chromosome segregation kinetochore protein	1110	9	3	0.27027	1.17115	63.359
YOL120C	3111 RPL18A protein synthesis ribosomal protein L18A	562	9	3	0.533808	25.3932	83.2915
YGL109W	5629 unknown unknown	324	9	3	0.925926	1.02264	80.1283
YGR074W	5833 SMD1 mRNA splicing U6 snRNP protein	441	9	3	0.680272	1.29954	78.1276
YNL113W	2352 RPC19 transcription subunit common to RNA polymerases I and III	429	9	3	0.699301		76.3225
YDR064W	4835 RPS13 protein synthesis ribosomal protein S13	995	9	3	0.301508	8.57194	75.9207
YBR230C	3991 unknown unknown	406	9	3	0.738916	2.81725	81.8188
YKR007W	1002 unknown unknown	555	9	3	0.540541		72.6255
YIL072W	6383 HOP1 meiosis, synapsis DNA binding protein	1818	9	3	0.165017	1.00721	73.3387
YGL198W	5532 unknown unknown; similar to NADH-ubiquinone oxidoreductase chain 2	786	9	3	0.381679	0.734065	77.4323
YLR402W	1638 unknown unknown	516	9	3	0.581395		65.4484
YGL187C	5545 COX4 oxidative phosphorylation cytochrome-c oxidase subunit IV	468	9	3	0.641026	3.24753	76.7834
YDR349C	4354 YPS7 protein degradation GPI-anchored aspartic protease	1791	9	3	0.167504	0.601095	70.8428
YML019W	1746 OST6 protein glycosylation putative N-oligosaccharyltransferase complex subunit	999	9	3	0.3003		72.8339
YML020W	1745 unknown unknown	1995	9	3	0.150376		69.621
YDR225W	5017 HTA1 chromatin structure histone H2A	399	9	3	0.75188	15.4738	77.0886
YMR242C	2053 RPL20A protein synthesis ribosomal protein L20A	543	9	3	0.552486		87.8881
YML081W	1674 unknown unknown	3756	9	3	0.0798722		53.7239
YDR086C	4859 SSS1 secretion ER protein translocation complex subunit	243	9	3	1.23457	5.10143	87.2447
YDR513W	4537 TTR1 electron carrier glutaredoxin	432	9	3	0.694444	2.50927	85.4309
YER007W	5100 PAC2 mitosis unknown; microtubule stability	1557	9	3	0.192678		75.1806
YLR367W	1601 RPS22B protein synthesis ribosomal protein S22B	876	9	3	0.342466		80.1612
YLR406C	1642 RPL31B protein synthesis ribosomal protein L31B	343	9	3	0.874636		77.4462
YDR529C	4557 QCR7 respiration cytochrome-c reductase subunit	384	9	3	0.78125	3.33182	85.9309
YOR253W	3027 unknown unknown	531	9	3	0.564972		81.9996
YHR116W	6178 unknown unknown	456	9	3	0.657895	0.70372	75.7869
YGR036C	5790 CAX4 cell wall biogenesis unknown	720	9	3	0.416667	1.19265	76.2904
YHL019C	6303 APM2 endocytosis AP-2 complex subunit	1818	9	3	0.165017	0.466071	71.5858
YJR044C	642 unknown unknown; similar to Drosophila yakuba NADH dehydrogenase	423	9	3	0.70922	2.19585	85.8362
YLL067C	1441 unknown unknown; similar to other subtelomerically-encoded proteins	3619	9	3	0.0828958		55.4026
YNL073W	2397 MSK1 protein synthesis tRNA synthetase, mitochondrial, lysyl	1731	9	3	0.17331		58.1538
YBL003C	3728 HTA2 chromatin structure histone H2A	399	9	3	0.75188	12.9855	74.0601
YKL067W	920 YNK1 nucleotide metabolism nucleoside diphosphate kinase	462	9	3	0.649351	2.2648	89.584
YGR215W	5997 RSM27 protein synthesis ribosomal protein, mitochondrial small subunit	333	9	3	0.900901	1.94939	79.5575
YLR074C	1275 unknown unknown	501	9	3	0.598802		67.1702
YJR022W	617 LSM8 mRNA splicing snRNP protein (putative)	387	9	3	0.775194	1.09699	75.427
YNL302C	2472 RPS19B protein synthesis ribosomal protein S19B	436	9	3	0.688073		80.0265
YHR160C	6229 PEX18 peroxisome biogenesis (putative) unknown, "peroxin"	852	9	3	0.352113	0.416307	75.5648
YOR265W	3040 RBL2 cytoskeleton beta-tubulin binding protein	321	9	3	0.934579		83.8021
YNL310C	2416 unknown unknown	618	9	3	0.485437		81.3667
YLR110C	1315 unknown unknown; similar to Flo1p, Fig2p, Flo5p, Yal063p, and Ykr102p	402	9	3	0.746269		77.3522
YKL019W	975 RAM2 protein processing protein farnesyltransferase, alpha subunit	951	9	3	0.315457	1.11943	77.5891
YLR368W	1602 unknown unknown	1797	9	3	0.166945		68.1363
YPL080C	3317 unknown unknown	327	9	3	0.917431	0.873849	74.2529
YBR254C	4018 TRS20 secretion (putative) transport protein particle (TRAPP) subunit, 20 kD	528	9	3	0.568182	1.36631	79.21
YER148W	5272 SPT15 transcription TFIID and TFIIIB subunit	723	9	3	0.414938	3.04009	80.773
YBR187W	3945 unknown unknown; similar to ND5 and PSB2 (SP:P03920 and SP:P20898)	843	9	3	0.355872	3.49638	79.8206
YLR245C	1464 CDD1 pyrimidine metabolism cytidine deaminase	429	9	3	0.699301		62.181
YPL186C	3200 unknown unknown	915	9	3	0.327869	0.993626	81.5443
YOR238W	3011 unknown unknown	921	9	3	0.325733		68.3201
YPR020W	3425 ATP20 ATP synthesis mitochondrial ATP synthase subunit	348	9	3	0.862069	2.39844	85.3229
YKL192C	1120 ACP1 fatty acid biosynthesis mitochondrial acyl carrier protein	378	9	3	0.793651		89.1774
YPL252C	3515 YAH1 unknown unknown; similar to adrenodoxin and ferrodoxin	519	9	3	0.578035	1.19267	74.8936
YMR157C	1952 unknown unknown	768	9	3	0.390625		71.5047
YDR404C	4417 RPB7 transcription RNA polymerase II 19 kD subunit	516	9	3	0.581395	1.28084	75.7099
YJR018W	613 unknown unknown	363	9	3	0.826446	1.54293	82.2511
YLR065C	1265 unknown unknown	546	9	3	0.549451		84.2203
YFL017C	5352 GNA1 UDP-N-acetylglucosamine biosynthesis glucosamine-phosphate N-acetyltransferase	480	9	3	0.625	1.23736	78.2711
YLR126C	1332 unknown unknown; similar to Pseudomonas aeroginosa anthranilate	756	9	3	0.396825		79.4957
YJR063W	664 RPA12 transcription RNA polymerase I subunit	378	9	3	0.793651	4.01645	72.3483
YPR078C	3487 unknown unknown	1119	9	3	0.268097	1.02142	72.9388
YOR325W	3107 unknown unknown	474	9	3	0.632911		55.3886
YDR025W	4790 RPS11A protein synthesis ribosomal protein S11A	472	9	3	0.635593	15.9641	84.8007
YBR012C	3745 unknown unknown	420	9	3	0.714286	1.20361	70.3285
YDL012C	4751 unknown unknown	325	9	3	0.923077	1.40611	75.9128
YPR139C	3557 unknown unknown	903	9	3	0.332226	1.21249	74.157
YLR280C	1505 unknown unknown	351	9	3	0.854701		69.9262
YDR382W	4392 RPP2B protein synthesis ribosomal protein L45, acidic	333	9	3	0.900901	35.2861	85.3739
YHR039C-A	6092 VMA10 vacuolar acidification vacuolar H-ATPase 13 kDa subunit	507	9	3	0.591716	4.66694	86.7136
YOR228C	2999 unknown unknown	909	9	3	0.330033		70.7543
YKL190W	1122 CNB1 signaling calcineurin regulatory B subunit	529	9	3	0.567108		85.9804
YPL241C	3629 CIN2 mitosis, chromosome segregation unknown	808	9	3	0.371287	1.88639	73.4587
YPL016W	3388 SWI1 transcription component of SWI/SNF global activator complex	3945	9	3	0.0760456	1.6429	77.6721
YJR146W	754 unknown unknown	354	9	3	0.847458	0.600682	66.0709
YJL192C	764 unknown unknown; similar to E. coli	705	9	3	0.425532	2.75009	79.4325
YHR162W	6231 unknown unknown	390	9	3	0.769231	4.96815	77.5907
YJR023C	618 unknown unknown; similar to sodium channel proteins	402	9	3	0.746269	1.31275	78.1542
YCR064C	4171 unknown unknown	411	9	3	0.729927	0.969602	56.8866
YAL040C	391 CLN3 cell cycle G1/S cyclin	1743	9	3	0.172117	1.96782	63.0097
YOR020C	2767 HSP10 protein folding mitochondrial chaperonin	321	9	3	0.934579		90.7093
YDR489W	4511 unknown unknown	885	9	3	0.338983	0.847672	77.4087
YPL094C	3301 SEC62 secretion ER protein translocation subcomplex subunit	852	9	3	0.352113	1.91973	78.5867
YBR201W	3960 DER1 protein degradation, ER unknown	636	9	3	0.471698	1.08647	73.2997
YBR120C	3872 CBP6 protein synthesis, COB translation activator of COB mRNA	489	9	3	0.613497	2.87471	70.5271
YNL153C	2306 GIM3 protein folding prefoldin subunit 4	390	9	3	0.769231		84.3444
YLR364W	1598 unknown unknown; similar to yeast glutaredoxin-like protein	330	9	3	0.909091		74.6103

## Sheet: 512 genes, 1-3 ribosomes
ORF	NAME	LENGTH	PEAK FRACTION	# RIBOSOMES	DENSITY	COPY #	OCCUPANCY	TE4g_LP	TEwt_LP	TE4g_/TEwt_LP
YHR153C	6222 SPO16 meiosis, spore formation unknown	597	9	3	0.502513	0.938023	79.106	0.818563	1.54475	0.5299
YPR194C	3618 OPT2 peptide transport oligopeptide transporter	2634	6	1	0.0379651	0.666237	57.3268	0.558225	1.04044	0.536528
YML009C	1760 MRPL39 protein synthesis ribosomal protein, mitochondrial L39	213	7	1	0.469484	2.03838	79.5375	3.05596	5.60171	0.54554
YLR385C	1621 unknown unknown	399	9	3	0.75188	#REF!	64.5696	0.0840189	0.153141	0.548638
YOR020C	2767 HSP10 protein folding mitochondrial chaperonin	321	9	3	0.934579	#REF!	90.7093	2.84491	5.0009	0.568879
YHR001W-A	6045 QCR10 oxidative phosphorylation ubiqunol-cytochrome c oxidoreductase complex subunit	235	9	3	1.2766	2.07684	78.9204	2.07538	3.62428	0.572631
YPL016W	3388 SWI1 transcription component of SWI/SNF global activator complex	3945	9	3	0.0760456	1.6429	77.6721	0.22214	0.38282	0.580273
YLR156W	1367 unknown unknown	345	9	3	0.869565	#REF!	52.0167	0.535014	0.914876	0.584794
YKR049C	1050 unknown unknown	402	9	3	0.746269	#REF!	79.6608	1.18493	1.91125	0.61998
YMR271C	2085 URA10 pyrimidine biosynthesis orotate phosphoribosyltransferase	684	6	1	0.146199	1.77696	67.7954	1.74468	2.68884	0.64886
YBL001C	3730 ECM15 cell wall biogenesis unknown	315	9	3	0.952381	2.84736	84.1161	1.82167	2.80276	0.649955
YLR038C	1236 COX12 oxidative phosphorylation cytochrome-c oxidase, subunit VIb	252	9	3	1.19048	#REF!	86.325	2.25495	3.45244	0.653147
YDR378C	4387 LSM6 mRNA splicing (putative) unknown; similar to snRNA-associated protein	372	9	3	0.806452	1.64798	80.9898	1.93447	2.95098	0.655534
YLR278C	1503 unknown unknown; similar to transcription factors, has Zn[2]-Cys]	4026	9	3	0.0745156	#REF!	71.4469	0.382734	0.583397	0.656044
YKR074W	1077 unknown unknown	468	9	3	0.641026	#REF!	84.4237	2.67776	4.07728	0.656752
YNL135C	2326 FPR1 protein folding peptidyl-prolyl cis-trans isomerase	345	9	3	0.869565	#REF!	93.7786	1.75287	2.58301	0.678616
YAR031W	348 PRM9 mating (putative) unknown; pheromone-regulated membrane protein	897	9	3	0.334448	0.849766	69.258	0.965182	1.42073	0.679357
YER146W	5270 LSM5 mRNA splicing (putative) unknown; similar to snRNA-associated protein	282	9	3	1.06383	2.69457	81.6204	2.20509	3.22439	0.683878
YDL004W	4760 ATP16 ATP synthesis F1F0-ATPase subunit	483	9	3	0.621118	3.66823	85.7414	1.62257	2.33268	0.695583
YPL241C	3629 CIN2 mitosis, chromosome segregation unknown	808	9	3	0.371287	1.88639	73.4587	2.1239	3.02386	0.70238
YJR044C	642 unknown unknown; similar to Drosophila yakuba NADH dehydrogenase	423	9	3	0.70922	2.19585	85.8362	1.43652	2.03966	0.70429
YDL232W	4724 OST4 protein glycosylation oligosaccharyltransferase complex assembly	111	6	1	0.900901	2.22362	76.7943	2.36462	3.3465	0.706595
YLR436C	1136 ECM30 cell wall biogenesis unknown	3825	9	3	0.0784314	#REF!	66.9017	0.278527	0.392158	0.710241
YOR045W	2793 TOM6 mitochondrial protein targeting outer membrane translocase component	186	7	1	0.537634	2.85132	82.3226	2.73082	3.82502	0.713936
YMR074C	1854 unknown unknown	438	9	3	0.684932	2.57542	82.4066	1.88677	2.61815	0.720651
YDR511W	4535 ACN9 unknown unknown	402	9	3	0.746269	0.879685	82.6731	2.39231	3.31725	0.721171
YBR230C	3991 unknown unknown	406	9	3	0.738916	2.81725	81.8188	2.85955	3.9341	0.726862
YOL047C	2695 unknown unknown	948	8	2	0.21097	0.671602	65.5033	1.09782	1.5074	0.728288
YOR003W	2747 YSP3 protein degradation subtilisin-like protease III	1437	6	1	0.0695894	0.508916	62.3026	0.850381	1.16071	0.732636
YPR020W	3425 ATP20 ATP synthesis mitochondrial ATP synthase subunit	348	9	3	0.862069	2.39844	85.3229	2.50013	3.39882	0.735588
YGL187C	5545 COX4 oxidative phosphorylation cytochrome-c oxidase subunit IV	468	9	3	0.641026	3.24753	76.7834	1.81446	2.46002	0.737582
YBL025W	3702 RRN10 transcription component of upstream activation factor complex (UAF)	438	9	3	0.684932	0.56935	69.8459	1.55261	2.09902	0.739683
YLR364W	1598 unknown unknown; similar to yeast glutaredoxin-like protein	330	9	3	0.909091	#REF!	74.6103	2.14617	2.90102	0.739797
YJR063W	664 RPA12 transcription RNA polymerase I subunit	378	9	3	0.793651	4.01645	72.3483	1.54942	2.09408	0.739905
YGR105W	5869 VMA21 vacuolar acidification vacuolar H+-ATPase assembly protein	234	9	3	1.28205	3.61758	82.3459	2.11673	2.85733	0.740806
YMR312W	2136 unknown unknown	822	9	3	0.364964	#REF!	80.52	1.05719	1.42482	0.741978
YCR060W	4167 unknown unknown; similar to stress inducible protein Sti1p, has	336	9	3	0.892857	1.12818	71.1898	2.63944	3.55121	0.74325
YGR144W	5913 THI4 thiamine biosynthesis unknown; biosynthetic enzyme	981	9	3	0.30581	0.320175	73.4032	1.74394	2.34564	0.74348
YLR390W	1626 ECM19 cell wall biogenesis unknown	339	9	3	0.884956	#REF!	74.4154	1.80551	2.42264	0.745265
YPL186C	3200 unknown unknown	915	9	3	0.327869	0.993626	81.5443	0.926598	1.2414	0.746412
YNL306W	2448 protein synthesis ribosomal protein, mitochondrial small subunit	654	9	3	0.458716	1.65731	84.2784	1.23135	1.64868	0.746873
YMR202W	2006 ERG2 sterol metabolism C-8 sterol isomerase	669	9	3	0.44843	#REF!	82.1376	1.39778	1.8714	0.746915
YOL005C	2740 RPB11 transcription RNA polymerase II subunit	363	9	3	0.826446	#REF!	86.2018	2.50367	3.34263	0.749013
YPR017C	3422 DSS4 secretion GDP/GTP exchange factor for Sec4p	432	9	3	0.694444	1.1264	78.5539	1.59931	2.13286	0.749847
YGR209C	5990 TRX2 DNA replication thioredoxin II	315	9	3	0.952381	4.81122	92.3664	2.63647	3.51296	0.750498
YDR086C	4859 SSS1 secretion ER protein translocation complex subunit	243	9	3	1.23457	5.10143	87.2447	1.43146	1.90382	0.751892
YMR112C	1899 MED11 transcription RNA polymerase II mediator subunit	396	9	3	0.757576	#REF!	79.9162	1.90264	2.5301	0.752
YGR174C	5949 CBP4 respiration ubiquinol--cytochrome-c reductase assembly factor	513	9	3	0.584795	1.62763	74.7378	1.6843	2.23131	0.754847
YER009W	5103 NTF2 nuclear protein targeting nuclear transport factor	378	9	3	0.793651	3.2271	87.0405	2.07867	2.74665	0.756804
YEL038W	5337 UTR4 unknown unknown	726	9	3	0.413223	1.88417	80.7062	1.41368	1.86665	0.757336
YOR122C	2879 PFY1 cytoskeleton profilin	382	9	3	0.78534	4.22351	87.0585	1.98237	2.61189	0.758979
YAL033W	401 POP5 tRNA processing RNase P and RNase MRP subunit	522	9	3	0.574713	2.17265	74.7858	3.23671	4.25575	0.760549
YBR070C	3811 stress response osmotolerance protein (putative)	714	9	3	0.420168	1.12307	66.0681	2.27507	2.98526	0.762102
YLR185W	1400 RPL37A protein synthesis ribosomal protein L37A	626	8	2	0.319489	#REF!	78.7941	1.67506	2.19509	0.763092
YIL111W	6341 COX5B oxidative phosphorylation cytochrome-c oxidase subunit Vb	457	9	3	0.656455	0.974767	82.8797	1.21658	1.59317	0.763624
YBR065C	3804 ECM2 cell wall biogenesis and mRNA splicing (putative) unknown	1095	9	3	0.273973	0.869951	70.8194	0.805296	1.05059	0.76652
YER057C	5162 HIG1 heat shock response heat-induced protein	390	9	3	0.769231	2.50253	89.8924	1.84168	2.40008	0.767341
YDR510W	4534 SMT3 protein degradation ubiquitin-like protein	306	9	3	0.980392	5.52674	90.2732	1.50455	1.95964	0.767772
YPL059W	3340 GRX5 oxidative stres response glutaredoxin	453	9	3	0.662252	2.28295	86.4312	2.05064	2.67052	0.767879
YGL054C	5690 ERV14 polarized growth (putative) unknown; ER-derived vesicle protein	417	9	3	0.719424	5.011	79.8101	1.57071	2.04546	0.767903
YMR256C	2068 COX7 oxidative phosphorylation cytochrome-c oxidase, subunit VII	183	8	2	1.0929	#REF!	86.6107	2.72996	3.55428	0.768075
YPR028W	3433 YIP2 unknown unknown; interacts with Ypt protein(s)	544	9	3	0.551471	5.65613	87.0406	2.11116	2.73815	0.771018
YKL056C	932 unknown unknown	504	9	3	0.595238	38.2739	89.0207	1.44689	1.8759	0.771303
YPL099C	3296 unknown unknown	549	9	3	0.546448	1.09321	79.2069	1.90991	2.47604	0.771358
YML079W	1676 unknown unknown	606	9	3	0.49505	1.2412	86.2003	1.74506	2.26157	0.771617
YBR254C	4018 TRS20 secretion (putative) transport protein particle (TRAPP) subunit, 20 kD	528	9	3	0.568182	1.36631	79.21	1.40577	1.81491	0.774566
YNL111C	2354 CYB5 lipid metabolism cytochrome b5	363	9	3	0.826446	2.62415	80.8733	1.37554	1.77502	0.774943
YMR204C	2008 unknown unknown	1263	9	3	0.23753	#REF!	74.8216	0.580706	0.747194	0.777183
YOR286W	3062 unknown unknown; similar to Drosophila melanogaster heat shock	450	9	3	0.666667	1.93926	85.2445	2.26832	2.9185	0.777222
YNL015W	2462 PBI2 unknown protease inhibitor	228	9	3	1.31579	1.86905	89.4976	2.20489	2.83333	0.778198
YFL014W	5355 HSP12 glucose and lipid utilization heat shock protein	330	9	3	0.909091	2.05411	81.904	2.78464	3.57764	0.778346
YOR234C	3006 RPL33B protein synthesis ribosomal protein L33B	325	9	3	0.923077	10.6986	70.2598	1.72483	2.2151	0.77867
YPR187W	3611 RPO26 transcription Shared subunit of RNA polymerases I, II, and III	469	9	3	0.639659	3.21926	84.7203	1.75375	2.25086	0.779147
YDR529C	4557 QCR7 respiration cytochrome-c reductase subunit	384	9	3	0.78125	3.33182	85.9309	1.41567	1.81235	0.781123
YGL080W	5661 unknown unknown	393	9	3	0.763359	1.89613	76.0233	2.04721	2.61979	0.781444
YPR113W	3526 PIS1 phospholipid metabolism phosphatidylinositol synthase	663	9	3	0.452489	1.77706	79.7846	1.34481	1.71688	0.783286
YDR447C	4464 RPS17B protein synthesis ribosomal protein S17B	412	9	3	0.728155	18.1839	84.1678	1.667	2.12761	0.783508
YPL010W	3395 RET3 secretion vesicle coat component	570	9	3	0.526316	3.09833	85.0709	2.01536	2.56908	0.784467
YPR063C	3471 unknown unknown	424	9	3	0.707547	1.71154	84.7175	1.15746	1.47151	0.786579
YML094W	2094 GIM5 protein folding prefoldin subunit 5	493	9	3	0.608519	1.43477	83.0656	1.52691	1.9397	0.787188
YBR089C-A	3834 NHP6B chromatin structure non-histone protein	300	9	3	1	0.583805	64.1503	1.29593	1.64558	0.787521
YIL027C	6431 unknown unknown	426	9	3	0.704225	2.30534	81.1192	2.78071	3.52615	0.788595
YGR034W	5788 RPL26B protein synthesis ribosomal protein L26B	744	9	3	0.403226	15.7007	79.9547	1.43328	1.80271	0.795069
YDL181W	4461 INH1 ATP synthesis mitochondrial ATPase inhibitor	258	9	3	1.16279	1.07318	84.1912	1.57326	1.97861	0.795136
YFL017C	5352 GNA1 UDP-N-acetylglucosamine biosynthesis glucosamine-phosphate N-acetyltransferase	480	9	3	0.625	1.23736	78.2711	1.45783	1.83143	0.796003
YLR367W	1601 RPS22B protein synthesis ribosomal protein S22B	876	9	3	0.342466	#REF!	80.1612	1.75996	2.20749	0.797267
YKL067W	920 YNK1 nucleotide metabolism nucleoside diphosphate kinase	462	9	3	0.649351	2.2648	89.584	2.23648	2.80415	0.797562
YML024W	1741 RPS17A protein synthesis ribosomal protein S17A	412	9	3	0.728155	#REF!	79.747	1.81489	2.27486	0.797802
YEL026W	5064 SNU13 mRNA splicing (putative) U4/U6.U5 snRNP protein	381	9	3	0.787402	9.5596	84.2503	1.50183	1.88138	0.798259
YGR020C	5770 VMA7 vacuolar acidification vacuolar H+-ATPase V1 domain 14 kDa subunit	357	8	2	0.560224	4.04874	85.7276	1.56062	1.95402	0.798669
YOR189W	2954 unknown unknown	351	9	3	0.854701	1.53742	81.8304	1.3884	1.73786	0.798913
YHR100C	6161 unknown unknown	558	9	3	0.537634	1.10165	76.214	2.05622	2.57285	0.799198
YKL190W	1122 CNB1 signaling calcineurin regulatory B subunit	529	9	3	0.567108	#REF!	85.9804	1.00413	1.25491	0.800163
YPL143W	3248 RPL33A protein synthesis ribosomal protein L33A	849	9	3	0.353357	13.3603	79.532	1.55786	1.94311	0.801736
YNL281W	2164 HCH1 stress response (putative) unknown; overexpression suppresses hsp82 mutation	462	9	3	0.649351	#REF!	83.3238	1.23283	1.53074	0.80538
YJL166W	413 QCR8 oxidative phosphorylation ubiquinol--cytochrome-c reductase subunit VIII	285	9	3	1.05263	2.28925	83.7697	1.87788	2.32786	0.806699
YGR027C	5779 RPS25A protein synthesis ribosomal protein S25A	327	9	3	0.917431	38.049	86.9998	1.70236	2.10308	0.809457
YJL192C	764 unknown unknown; similar to E. coli	705	9	3	0.425532	2.75009	79.4325	1.31151	1.62016	0.809495
YKR094C	1098 RPL40B protein synthesis ribosomal protein L40B	755	9	3	0.397351	#REF!	84.1231	1.49417	1.84268	0.810869
YNL310C	2416 unknown unknown	618	9	3	0.485437	#REF!	81.3667	1.8605	2.29273	0.811477
YIL148W	6524 RPL40A protein synthesis ribosomal protein L40A	821	9	3	0.365408	13.7828	79.0222	1.40814	1.73373	0.8122
YGL200C	5530 EMP24 secretion vesicle coat component	612	9	3	0.490196	3.82276	85.7889	1.55856	1.91491	0.813905
YLR104W	1307 unknown unknown	396	9	3	0.757576	#REF!	74.4028	2.28295	2.80238	0.814646
YMR191W	1993 unknown unknown	1377	9	3	0.217865	0.974487	72.4641	1.20997	1.48475	0.814933
YKR057W	1059 RPS21A protein synthesis ribosomal protein S21A	586	8	2	0.341297	#REF!	77.2972	1.60818	1.97252	0.815291
YLR290C	1517 unknown unknown	834	9	3	0.359712	#REF!	74.6811	1.89185	2.31942	0.815656
YDR418W	4431 RPL12B protein synthesis ribosomal protein L12B	498	9	3	0.60241	50.2754	86.7916	1.15732	1.41777	0.816296
YDL219W	4874 unknown unknown	454	9	3	0.660793	1.70477	77.3896	2.38848	2.92416	0.816809
YJR024C	619 unknown unknown	735	9	3	0.408163	1.42375	78.5488	2.29512	2.80737	0.817535
YPL098C	3297 unknown unknown	342	9	3	0.877193	1.64172	87.6847	2.57151	3.14301	0.818167
YMR123W	1912 PKR1 killer toxin sensitivity (Pichia farinosa toxin) unknown	369	9	3	0.813008	#REF!	84.4898	1.6776	2.04619	0.819867
YDR446W	4463 ECM11 cell wall biogenesis unknown	909	9	3	0.330033	#REF!	71.3487	1.07338	1.30714	0.821164
YGR183C	5961 QCR9 oxidative phosphorylation ubiquinol cytochrome-c reductase subunit 9	202	9	3	1.48515	0.970325	74.1216	1.42187	1.73035	0.821723
YER138C	5259 unknown unknown	5269	9	3	0.0569368	2.47798	73.3371	0.663677	0.807648	0.821741
YKL192C	1120 ACP1 fatty acid biosynthesis mitochondrial acyl carrier protein	378	9	3	0.793651	#REF!	89.1774	1.59015	1.93138	0.823323
YMR024W	1796 MRPL3 protein synthesis ribosomal protein, mitochondrial L3	1173	9	3	0.255754	1.25087	79.2022	1.29969	1.57798	0.823641
YOL039W	2704 RPP2A protein synthesis ribosomal protein P2A/L44, acidic	321	9	3	0.934579	21.3081	83.8218	1.54	1.86945	0.82377
YNL113W	2352 RPC19 transcription subunit common to RNA polymerases I and III	429	9	3	0.699301	#REF!	76.3225	1.34917	1.6314	0.827006
YLR245C	1464 CDD1 pyrimidine metabolism cytidine deaminase	429	9	3	0.699301	#REF!	62.181	1.40799	1.70227	0.827122
YHL043W	6070 ECM34 cell wall biogenesis unknown	513	6	1	0.194932	0.585333	64.5885	0.950834	1.14695	0.829011
YNL315C	2365 ATP11 ATP synthesis F1F0-ATPase complex assembly protein	957	9	3	0.31348	#REF!	75.033	1.54467	1.86088	0.830075
YER163C	5290 unknown unknown	699	9	3	0.429185	0.980634	73.9695	1.58622	1.90826	0.83124
YIL052C	6404 RPL34B protein synthesis ribosomal protein L34B	838	9	3	0.357995	13.3982	84.9813	1.23183	1.48155	0.831448
YIL016W	6443 SNL1 nuclear protein targeting nuclear pore protein (putative)	480	9	3	0.625	2.25609	78.8005	1.75713	2.11076	0.832466
YOL129W	3004 unknown unknown	555	9	3	0.540541	1.0845	85.4616	1.28817	1.54719	0.83259
YLR344W	1577 RPL26A protein synthesis ribosomal protein L26A	831	9	3	0.361011	#REF!	78.4223	1.34331	1.61323	0.832684
YMR143W	1935 RPS16A protein synthesis ribosomal protein S16A	788	9	3	0.380711	9.79359	81.8952	1.26363	1.51354	0.834882
YGR181W	5959 TIM13 mitochondrial protein targeting inner membrane translocase subunit	318	9	3	0.943396	1.42692	86.471	1.71331	2.05162	0.8351
YDR513W	4537 TTR1 electron carrier glutaredoxin	432	9	3	0.694444	2.50927	85.4309	2.29737	2.74223	0.837773
YHR175W	6245 CTR2 transport copper transporter	570	9	3	0.526316	0.94501	75.055	1.265	1.50817	0.838768
YML063W	1694 RPS1B protein synthesis ribosomal protein S1B	768	9	3	0.390625	#REF!	86.2387	1.35991	1.61943	0.839749
YNR036C	2520 unknown unknown; similar to ribosomal protein S12	462	9	3	0.649351	1.68701	81.1746	2.00466	2.38496	0.840539
YER092W	5204 unknown unknown	378	9	3	0.793651	1.07268	77.3797	1.66937	1.98465	0.841137
YGR074W	5833 SMD1 mRNA splicing U6 snRNP protein	441	9	3	0.680272	1.29954	78.1276	2.21062	2.62573	0.841908
YGR275W	5502 RTT102 transposition (putative) unknown; regulator of Ty1 transposition	561	9	3	0.534759	1.08696	86.9136	1.46659	1.74045	0.842648
YPR101W	3511 SNT309 mRNA splicing spliceosome-associated protein	528	9	3	0.568182	1.09466	73.0558	1.26458	1.49729	0.844577
YBL090W	3878 MRP21 protein synthesis ribosomal protein, mitochondrial	534	9	3	0.561798	1.42473	75.8969	1.56492	1.85197	0.845007
YNL211C	2243 unknown unknown	261	6	1	0.383142	#REF!	75.7782	1.88851	2.23432	0.845226
YCL026C-A	4248 FRM2 signaling, fatty acid-mediated unknown	582	9	3	0.515464	0.705701	81.087	2.6444	3.12857	0.845243
YOL048C	2694 unknown unknown	321	9	3	0.934579	1.20713	82.6645	2.46426	2.91522	0.845309
YDR519W	4543 FKB2 protein folding peptidyl-prolyl cis-trans isomerase	408	9	3	0.735294	1.37998	83.0359	1.71202	2.02491	0.84548
YDR140W	4920 unknown unknown	666	9	3	0.45045	0.902641	78.8129	1.24292	1.46531	0.848232
YLR050C	1249 unknown unknown; similar to C-terminal region of human MAC30	486	9	3	0.617284	#REF!	76.9124	1.82399	2.14935	0.848626
YGL047W	5697 unknown unknown; similar to Plasmodium falciparum gametocytogenesis	609	9	3	0.492611	0.962324	81.667	1.89426	2.22779	0.850289
YER093C-A	5207 unknown unknown	415	9	3	0.722892	1.07432	71.6331	1.9676	2.3109	0.851444
YHR110W	6172 ERP5 membrane trafficking; secretion (putative) unknown	639	9	3	0.469484	1.17766	81.7483	1.71619	2.01467	0.851846
YDL075W	4680 RPL31A protein synthesis ribosomal protein L31A	343	9	3	0.874636	8.6995	85.5524	1.60393	1.88033	0.853006
YKL006W	990 RPL14A protein synthesis ribosomal protein L14A	418	9	3	0.717703	19.9224	84.0481	1.20339	1.40908	0.854021
YJL038C	553 unknown unknown	660	6	1	0.151515	0.390035	76.4343	1.48284	1.73393	0.855188
YPL234C	3146 TFP3 vacuolar acidification vacuolar H+-ATPase V0 domain 17 KD subunit	495	9	3	0.606061	2.3644	86.3674	1.30988	1.53135	0.855373
YDR156W	4937 RPA14 transcription RNA polymerase I subunit A14	414	9	3	0.724638	#REF!	76.1669	1.6391	1.91559	0.855661
YHL001W	6043 RPL14B protein synthesis ribosomal protein L14B	418	9	3	0.717703	20.5225	80.2246	1.20626	1.40755	0.856993
YJL190C	774 RPS22A protein synthesis ribosomal protein S22A	393	9	3	0.763359	27.833	85.9774	1.50094	1.75113	0.857123
YOR293W	3070 RPS10A protein synthesis ribosomal protein S10A	319	9	3	0.940439	12.0342	81.2728	1.41622	1.65172	0.857426
YDR489W	4511 unknown unknown	885	9	3	0.338983	0.847672	77.4087	1.24646	1.45029	0.859451
YGL198W	5532 unknown unknown; similar to NADH-ubiquinone oxidoreductase chain 2	786	9	3	0.381679	0.734065	77.4323	1.73083	2.00596	0.862843
YOR238W	3011 unknown unknown	921	9	3	0.325733	#REF!	68.3201	1.46069	1.69089	0.863856
YHR051W	6106 COX6 oxidative phosphorylation cytochrome-c oxidase subunit VI	447	9	3	0.671141	1.91697	80.4965	1.27707	1.47665	0.86484
YEL054C	5299 RPL12A protein synthesis ribosomal protein L12A	498	9	3	0.60241	31.4121	86.4965	1.4657	1.69428	0.865088
YDR064W	4835 RPS13 protein synthesis ribosomal protein S13	995	9	3	0.301508	8.57194	75.9207	1.25128	1.44455	0.866206
YHR147C	6215 MRPL6 protein synthesis ribosomal protein, mitochondrial L6	645	9	3	0.465116	#REF!	73.9258	1.73077	1.99767	0.866395
YNL185C	2271 MRPL19 protein synthesis ribosomal protein, mitochondrial L19	477	9	3	0.628931	1.4299	78.8447	2.02072	2.32867	0.867757
YPR078C	3487 unknown unknown	1119	9	3	0.268097	1.02142	72.9388	1.20597	1.38712	0.869403
YPR052C	3459 NHP6A chromatin structure non-histone protein	282	9	3	1.06383	1.79691	72.9474	1.55274	1.78573	0.869529
YGL030W	5716 RPL30 protein synthesis ribosomal protein L30	319	9	3	0.940439	22.4766	78.8803	1.27692	1.46536	0.871399
YOR253W	3027 unknown unknown	531	9	3	0.564972	#REF!	81.9996	1.78407	2.04707	0.871528
YLR448W	1150 RPL6B protein synthesis ribosomal protein L6b	532	9	3	0.56391	#REF!	80.3667	1.30617	1.49716	0.87243
YBR297W	4063 MAL33 maltose metabolism regulator of maltose metabolic genes	1407	9	3	0.21322	0.421073	71.823	0.747969	0.85567	0.874133
YIL043C	6413 CBR1 aminosugars metabolism cytochrome b reductase	969	9	3	0.309598	4.14458	87.8607	1.50423	1.72068	0.874204
YPL076W	3322 GPI2 protein processing N-acetylglucosaminylphosphatidylinositol synthesis	843	9	3	0.355872	0.734315	69.1103	1.03285	1.18118	0.874421
YGR038W	5792 ORM1 unknown unknown	669	9	3	0.44843	1.50727	80.0173	2.27376	2.59957	0.874666
YLR007W	1200 unknown unknown	1011	9	3	0.296736	1.63721	74.3863	1.14316	1.3061	0.875242
YNL131W	2331 TOM22 mitochondrial protein targeting outer membrane translocase component	459	9	3	0.653595	3.32327	85.824	1.39862	1.59263	0.878183
YPL199C	3185 unknown unknown	723	9	3	0.414938	1.9826	77.491	1.23073	1.40099	0.878467
YGR217W	5999 CCH1 transport (putative) Ca(2+) channel protein	6120	9	3	0.0490196	1.53902	74.0245	0.410425	0.467167	0.87854
YLR264W	1488 RPS28B protein synthesis ribosomal protein S28B	204	8	2	0.980392	20.1274	85.1482	1.30245	1.48089	0.879506
YOR312C	3093 RPL20B protein synthesis ribosomal protein L20B	932	9	3	0.321888	16.9342	84.8469	1.28503	1.46055	0.879821
YHR116W	6178 unknown unknown	456	9	3	0.657895	0.70372	75.7869	1.35148	1.53515	0.880358
YKL013C	981 ARC19 cytoskeleton cortical actin patch integrity	516	9	3	0.581395	1.75506	86.633	1.50982	1.71289	0.881445
YML001W	1769 YPT7 endocytosis GTP-binding protein, rab family	627	9	3	0.478469	#REF!	83.5556	1.92362	2.18197	0.881599
YIL132C	6543 unknown unknown	642	9	3	0.46729	0.677978	74.0423	1.20515	1.36489	0.882964
YDR179W-A	4965 unknown unknown	807	9	3	0.371747	0.899477	73.6132	2.40264	2.71927	0.883562
YHR039C-A	6092 VMA10 vacuolar acidification vacuolar H-ATPase 13 kDa subunit	507	9	3	0.591716	4.66694	86.7136	2.52556	2.85487	0.884648
YMR180C	1981 CTL1 unknown RNA triphosphatase	963	6	1	0.103842	#REF!	61.8912	1.60965	1.81804	0.885379
YPL067C	3331 unknown unknown	597	9	3	0.502513	0.745544	72.0394	2.17957	2.4609	0.885679
YER056C-A	5161 RPL34A protein synthesis ribosomal protein L34A	763	9	3	0.393185	9.58375	83.3106	1.48113	1.66764	0.888162
YDL121C	4631 unknown unknown	450	9	3	0.666667	1.62353	80.0184	2.53585	2.85206	0.88913
YJL191W	771 RPS14B protein synthesis ribosomal protein S14B	418	9	3	0.717703	8.61283	70.7979	1.45024	1.62566	0.892092
YGR215W	5997 RSM27 protein synthesis ribosomal protein, mitochondrial small subunit	333	9	3	0.900901	1.94939	79.5575	1.8458	2.06114	0.895526
YLR456W	1158 unknown unknown	615	6	1	0.162602	1.0515	68.0358	3.15447	3.51997	0.896163
YOL120C	3111 RPL18A protein synthesis ribosomal protein L18A	562	9	3	0.533808	25.3932	83.2915	1.37147	1.5296	0.896624
YGR109C	5873 CLB6 cell cycle B-type cyclin; S phase	1143	6	1	0.0874891	1.49198	68.1907	1.28166	1.42738	0.897912
YER102W	5216 RPS8B protein synthesis ribosomal protein S8B	603	9	3	0.497512	78.9566	87.566	1.33123	1.48084	0.898971
YBR048W	3787 RPS11B protein synthesis ribosomal protein S11B	472	9	3	0.635593	9.65653	83.5713	1.16924	1.30007	0.899367
YJL124C	458 LSM1 mRNA splicing (putative) similar to snRNA-associated protein	519	9	3	0.578035	1.86554	83.6586	1.19276	1.32532	0.899982
YAL059W	373 ECM1 cell wall biogenesis unknown	639	9	3	0.469484	1.47013	68.2452	1.53547	1.70544	0.900333
YNL255C	2195 GIS2 unknown unknown; gig3 suppressor	462	9	3	0.649351	4.49625	82.0565	1.63216	1.81239	0.900554
YGR036C	5790 CAX4 cell wall biogenesis unknown	720	9	3	0.416667	1.19265	76.2904	1.08933	1.20936	0.900745
YMR071C	1851 unknown unknown	504	9	3	0.595238	2.38343	78.4393	1.71363	1.90087	0.901495
YNL073W	2397 MSK1 protein synthesis tRNA synthetase, mitochondrial, lysyl	1731	9	3	0.17331	#REF!	58.1538	0.79973	0.886228	0.902397
YKL096W-A	888 CWP2 unknown cell wall protein	279	9	3	1.07527	41.7701	88.16	1.17376	1.29874	0.903768
YJR017C	612 ESS1 protein folding peptidyl-prolyl cis/trans isomerase	573	9	3	0.52356	1.80704	81.758	1.6304	1.8033	0.904123
YDR025W	4790 RPS11A protein synthesis ribosomal protein S11A	472	9	3	0.635593	15.9641	84.8007	1.15326	1.27325	0.905765
YDL200C	4263 MGT1 DNA repair 6-O-methylguanine-DNA methylase	621	9	3	0.483092	1.31946	77.2073	1.54857	1.70734	0.907005
YJL184W	780 unknown unknown	372	9	3	0.806452	1.22713	81.1257	1.98818	2.18768	0.908808
YNL301C	2482 RPL18B protein synthesis ribosomal protein L18B	993	9	3	0.302115	20.0364	81.4059	1.13069	1.24309	0.909584
YPR132W	3548 RPS23B protein synthesis ribosomal protein S23B	803	9	3	0.373599	15.9492	82.8032	1.12658	1.23855	0.909592
YDL184C	4433 RPL41A protein synthesis ribosomal protein L41A	78	7	1	1.28205	49.1813	85.1731	1.59289	1.75072	0.909848
YLR292C	1519 SEC72 secretion ER protein translocation subcomplex subunit	582	9	3	0.515464	2.7991	80.8444	1.3472	1.47984	0.910366
YPL014W	3390 unknown unknown	1146	9	3	0.26178	1.27805	69.4653	0.54759	0.600744	0.911519
YDL092W	4662 SRP14 secretion signal recognition particle subunit	441	9	3	0.680272	3.24324	80.2553	1.78764	1.95937	0.912353
YMR242C	2053 RPL20A protein synthesis ribosomal protein L20A	543	9	3	0.552486	#REF!	87.8881	1.35078	1.47929	0.913132
YDL136W	4613 RPL35B protein synthesis ribosomal protein L35B	364	9	3	0.824176	9.95261	83.9519	1.48642	1.62704	0.913571
YLR457C	1160 NBP1 unknown Nap1p-binding protein	960	6	1	0.104167	1.07014	68.3937	0.790925	0.865441	0.913898
YLR268W	1492 SEC22 secretion ER-to-Golgi v-SNARE	645	9	3	0.465116	#REF!	81.6274	1.90108	2.0795	0.914202
YKR091W	1095 SRL3 unknown unknown; suppressor of Rad53 lethality	459	6	1	0.217865	#REF!	68.0921	1.43938	1.57316	0.91496
YLR006C	1199 SSK1 signaling two-component pathway	2139	9	3	0.140252	#REF!	68.6075	0.637578	0.695549	0.916654
YNR028W	2510 CPR8 protein folding peptidyl-prolyl cis-trans isomerase	927	9	3	0.323625	2.03424	79.5521	1.35002	1.47205	0.917104
YOL121C	3104 RPS19A protein synthesis ribosomal protein S19A	825	9	3	0.363636	16.1437	80.614	1.43028	1.55725	0.918465
YKL138C	843 MRPL31 protein synthesis ribosomal protein, mitochondrial L31	396	9	3	0.757576	2.18276	78.8716	1.74747	1.90206	0.918725
YHR121W	6184 unknown unknown	564	9	3	0.531915	1.50112	88.121	1.33608	1.45387	0.91898
YKR085C	1088 MRPL20 protein synthesis ribosomal protein, mitochondrial L20	588	9	3	0.510204	#REF!	76.7163	2.89949	3.15423	0.919239
YBL092W	3860 RPL32 protein synthesis ribosomal protein L23	393	9	3	0.763359	8.88224	84.3538	1.29974	1.41361	0.919451
YNL302C	2472 RPS19B protein synthesis ribosomal protein S19B	436	9	3	0.688073	#REF!	80.0265	1.34774	1.46569	0.919522
YCR027C	4134 RSG1 unknown GTP-binding protein, ras family	630	9	3	0.47619	0.75578	72.5323	1.64026	1.78373	0.919569
YER129W	5246 PAK1 DNA replication protein kinase; suppresses pol. alpha mutations	3429	9	3	0.0874891	1.23039	65.9936	0.342709	0.372568	0.919858
YHR162W	6231 unknown unknown	390	9	3	0.769231	4.96815	77.5907	1.73106	1.88065	0.920458
YIL069C	6387 RPS24B protein synthesis ribosomal protein S24B	409	9	3	0.733496	19.0917	79.3436	1.19849	1.30115	0.921099
YML077W	1678 BET5 secretion (putative) unknown; suppresses bet3 mutation	480	9	3	0.625	#REF!	80.6525	1.56886	1.70166	0.921958
YOR202W	2971 HIS3 histidine biosynthesis imidazoleglycerol-phosphate dehydratase	663	9	3	0.452489	1.79495	79.8963	1.5894	1.72365	0.922111
YMR260C	2073 TIF11 protein synthesis translation initiation factor eIF1a	462	9	3	0.649351	7.68764	91.223	1.20941	1.30906	0.92388
YBR157C	3912 ICS2 Cu2+ ion homeostasis (putative) unknown	321	6	1	0.311526	0.86089	59.7318	0.986687	1.06642	0.925233
YBR173C	3930 UMP1 protein degradation, ubiquitin-mediated 20S proteasome maturation factor	447	9	3	0.671141	1.94423	85.9866	1.85214	1.99754	0.92721
YDL120W	4632 YFH1 iron homeostasis, mitochondrial frataxin homolog	525	9	3	0.571429	1.02021	83.7711	2.05756	2.21468	0.929054
YCL052C	4221 PBN1 protein degradation protease B	1251	9	3	0.239808	0.603962	76.5304	0.922299	0.991801	0.929924
YJL104W	480 MIA1 unknown unknown	450	9	3	0.666667	2.08758	82.5004	1.33902	1.43977	0.930029
YML073C	1683 RPL6A protein synthesis ribosomal protein L6A	946	9	3	0.317125	#REF!	86.6829	1.35448	1.45587	0.93036
YDR236C	5029 FMN1 riboflavin metabolism riboflavin kinase	657	9	3	0.456621	1.41899	76.0977	1.6278	1.7494	0.930491
YCR096C	4207 HMRA2 unknown mating type a specific	360	7	1	0.277778	0.649838	66.1252	1.67415	1.79812	0.931052
YLR437C	1138 unknown unknown	402	9	3	0.746269	#REF!	78.1032	1.69037	1.81414	0.931773
YLR356W	1589 unknown unknown; similar to Scm4p, possible Cdc4p-interacting	594	9	3	0.505051	#REF!	81.2289	1.62101	1.73896	0.932169
YPL250C	3521 ICY2 cytoskeleton (putative) unknown	411	7	1	0.243309	1.5063	70.6678	1.56189	1.67508	0.932424
YJR122W	727 CAF17 catabolite repression component of CCR4 transcriptional complex	1494	9	3	0.200803	0.745825	65.914	1.31194	1.40635	0.932868
YCR079W	4187 unknown protein phosphatase	1329	9	3	0.225734	0.639105	62.116	1.18893	1.27245	0.934366
YIR001C	6463 SGN1 unknown; growth on ethanol and glycerol unknown	753	9	3	0.398406	1.00301	79.3778	0.917607	0.981719	0.934694
YLR008C	1201 unknown unknown	507	9	3	0.591716	1.07023	74.9621	1.75635	1.87862	0.934916
YNR018W	2499 unknown unknown	675	9	3	0.444444	3.02171	76.9075	1.18819	1.27033	0.935341
YHR141C	6207 RPL42B protein synthesis ribosomal protein L42B	322	9	3	0.931677	9.65745	72.2809	1.38592	1.48043	0.936162
YMR206W	2010 unknown unknown	942	9	3	0.318471	#REF!	80.0159	1.90598	2.0304	0.938719
YDR471W	4491 RPL27B protein synthesis ribosomal protein L27B	412	9	3	0.728155	28.1561	80.7735	1.4273	1.5203	0.938828
YML058W	1700 SML1 DNA replication (putative) regulator of ribonucleotide reductase (putative)	315	9	3	0.952381	4.50173	82.662	1.42468	1.51743	0.938877
YBR187W	3945 unknown unknown; similar to ND5 and PSB2 (SP:P03920 and SP:P20898)	843	9	3	0.355872	3.49638	79.8206	1.15219	1.22663	0.939309
YLR426W	1665 unknown unknown; similar to Fox2p, E. coli 3-oxoacyl-[acyl-carrier	982	9	3	0.305499	1.13917	69.011	1.34507	1.43158	0.939568
YMR088C	1872 unknown unknown	1689	9	3	0.17762	#REF!	72.5103	0.957857	1.01857	0.940393
YIL065C	6391 FIS1 mitochondrial division (putative) unknown; outer mitochondrial membrane protein	468	9	3	0.641026	1.08998	78.8849	2.06259	2.19024	0.941719
YCR031C	4139 RPS14A protein synthesis ribosomal protein S14A	415	9	3	0.722892	11.4942	80.5576	1.23489	1.30935	0.943136
YOR224C	2995 RPB8 transcription shared subunit of RNA polymerase I,II, and III	441	9	3	0.680272	3.23411	82.9114	1.3784	1.46125	0.943297
YNL213C	2241 unknown unknown	645	6	1	0.155039	#REF!	77.4347	1.00644	1.06661	0.943583
YMR002W	1772 unknown unknown	471	9	3	0.636943	1.96809	72.8667	1.75099	1.85511	0.94387
YPR100W	3510 unknown unknown	423	9	3	0.70922	1.36377	80.3874	1.49158	1.57803	0.945219
YER074W	5183 RPS24A protein synthesis ribosomal protein S24A	874	9	3	0.343249	15.7819	79.8576	1.20136	1.26959	0.946258
YDL191W	4356 RPL35A protein synthesis ribosomal protein L35A	854	9	3	0.351288	15.4048	84.0523	1.53786	1.6247	0.94655
YPL135W	3256 ISU1 iron homeostasis unknown; similar to iron-sulfur cluster protein nifU	498	6	1	0.200803	2.325	53.7331	1.20213	1.26932	0.947068
YOL040C	2703 RPS15 protein synthesis ribosomal protein S15	429	9	3	0.699301	31.7788	89.5227	1.16	1.22464	0.94722
YDR041W	4810 RSM10 protein synthesis ribosomal protein, mitochondrial	612	9	3	0.490196	2.51692	75.403	1.57597	1.66274	0.947817
YLR168C	1382 unknown intramitochondrial protein sorting (putative)	693	9	3	0.4329	1.44412	71.3235	1.33288	1.40255	0.950323
YER053C	5154 unknown unknown; similar to C. elegans mitochondrial phosphate	903	9	3	0.332226	0.687469	70.3146	0.993825	1.04507	0.950968
YPR174C	3597 unknown unknown; similar to C. elegans nuclear lamin	666	9	3	0.45045	0.822751	67.0836	0.700202	0.735716	0.951729
YGR041W	5796 BUD9 bud site selection, bipolar unknown	1644	9	3	0.182482	0.908066	66.1567	0.62482	0.656387	0.951908
YBR084C-A	3828 RPL19A protein synthesis ribosomal protein L19A	571	9	3	0.525394	16.5939	84.0408	1.1916	1.24938	0.95375
YNR041C	2525 COQ2 ubiquinone biosynthesis para-hydroxybenzoate polyprenyltransferase	1119	9	3	0.268097	0.661333	73.7512	1.16007	1.21151	0.957537
YDR201W	4988 SPC19 cytoskeleton spindle pole body component	498	9	3	0.60241	1.18504	80.2607	1.63191	1.70328	0.958094
YLR126C	1332 unknown unknown; similar to Pseudomonas aeroginosa anthranilate	756	9	3	0.396825	#REF!	79.4957	1.17067	1.22166	0.958256
YOR226C	2997 ISU2 iron homeostasis unknown; similar to iron-sulfur cluster protein nifU	471	9	3	0.636943	0.752128	77.6519	1.51852	1.58414	0.958575
YIL114C	6338 POR2 mitochondrial transport porin, anion channel	846	9	3	0.35461	0.76067	71.6055	1.65965	1.72783	0.96054
YNL099C	2368 unknown unknown	717	9	3	0.41841	1.04866	78.269	1.1802	1.22817	0.96094
YBR188C	3946 NTC20 mRNA splicing Prp19p-associated complex protein	423	9	3	0.70922	1.23052	75.4514	1.59213	1.65412	0.962526
YBR185C	3943 MBA1 respiration mitochondrial respiratory complex assembly	837	9	3	0.358423	1.98581	73.8505	1.4953	1.55345	0.962571
YPR073C	3481 LTP1 unknown protein phosphatase	486	9	3	0.617284	2.54006	85.492	1.83395	1.90198	0.96423
YLR110C	1315 unknown unknown; similar to Flo1p, Fig2p, Flo5p, Yal063p, and Ykr102p	402	9	3	0.746269	#REF!	77.3522	1.07369	1.11229	0.965295
YNL320W	2330 unknown unknown; similar to S. pombe bem1/bud5 suppressor (Bem46+)	855	9	3	0.350877	0.426485	79.4477	1.49343	1.54691	0.96543
YER131W	5249 RPS26B protein synthesis ribosomal protein S26B	360	9	3	0.833333	40.2177	86.0854	1.1693	1.21059	0.965896
YDL006W	4757 PTC1 tRNA splicing protein phosphatase	846	9	3	0.35461	0.887916	80.1288	0.888843	0.919347	0.966821
YDR260C	5055 SWM1 sporulation unknown	513	9	3	0.584795	0.307889	71.0659	1.23743	1.27971	0.966963
YLR406C	1642 RPL31B protein synthesis ribosomal protein L31B	343	9	3	0.874636	#REF!	77.4462	1.48096	1.531	0.967317
YKR083C	1086 unknown unknown; similar to paramyosin	402	9	3	0.746269	#REF!	80.2199	1.54824	1.59989	0.967715
YPL079W	3318 RPL21B protein synthesis ribosomal protein L21B	484	9	3	0.619835	8.86991	78.9678	1.80361	1.86045	0.969449
YKL180W	797 RPL17A protein synthesis ribosomal protein L17A	556	9	3	0.539568	29.6274	82.7324	1.2161	1.25223	0.971149
YLR132C	1340 unknown unknown	873	9	3	0.343643	#REF!	77.1633	1.62088	1.66671	0.972505
YOR265W	3040 RBL2 cytoskeleton beta-tubulin binding protein	321	9	3	0.934579	#REF!	83.8021	2.82885	2.90732	0.973011
YBR130C	3884 SHE3 cell polarity asymmetric HO expression	1278	9	3	0.234742	1.10695	71.1147	1.03823	1.06505	0.974819
YJR116W	721 unknown unknown	840	9	3	0.357143	0.908355	70.8703	1.01068	1.03586	0.975694
YBL102W	3732 SFT2 unknown suppresses sed5 ts mutants	648	9	3	0.462963	1.01524	82.9608	1.47276	1.50903	0.97596
YOL078W	2661 unknown unknown	3531	9	3	0.0849618	2.50601	70.4247	0.504267	0.515895	0.977461
YKL019W	975 RAM2 protein processing protein farnesyltransferase, alpha subunit	951	9	3	0.315457	1.11943	77.5891	1.39387	1.42585	0.977567
YML019W	1746 OST6 protein glycosylation putative N-oligosaccharyltransferase complex subunit	999	9	3	0.3003	#REF!	72.8339	1.91674	1.95874	0.978558
YLR065C	1265 unknown unknown	546	9	3	0.549451	#REF!	84.2203	1.3443	1.3721	0.979739
YIL044C	6412 AGE2 secretion GTPase activating protein for ARFs	897	9	3	0.334448	1.43055	73.9164	1.28568	1.31199	0.979946
YHL015W	6307 RPS20 protein synthesis ribosomal protein S20	366	9	3	0.819672	69.6065	83.2259	1.24889	1.27429	0.980069
YIL003W	6460 unknown unknown; similar to E. coli MRP protein	882	9	3	0.340136	0.615263	76.8063	1.55189	1.58052	0.981886
YDL035C	4727 GPR1 signaling, pheromone pathway G-protein coupled receptor, coupled to Gpa2p	2886	9	3	0.10395	1.78977	69.221	0.693048	0.704571	0.983645
YOR236W	3008 DFR1 folate biosynthesis dihydrofolate reductase	636	9	3	0.471698	1.92742	73.3826	1.41963	1.44255	0.984111
YNL031C	2443 HHT2 chromatin structure histone H3	411	9	3	0.729927	12.3112	76.9336	1.28788	1.3073	0.985149
YOR039W	2786 CKB2 salt tolerance casein kinase II regulatory subunit	777	9	3	0.3861	1.93451	77.1418	1.20709	1.22472	0.985607
YJR073C	675 OPI3 phospholipid metabolism methylene-fatty-acyl-phospholipid synthase	621	9	3	0.483092	1.23429	84.8028	1.71744	1.73872	0.987761
YBR044C	3783 TCM62 protein folding chaperone, mitochondrial (putative)	1722	9	3	0.174216	0.581202	66.783	0.638141	0.645705	0.988286
YOL001W	2744 PHO80 cell cycle cyclin (Pho85p)	882	9	3	0.340136	0.94497	63.8894	1.22227	1.23562	0.9892
YBL028C	3699 unknown unknown	321	9	3	0.934579	3.16843	77.7764	1.8831	1.90142	0.990364
YKL217W	866 JEN1 transport lactate transporter	1851	9	3	0.162075	0.375288	73.3035	0.86485	0.873223	0.99041
YOR327C	3109 SNC2 secretion post-Golgi v-SNARE	348	9	3	0.862069	2.2065	83.2144	1.64406	1.6592	0.990873
YJR022W	617 LSM8 mRNA splicing snRNP protein (putative)	387	9	3	0.775194	1.09699	75.427	2.80055	2.82407	0.99167
YDL123W	4629 unknown unknown	423	9	3	0.70922	1.0783	71.0583	1.01888	1.02656	0.992516
YDR414C	4427 ERD1 secretion ER protein retention	1089	9	3	0.275482	1.46708	70.6527	1.29627	1.30487	0.993409
YHR160C	6229 PEX18 peroxisome biogenesis (putative) unknown, "peroxin"	852	9	3	0.352113	0.416307	75.5648	0.942425	0.94791	0.994213
YKR021W	1018 unknown unknown	2748	9	3	0.10917	#REF!	70.0777	0.392466	0.39406	0.995953
YOL152W	2788 FRE7 unknown unknown; similar to Fre1p and Fre2p	1890	6	1	0.0529101	#REF!	59.1922	0.863995	0.866155	0.997505
YDR400W	4413 URH1 pyrimidine metabolism uridine nucleosidase	1137	9	3	0.263852	1.46683	70.7478	1.79277	1.7958	0.998316
YDR408C	4421 ADE8 purine biosynthesis phosphoribosylglycinamide formyltransferase	645	9	3	0.465116	1.34157	73.9333	1.78792	1.78948	0.999126
YBR076W	3817 ECM8 cell wall biogenesis unknown	1020	9	3	0.294118	1.21762	63.2115	1.76979	1.76936	1.00024
YCL073C	4243 unknown major facilitator superfamily	1848	6	1	0.0541126	2.11671	64.9374	0.782335	0.781397	1.0012
YPL244C	3585 HUT1 transport (putative) UDP-galactose transporter (putative)	1020	9	3	0.294118	2.01466	71.8341	1.05348	1.05152	1.00186
YLR074C	1275 unknown unknown	501	9	3	0.598802	#REF!	67.1702	1.25735	1.25381	1.00282
YNL307C	2438 MCK1 meiosis protein kinase	1128	9	3	0.265957	#REF!	79.7685	0.989492	0.986184	1.00336
YNL046W	2427 unknown unknown	519	6	1	0.192678	#REF!	59.9411	1.42074	1.41423	1.00461
YLR368W	1602 unknown unknown	1797	9	3	0.166945	#REF!	68.1363	0.912289	0.906269	1.00664
YML020W	1745 unknown unknown	1995	9	3	0.150376	#REF!	69.621	0.684806	0.679668	1.00756
YIL023C	6436 unknown unknown; similar to Atx2	1041	9	3	0.288184	0.802943	65.5305	1.77765	1.76429	1.00757
YNL158W	2301 unknown unknown	597	9	3	0.502513	1.57831	72.4342	1.1693	1.16018	1.00786
YOR228C	2999 unknown unknown	909	9	3	0.330033	#REF!	70.7543	1.82237	1.80748	1.00824
YKR007W	1002 unknown unknown	555	9	3	0.540541	#REF!	72.6255	1.69393	1.67991	1.00835
YPL018W	3386 CTF19 mitosis, chromosome segregation kinetochore protein	1110	9	3	0.27027	1.17115	63.359	0.791751	0.785073	1.00851
YML081W	1674 unknown unknown	3756	9	3	0.0798722	#REF!	53.7239	0.59421	0.589039	1.00878
YDL220C	4864 CDC13 cell cycle, G2/M telomere binding protein	2775	9	3	0.108108	1.83345	76.2259	0.648979	0.643104	1.00914
YDL217C	4890 TIM22 mitochondrial protein targeting inner membrane carrier protein	624	9	3	0.480769	#REF!	78.3358	1.25323	1.24167	1.00931
YPR051W	3458 MAK3 viral propagation L-A virus GAG protein N-acetyltransferase	531	9	3	0.564972	1.44947	79.5202	1.5614	1.54695	1.00934
YBL081W	4013 unknown 37% identity to Drosophila l not protein	1107	9	3	0.271003	0.654601	76.1965	0.578979	0.573248	1.01
YIL077C	6378 unknown unknown	963	6	1	0.103842	0.818258	69.7034	1.09996	1.08885	1.01021
YOR264W	3039 unknown unknown	1293	6	1	0.0773395	1.11355	59.9078	1.04503	1.03419	1.01048
YER093C	5205 unknown unknown	4293	9	3	0.0698812	0.828859	70.5961	0.595554	0.589359	1.01051
YDR224C	5016 HTB1 chromatin structure histone H2B	396	9	3	0.757576	24.5444	77.088	1.60207	1.58453	1.01107
YNL133C	2328 unknown unknown	522	9	3	0.574713	1.24551	82.3943	1.20196	1.1833	1.01577
YOL148C	2822 SPT20 chromatin structure histone acetyltransferase complex subunit	1815	9	3	0.165289	0.829421	62.2649	0.728419	0.715543	1.01799
YNL187W	2269 unknown unknown	1074	6	1	0.0931099	#REF!	55.1812	0.976286	0.958523	1.01853
YCR046C	4155 IMG1 protein synthesis ribosomal protein, mitochondrial	510	9	3	0.588235	0.787451	77.8755	2.71536	2.66392	1.01931
YJL044C	546 GYP6 secretion GTPase-activating protein for Ypt6	1377	9	3	0.217865	1.12586	69.6607	1.0362	1.01379	1.02211
YNL153C	2306 GIM3 protein folding prefoldin subunit 4	390	9	3	0.769231	#REF!	84.3444	1.46431	1.43041	1.0237
YDL179W	4478 PCL9 cell cycle cyclin (Pho85p)	915	6	1	0.10929	0.517917	66.4309	1.07974	1.05351	1.0249
YEL009C	5084 GCN4 amino acid, purine biosynthesis transcription factor	846	6	1	0.118203	21.029	63.0436	1.11457	1.08719	1.02518
YLR441C	1143 RPS1A protein synthesis ribosomal protein S1A	768	9	3	0.390625	1.59937	85.5606	1.27318	1.24111	1.02584
YBR120C	3872 CBP6 protein synthesis, COB translation activator of COB mRNA	489	9	3	0.613497	2.87471	70.5271	2.27278	2.21529	1.02595
YPR139C	3557 unknown unknown	903	9	3	0.332226	1.21249	74.157	1.1722	1.14224	1.02623
YGR090W	5851 unknown unknown	3714	9	3	0.0807754	1.97347	63.3756	0.516769	0.503199	1.02697
YLR405W	1641 unknown unknown	1104	9	3	0.271739	#REF!	67.1366	1.08223	1.05111	1.02961
YBR138C	3893 HDR1 meiosis unknown	1575	9	3	0.190476	0.59943	75.0229	1.10475	1.07283	1.02975
YJL071W	517 ARG2 arginine biosynthesis acetylglutamate synthase	1725	9	3	0.173913	1.09568	71.3309	1.1157	1.08312	1.03008
YNL081C	2388 unknown unknown; similar to mitochondrial ribosomal protein S13 of	432	9	3	0.694444	1.44559	77.6057	2.14101	2.0771	1.03077
YAL040C	391 CLN3 cell cycle G1/S cyclin	1743	9	3	0.172117	1.96782	63.0097	0.558602	0.541394	1.03179
YOL029C	2714 unknown unknown	606	9	3	0.49505	1.64609	66.1631	0.595523	0.576974	1.03215
YKL160W	819 unknown unknown	438	8	2	0.456621	1.49295	85.2624	1.38706	1.34374	1.03224
YDR451C	4469 YHP1 unknown unknown; similar to Yox1p, which binds Leu-tRNA (SP:P34161)	1062	6	1	0.094162	0.835013	62.7518	1.6898	1.63517	1.03341
YLR461W	1165 PAU4 unknown unknown; seripauperin family	363	6	1	0.275482	#REF!	60.5245	1.28825	1.24579	1.03408
YLR353W	1586 BUD8 bud site selection, bipolar unknown	1812	9	3	0.165563	0.807447	70.0497	0.664368	0.642236	1.03446
YNL165W	2293 unknown unknown	1221	9	3	0.2457	0.485666	75.4741	1.23109	1.19004	1.0345
YOL073C	2666 unknown unknown	969	9	3	0.309598	1.32576	76.1358	1.89468	1.83062	1.035
YOR246C	3019 unknown unknown	993	9	3	0.302115	1.25763	71.0503	1.1522	1.11317	1.03506
YPR185W	3609 APG13 autophagy unknown	2217	9	3	0.135318	1.03154	79.2798	0.377709	0.364747	1.03554
YPL083C	3314 SEN54 tRNA splicing splicing endonuclease subunit	1404	9	3	0.213675	1.10555	72.0504	1.21325	1.17153	1.03561
YJL129C	452 TRK1 transport potassium permease	3708	9	3	0.0809061	0.743811	74.6346	0.668295	0.645056	1.03603
YDR210W	4999 unknown unknown	228	8	2	0.877193	2.08109	80.4949	1.67934	1.6204	1.03637
YFR011C	5386 unknown unknown	513	9	3	0.584795	1.82362	79.5192	1.84644	1.78039	1.0371
YIL072W	6383 HOP1 meiosis, synapsis DNA binding protein	1818	9	3	0.165017	1.00721	73.3387	0.654577	0.630826	1.03765
YMR118C	1906 unknown unknown; similar to Sdh3p	591	6	1	0.169205	1.64968	54.3571	1.29212	1.24444	1.03831
YKR020W	1017 unknown unknown	495	9	3	0.606061	#REF!	81.5404	1.26299	1.21607	1.03858
YMR157C	1952 unknown unknown	768	9	3	0.390625	#REF!	71.5047	1.89279	1.82143	1.03918
YIL121W	6331 unknown unknown; major facilitator superfamily	1629	9	3	0.184162	0.645602	70.2034	0.957652	0.921215	1.03955
YHL019C	6303 APM2 endocytosis AP-2 complex subunit	1818	9	3	0.165017	0.466071	71.5858	0.570008	0.547742	1.04065
YIL004C	6459 BET1 secretion vesicle recycling; SNARE	430	9	3	0.697674	0.928621	76.9173	1.85227	1.77732	1.04217
YGR033C	5787 unknown unknown	720	9	3	0.416667	1.59213	77.1159	1.03021	0.987823	1.04291
YFL046W	5447 unknown unknown; similar to myosin heavy chain A	624	9	3	0.480769	1.86731	78.9205	1.16727	1.11896	1.04318
YNR059W	2545 MNT4 protein glycosylation mannosyltransferase	1743	6	1	0.0573723	0.976401	52.3438	0.876545	0.839387	1.04427
YDR476C	4496 unknown unknown	675	9	3	0.444444	0.826505	76.1681	1.42897	1.36581	1.04625
YIL079C	6376 unknown unknown; similar to gag polyprotein	1083	9	3	0.277008	0.829628	65.0265	1.00636	0.959923	1.04838
YGR251W	6038 unknown unknown	591	9	3	0.507614	2.4613	67.1188	1.24256	1.18367	1.04975
YDR523C	4548 SPS1 meiosis protein kinase	1473	9	3	0.203666	0.528468	74.0949	0.990362	0.942984	1.05024
YKL116C	865 PRR1 unknown putative protein kinase	1557	9	3	0.192678	1.01028	72.2414	1.02947	0.978962	1.0516
YLR228C	1446 ECM22 unknown unknown; similar to transcription factors, has Zn[2]-Cys[6]	2445	9	3	0.122699	#REF!	67.8947	0.672065	0.638711	1.05222
YDR382W	4392 RPP2B protein synthesis ribosomal protein L45, acidic	333	9	3	0.900901	35.2861	85.3739	1.40248	1.33258	1.05245
YDR007W	4771 TRP1 tryptophan biosynthesis phosphoribosylanthranilate isomerase	675	9	3	0.444444	0.872315	71.2391	1.17547	1.11639	1.05292
YGR171C	5946 MSM1 protein synthesis tRNA synthetase, mitochondrial, methionyl	1728	9	3	0.173611	0.931951	66.4108	0.97184	0.922489	1.0535
YKL154W	825 SRP102 secretion signal recognition particle subunit	735	9	3	0.408163	1.58287	77.7192	1.55441	1.47241	1.05569
YGL166W	5566 CUP2 transcription copper-dependent transcriptional activator	678	9	3	0.442478	0.722481	73.9663	1.48558	1.40646	1.05626
YGR081C	5841 unknown unknown; similar to chicken myosin heavy chain PIR:A29320	633	9	3	0.473934	2.60553	74.7247	1.45879	1.37717	1.05927
YOR158W	2921 PET123 protein synthesis ribosomal protein, mitochondrial small subunit	957	9	3	0.31348	1.71423	79.2	1.25381	1.18348	1.05943
YDR404C	4417 RPB7 transcription RNA polymerase II 19 kD subunit	516	9	3	0.581395	1.28084	75.7099	1.27695	1.20483	1.05986
YFL007W	5365 BLM3 drug resustance unknown; major facilitator superfamily	5415	9	3	0.0554017	1.0029	68.2899	0.568742	0.535702	1.06168
YOL102C	2634 TPT1 tRNA splicing 2'-phosphotransferase	693	9	3	0.4329	1.53483	83.0578	1.49637	1.40687	1.06362
YLR421C	1659 RPN13 protein degradation (putative) 26S proteasome subunit (putative)	471	9	3	0.636943	#REF!	85.5292	1.68774	1.58403	1.06547
YHR129C	6192 ARP1 cytoskeleton actin-related protein	1155	9	3	0.25974	0.562543	72.624	0.832228	0.778098	1.06957
YEL044W	5330 unknown unknown	501	9	3	0.598802	1.62179	71.2839	1.91409	1.78767	1.07072
YGR148C	5917 RPL24B protein synthesis ribosomal protein L24B	468	9	3	0.641026	43.6637	85.1879	1.20261	1.12259	1.07129
YPR023C	3428 EAF3 unknown acetyltrasnferase complex component (putative)	1206	9	3	0.248756	1.21826	80.3917	1.03334	0.964195	1.07171
YNR027W	2509 unknown unknown	954	9	3	0.314465	0.933241	68.4898	1.19308	1.10911	1.07572
YDR524C	4550 AGE1 secretion GTPase activating protein for ARFs	1449	9	3	0.207039	0.818995	62.3782	0.811341	0.754019	1.07602
YJL047C	543 RTT101 transposition (putative) unknown; regulator of Ty1 transposition	2529	9	3	0.118624	1.30274	78.3475	0.667153	0.618529	1.07861
YDR308C	4308 SRB7 transcription RNA polymerase II mediator subunit	423	9	3	0.70922	1.62775	79.4297	1.92406	1.78378	1.07864
YNL095C	2373 unknown unknown; similar to Ecm3p	1929	6	1	0.0518403	0.548871	50.7312	0.877376	0.812967	1.07923
YLR188W	1403 MDL1 transport ATP-binding cassette (ABC) family	2088	9	3	0.143678	#REF!	75.9651	0.704595	0.652269	1.08022
YMR279C	2096 unknown major facilitator superfamily	1623	9	3	0.184843	0.368366	70.6371	0.525675	0.484668	1.08461
YDR470C	4490 unknown unknown; mitochondrial carrier (MCF) family	1509	9	3	0.198807	1.21928	66.3642	0.935507	0.860157	1.0876
YKR069W	1072 MET1 methionine biosynthesis siroheme synthase	1782	6	1	0.0561167	#REF!	69.0652	0.976247	0.897429	1.08783
YMR078C	1860 CTF18 mitosis, chromosome transmission unknown	2226	9	3	0.134771	#REF!	73.7611	0.846658	0.777991	1.08826
YLR170C	1384 APS1 secretion AP-1 complex subunit	471	9	3	0.636943	#REF!	82.4535	1.32513	1.21753	1.08838
YLR431C	1131 unknown unknown	1362	9	3	0.220264	#REF!	71.7034	0.868626	0.797714	1.0889
YDR235W	5028 PRP42 mRNA splicing U1 snRNP protein	1635	6	1	0.0611621	1.38089	64.1978	1.416	1.29992	1.0893
YAL020C	308 ATS1 cytoskeleton (putative) unknown; similar to human RCC1	1002	9	3	0.299401	0.627179	67.3131	1.38136	1.26801	1.08939
YHL025W	6291 SNF6 transcription component of SWI/SNF global activator complex	999	9	3	0.3003	1.10778	63.46	1.51684	1.38616	1.09428
YPR141C	3559 KAR3 mating; nuclear fusion; mitosis kinesin-like protein	2190	6	1	0.0456621	1.18056	69.3377	0.558285	0.509987	1.0947
YDR020C	4785 unknown unknown; similar to uridine kinases and phosphoribulokinases	699	9	3	0.429185	1.27506	66.4419	1.26726	1.15632	1.09594
YDR225W	5017 HTA1 chromatin structure histone H2A	399	9	3	0.75188	15.4738	77.0886	1.55145	1.41558	1.09598
YHR060W	6116 VMA22 vacuolar acidification vacuolar H+-ATPase assembly protein	546	9	3	0.549451	1.82266	82.0959	1.53231	1.39771	1.0963
YER109C	5224 FLO8 flocculation (and PHD) FLO1 activator	2400	9	3	0.125	0.869596	70.4136	0.595654	0.543139	1.09669
YJL210W	552 PEX2 peroxisome biogenesis integral membrane protein	816	9	3	0.367647	0.814249	68.9257	1.45178	1.32329	1.0971
YBL003C	3728 HTA2 chromatin structure histone H2A	399	9	3	0.75188	12.9855	74.0601	1.54101	1.39845	1.10194
YBR201W	3960 DER1 protein degradation, ER unknown	636	9	3	0.471698	1.08647	73.2997	2.392	2.16783	1.10341
YNL326C	2261 unknown unknown; similar to Akr1p and Ydr126p	1011	9	3	0.296736	0.562081	71.8272	1.14508	1.03756	1.10363
YPL094C	3301 SEC62 secretion ER protein translocation subcomplex subunit	852	9	3	0.352113	1.91973	78.5867	1.0869	0.975953	1.11368
YDL012C	4751 unknown unknown	325	9	3	0.923077	1.40611	75.9128	1.08509	0.974048	1.114
YER161C	5288 SPT2 chromatin structure HMG-like non-histone protein	1002	9	3	0.299401	0.97671	65.9845	0.73612	0.660085	1.11519
YJR034W	630 PET191 respiration cytochrome c oxidase assembly	327	9	3	0.917431	2.67908	82.9965	4.25219	3.81045	1.11593
YOL126C	3037 MDH2 TCA cycle malate dehydrogenase	1272	6	1	0.0786164	#REF!	63.8611	1.08936	0.973802	1.11867
YPL122C	3271 TFB2 transcription TFIIH 55 kD subunit	1542	9	3	0.194553	0.781144	68.0027	1.18011	1.0535	1.12019
YLR211C	1428 unknown unknown	681	9	3	0.440529	#REF!	75.3018	0.817889	0.728178	1.1232
YBL093C	3847 ROX3 transcription RNA polymerase mediator subunit	663	9	3	0.452489	1.25329	70.9675	1.39267	1.23488	1.12778
YIL042C	6414 unknown unknown; similar to mitochondrial branched chain	1185	9	3	0.253165	0.664558	68.3515	1.24087	1.0997	1.12838
YNL090W	2379 RHO2 signaling GTP-binding protein, rho family	579	9	3	0.518135	0.995767	82.1449	2.16849	1.92118	1.12873
YDR202C	4989 RAV2 vacuolar acidification (putative) unknown; regulates V-ATPase	1056	9	3	0.284091	1.00253	74.664	1.57099	1.39146	1.12902
YGR110W	5874 unknown unknown	1338	6	1	0.0747384	0.316442	60.4964	1.13492	1.00136	1.13338
YPL252C	3515 YAH1 unknown unknown; similar to adrenodoxin and ferrodoxin	519	9	3	0.578035	1.19267	74.8936	1.84265	1.62507	1.13388
YDR349C	4354 YPS7 protein degradation GPI-anchored aspartic protease	1791	9	3	0.167504	0.601095	70.8428	0.821425	0.723697	1.13504
YIL096C	6357 unknown unknown	1011	9	3	0.296736	2.21692	72.5863	1.29864	1.14391	1.13527
YPR083W	3492 unknown unknown; similar to Halobacterium holobium cell surface	1740	6	1	0.0574713	1.03923	61.3751	0.926215	0.815782	1.13537
YEL003W	5090 GIM4 protein folding chaperone; tubulin folding	372	9	3	0.806452	4.44431	79.8001	2.12731	1.86893	1.13825
YNL291C	2570 MID1 transport Ca(2+) channel component	1647	9	3	0.182149	#REF!	74.7365	0.883255	0.775327	1.1392
YHR083W	6143 unknown unknown	990	9	3	0.30303	0.914328	79.6998	1.33691	1.17272	1.14001
YOR303W	3082 CPA1 arginine biosynthesis carbamoyl phosphate synthetase, arginine specific	1236	6	1	0.0809061	2.87276	64.5749	1.01815	0.891842	1.14162
YDR323C	4324 PEP7 vacuolar protein targeting vacuolar segregation protein	1548	9	3	0.193798	0.84503	69.0485	1.10173	0.964152	1.14269
YNL149C	2311 unknown unknown	390	9	3	0.769231	#REF!	83.3766	1.02751	0.898294	1.14384
YOL053W	2688 unknown unknown	1188	9	3	0.252525	0.757391	75.3905	1.21361	1.06053	1.14434
YPR204W	3628 unknown unknown; similar to other subtelomerically-encoded proteins	3099	7	1	0.0322685	0.209759	54.2482	0.733811	0.640225	1.14618
YGR006W	5756 PRP18 mRNA splicing U5 snRNP protein	660	9	3	0.454545	0.679189	77.3926	0.832303	0.723478	1.15042
YDR123C	4902 INO2 phospholipid biosynthesis transcription factor	915	9	3	0.327869	0.476312	77.3067	0.788299	0.684335	1.15192
YLR068W	1268 unknown unknown	456	9	3	0.657895	#REF!	76.0848	1.31854	1.14411	1.15246
YOR305W	3085 unknown unknown	729	7	1	0.137174	1.39213	65.8894	1.46494	1.27082	1.15275
YLL067C	1441 unknown unknown; similar to other subtelomerically-encoded proteins	3619	9	3	0.0828958	#REF!	55.4026	0.729877	0.631777	1.15528
YNL188W	2267 KAR1 cytoskeleton nuclear fusion; also spindle	1302	6	1	0.0768049	1.40743	68.1863	0.819075	0.708972	1.1553
YCR008W	4107 SAT4 salt tolerance protein kinase	1812	9	3	0.165563	0.952309	74.052	0.805687	0.696543	1.15669
YBR028C	3765 unknown unknown; similar to Ypk2p/Ykr2p and Ypk1p	1578	9	3	0.190114	1.39456	67.4259	0.854085	0.737057	1.15878
YER127W	5244 LCP5 rRNA processing, putative unknown	1074	6	1	0.0931099	1.35347	67.2138	0.907891	0.782969	1.15955
YPL180W	3207 unknown unknown	2400	9	3	0.125	1.63993	71.1361	0.675773	0.58124	1.16264
YHR152W	6221 SPO12 meiosis; mitotic cell cycle unknown	522	9	3	0.574713	1.43419	80.5851	1.31255	1.1256	1.16608
YIR031C	6498 DAL7 allantoin utilization malate synthase	1665	6	1	0.0600601	0.374248	52.2248	0.981133	0.840536	1.16727
YDR206W	4993 EBS1 unknown unknown; similar to Est1p; bcy1 suppressor	2655	9	3	0.112994	0.81136	66.0148	0.775412	0.662868	1.16978
YBR009C	3741 HHF1 chromatin structure histone H4	312	9	3	0.961538	12.6082	77.1755	1.57633	1.34461	1.17233
YER007W	5100 PAC2 mitosis unknown; microtubule stability	1557	9	3	0.192678	#REF!	75.1806	1.32872	1.13169	1.1741
YPL115C	3279 BEM3 bud emergence GTPase-activating protein for Cdc42p	3387	9	3	0.088574	1.2246	70.109	0.450487	0.382845	1.17668
YMR104C	1891 YPK2 unknown protein kinase	2034	8	2	0.0983284	#REF!	59.696	0.8431	0.715973	1.17756
YIL138C	6535 TPM2 cytoskeleton tropomyosin	486	9	3	0.617284	5.35898	85.0783	1.45527	1.2322	1.18104
YNR047W	2531 unknown unknown	2682	9	3	0.111857	1.78537	69.0377	0.64558	0.546182	1.18199
YIR009W	6473 MSL1 mRNA splicing U2 snRNP protein	336	9	3	0.892857	0.528909	77.9718	1.59469	1.34117	1.18902
YHR178W	6249 STB5 transcription unknown; binds Sin3p	2232	9	3	0.134409	0.540693	66.8408	0.782443	0.654563	1.19537
YNL030W	2444 HHF2 chromatin structure histone H4	312	9	3	0.961538	17.1975	78.2412	1.60082	1.33913	1.19542
YOL100W	2636 PKH2 unknown protein kinase (ser/thr)	3246	9	3	0.0924214	0.937044	69.0853	0.533269	0.445976	1.19574
YIL122W	6330 unknown unknown	1056	9	3	0.284091	0.395333	69.3908	0.768261	0.640077	1.20026
YLR233C	1451 EST1 telomere length regulation putative end-binding protein	2100	9	3	0.142857	#REF!	73.8702	1.07835	0.897358	1.20169
YKL050C	939 unknown unknown	2769	9	3	0.108342	0.777802	71.787	0.307355	0.255138	1.20466
YFR022W	5398 unknown unknown	2202	9	3	0.13624	0.286241	59.4975	0.795116	0.659339	1.20593
YMR161W	1958 HLJ1 unknown unknown; similar to E. coli DnaJ	675	9	3	0.444444	0.968466	68.3698	1.00997	0.837014	1.20663
YIR015W	6479 RPR2 tRNA processing RNase P subunit	435	9	3	0.689655	0.643197	67.7885	0.608602	0.504249	1.20695
YOL109W	2626 ZEO1 zeocin resistance unknown	342	9	3	0.877193	12.4346	86.6047	1.85653	1.53266	1.21131
YNL151C	2309 RPC31 transcription RNA polymerase III 31 kD subunit	756	9	3	0.396825	#REF!	78.4486	1.09809	0.90629	1.21163
YBR008C	3740 FLR1 fluconazole resistance transporter, major facilitator superfamily	1647	6	1	0.0607165	1.59144	56.8696	0.884605	0.728939	1.21355
YKL015W	979 PUT3 transcription positive regulator of PUT genes	2940	9	3	0.102041	0.94353	63.9937	0.699456	0.575952	1.21444
YDR386W	4396 MUS81 DNA repair (putative) unknown	1899	9	3	0.157978	0.790207	73.4604	0.824602	0.678273	1.21574
YJL194W	748 CDC6 DNA replication pre-initiation complex formation	1542	6	1	0.0648508	0.781448	43.614	0.838599	0.687258	1.22021
YNL155W	2304 unknown unknown	825	9	3	0.363636	1.86295	79.8371	1.50505	1.22399	1.22962
YLR190W	1406 unknown unknown	1476	9	3	0.203252	#REF!	68.2658	0.971233	0.785433	1.23656
YER116C	5231 SLX8 unknown unknown	825	9	3	0.363636	0.535735	63.5686	0.773706	0.624303	1.23931
YMR010W	1781 unknown unknown	1218	9	3	0.246305	#REF!	74.9694	1.05468	0.850662	1.23984
YOR344C	3131 TYE7 glycolysis basic h-l-h transcription factor	876	6	1	0.114155	1.97117	48.8555	1.01123	0.814173	1.24204
YOL165C	2654 AAD15 unknown hypothetical aryl-alcohol dehydrogenase	432	6	1	0.231481	0.438401	57.0963	1.10083	0.885132	1.24369
YOR047C	2795 STD1 glucose repression modulator of glucose repression	1335	7	1	0.0749064	0.957508	56.1935	0.998999	0.799655	1.24929
YER148W	5272 SPT15 transcription TFIID and TFIIIB subunit	723	9	3	0.414938	3.04009	80.773	1.12509	0.894804	1.25735
YNL029C	2445 KTR5 protein glycosylation putative mannosyltransferase	1569	9	3	0.191205	0.954821	70.6855	0.816133	0.637437	1.28034
YDL020C	4742 RPN4 protein degradation, ubiquitin-mediated 26S proteasome subunit	1596	9	3	0.18797	1.01113	64.5846	0.878602	0.672673	1.30614
YBR192W	3950 RIM2 transport mitochondrial carrier family	1134	9	3	0.26455	0.900043	70.0512	1.03499	0.792375	1.30619
YML030W	1734 unknown unknown	480	9	3	0.625	#REF!	79.6657	1.40489	1.07317	1.3091
YAL041W	390 CDC24 cell polarity GDP/GTP exchange factor for Cdc42p	2565	9	3	0.116959	2.57747	67.5113	0.506779	0.384782	1.31706
YPR031W	3436 unknown unknown; similar to human zinc finger protein PIR:JC2069	2247	9	3	0.133511	1.18297	63.1279	0.756048	0.569575	1.32739
YOR275C	3051 unknown unknown	1986	9	3	0.151057	1.06996	70.8508	0.724113	0.543598	1.33207
YMR100W	1886 MUB1 bud site selection unknown	1863	9	3	0.161031	1.03661	58.6138	0.696312	0.521824	1.33438
YML068W	1688 unknown unknown	1395	9	3	0.215054	#REF!	67.1473	0.665359	0.498391	1.33502
YML016C	1749 PPZ1 stress response ser/thr phosphatase	2079	9	3	0.1443	3.28767	69.8577	0.657026	0.48639	1.35082
YDR186C	4972 unknown unknown	2634	9	3	0.113895	1.60549	62.8587	0.634577	0.467609	1.35707
YNL136W	2324 unknown unknown; similar to mature-parasite-infected	1278	9	3	0.234742	0.958213	82.1031	0.364726	0.268644	1.35766
YDR196C	4983 unknown unknown	726	9	3	0.413223	1.50773	77.5373	1.58648	1.16672	1.35978
YDR052C	4822 DBF4 cell cycle Cdc7p (kinase) regulator	2115	9	3	0.141844	1.18748	61.331	0.648991	0.469262	1.383
YBL067C	4082 UBP13 protein degradation, ubiquitin-mediated ubiquitin carboxyl-terminal hydrolase	2067	9	3	0.145138	1.30417	63.6529	0.797945	0.563717	1.4155
YPL022W	3381 RAD1 DNA repair, nucleotide excision repairosome component	3303	9	3	0.0908265	1.14698	56.0274	0.653622	0.458076	1.42688
YOR172W	2935 unknown unknown; similar to transcription factors	2361	9	3	0.127065	1.97569	71.2076	0.647882	0.444443	1.45774
YDR326C	4328 unknown unknown	4317	9	3	0.0694927	1.07506	73.3305	0.661487	0.453514	1.45858
YKR086W	1089 PRP16 mRNA splicing RNA helicase	3216	9	3	0.0932836	#REF!	69.5933	0.754239	0.51186	1.47353
YKL033W	960 unknown unknown	3117	9	3	0.0962464	0.890972	61.0402	0.600613	0.385667	1.55734
								1.38167	1.53197
								0.549911	0.772979
								0.024	0.034

## Sheet: 133 genes, 1-3 ribosomes
ORF	NAME	LENGTH	PEAK FRACTION	# RIBOSOMES	DENSITY	COPY #	OCCUPANCY	TE4g_LP	TEwt_LP	TE4g_/TEwt_LP
YPR194C	3618 OPT2 peptide transport oligopeptide transporter	2634	6	1	0.0379651	0.666237	57.3268	0.558225	1.04044	0.536528
YPL016W	3388 SWI1 transcription component of SWI/SNF global activator complex	3945	9	3	0.0760456	1.6429	77.6721	0.22214	0.38282	0.580273
YMR271C	2085 URA10 pyrimidine biosynthesis orotate phosphoribosyltransferase	684	6	1	0.146199	1.77696	67.7954	1.74468	2.68884	0.64886
YLR278C	1503 unknown unknown; similar to transcription factors, has Zn[2]-Cys]	4026	9	3	0.0745156	0	71.4469	0.382734	0.583397	0.656044
YLR436C	1136 ECM30 cell wall biogenesis unknown	3825	9	3	0.0784314	0	66.9017	0.278527	0.392158	0.710241
YOL047C	2695 unknown unknown	948	8	2	0.21097	0.671602	65.5033	1.09782	1.5074	0.728288
YOR003W	2747 YSP3 protein degradation subtilisin-like protease III	1437	6	1	0.0695894	0.508916	62.3026	0.850381	1.16071	0.732636
YMR204C	2008 unknown unknown	1263	9	3	0.23753	0	74.8216	0.580706	0.747194	0.777183
YMR191W	1993 unknown unknown	1377	9	3	0.217865	0.974487	72.4641	1.20997	1.48475	0.814933
YER138C	5259 unknown unknown	5269	9	3	0.0569368	2.47798	73.3371	0.663677	0.807648	0.821741
YMR024W	1796 MRPL3 protein synthesis ribosomal protein, mitochondrial L3	1173	9	3	0.255754	1.25087	79.2022	1.29969	1.57798	0.823641
YJL038C	553 unknown unknown	660	6	1	0.151515	0.390035	76.4343	1.48284	1.73393	0.855188
YBR297W	4063 MAL33 maltose metabolism regulator of maltose metabolic genes	1407	9	3	0.21322	0.421073	71.823	0.747969	0.85567	0.874133
YGR217W	5999 CCH1 transport (putative) Ca(2+) channel protein	6120	9	3	0.0490196	1.53902	74.0245	0.410425	0.467167	0.87854
YMR180C	1981 CTL1 unknown RNA triphosphatase	963	6	1	0.103842	0	61.8912	1.60965	1.81804	0.885379
YGR109C	5873 CLB6 cell cycle B-type cyclin; S phase	1143	6	1	0.0874891	1.49198	68.1907	1.28166	1.42738	0.897912
YNL073W	2397 MSK1 protein synthesis tRNA synthetase, mitochondrial, lysyl	1731	9	3	0.17331	0	58.1538	0.79973	0.886228	0.902397
YLR457C	1160 NBP1 unknown Nap1p-binding protein	960	6	1	0.104167	1.07014	68.3937	0.790925	0.865441	0.913898
YLR006C	1199 SSK1 signaling two-component pathway	2139	9	3	0.140252	0	68.6075	0.637578	0.695549	0.916654
YER129W	5246 PAK1 DNA replication protein kinase; suppresses pol. alpha mutations	3429	9	3	0.0874891	1.23039	65.9936	0.342709	0.372568	0.919858
YCL052C	4221 PBN1 protein degradation protease B	1251	9	3	0.239808	0.603962	76.5304	0.922299	0.991801	0.929924
YJR122W	727 CAF17 catabolite repression component of CCR4 transcriptional complex	1494	9	3	0.200803	0.745825	65.914	1.31194	1.40635	0.932868
YCR079W	4187 unknown protein phosphatase	1329	9	3	0.225734	0.639105	62.116	1.18893	1.27245	0.934366
YMR088C	1872 unknown unknown	1689	9	3	0.17762	0	72.5103	0.957857	1.01857	0.940393
YNL213C	2241 unknown unknown	645	6	1	0.155039	0	77.4347	1.00644	1.06661	0.943583
YGR041W	5796 BUD9 bud site selection, bipolar unknown	1644	9	3	0.182482	0.908066	66.1567	0.62482	0.656387	0.951908
YBR130C	3884 SHE3 cell polarity asymmetric HO expression	1278	9	3	0.234742	1.10695	71.1147	1.03823	1.06505	0.974819
YOL078W	2661 unknown unknown	3531	9	3	0.0849618	2.50601	70.4247	0.504267	0.515895	0.977461
YDL035C	4727 GPR1 signaling, pheromone pathway G-protein coupled receptor, coupled to Gpa2p	2886	9	3	0.10395	1.78977	69.221	0.693048	0.704571	0.983645
YBR044C	3783 TCM62 protein folding chaperone, mitochondrial (putative)	1722	9	3	0.174216	0.581202	66.783	0.638141	0.645705	0.988286
YKL217W	866 JEN1 transport lactate transporter	1851	9	3	0.162075	0.375288	73.3035	0.86485	0.873223	0.99041
YKR021W	1018 unknown unknown	2748	9	3	0.10917	0	70.0777	0.392466	0.39406	0.995953
YOL152W	2788 FRE7 unknown unknown; similar to Fre1p and Fre2p	1890	6	1	0.0529101	0	59.1922	0.863995	0.866155	0.997505
YCL073C	4243 unknown major facilitator superfamily	1848	6	1	0.0541126	2.11671	64.9374	0.782335	0.781397	1.0012
YLR368W	1602 unknown unknown	1797	9	3	0.166945	0	68.1363	0.912289	0.906269	1.00664
YML020W	1745 unknown unknown	1995	9	3	0.150376	0	69.621	0.684806	0.679668	1.00756
YML081W	1674 unknown unknown	3756	9	3	0.0798722	0	53.7239	0.59421	0.589039	1.00878
YDL220C	4864 CDC13 cell cycle, G2/M telomere binding protein	2775	9	3	0.108108	1.83345	76.2259	0.648979	0.643104	1.00914
YIL077C	6378 unknown unknown	963	6	1	0.103842	0.818258	69.7034	1.09996	1.08885	1.01021
YOR264W	3039 unknown unknown	1293	6	1	0.0773395	1.11355	59.9078	1.04503	1.03419	1.01048
YER093C	5205 unknown unknown	4293	9	3	0.0698812	0.828859	70.5961	0.595554	0.589359	1.01051
YOL148C	2822 SPT20 chromatin structure histone acetyltransferase complex subunit	1815	9	3	0.165289	0.829421	62.2649	0.728419	0.715543	1.01799
YNL187W	2269 unknown unknown	1074	6	1	0.0931099	0	55.1812	0.976286	0.958523	1.01853
YJL044C	546 GYP6 secretion GTPase-activating protein for Ypt6	1377	9	3	0.217865	1.12586	69.6607	1.0362	1.01379	1.02211
YDL179W	4478 PCL9 cell cycle cyclin (Pho85p)	915	6	1	0.10929	0.517917	66.4309	1.07974	1.05351	1.0249
YEL009C	5084 GCN4 amino acid, purine biosynthesis transcription factor	846	6	1	0.118203	21.029	63.0436	1.11457	1.08719	1.02518
YGR090W	5851 unknown unknown	3714	9	3	0.0807754	1.97347	63.3756	0.516769	0.503199	1.02697
YBR138C	3893 HDR1 meiosis unknown	1575	9	3	0.190476	0.59943	75.0229	1.10475	1.07283	1.02975
YJL071W	517 ARG2 arginine biosynthesis acetylglutamate synthase	1725	9	3	0.173913	1.09568	71.3309	1.1157	1.08312	1.03008
YAL040C	391 CLN3 cell cycle G1/S cyclin	1743	9	3	0.172117	1.96782	63.0097	0.558602	0.541394	1.03179
YDR451C	4469 YHP1 unknown unknown; similar to Yox1p, which binds Leu-tRNA (SP:P34161)	1062	6	1	0.094162	0.835013	62.7518	1.6898	1.63517	1.03341
YLR353W	1586 BUD8 bud site selection, bipolar unknown	1812	9	3	0.165563	0.807447	70.0497	0.664368	0.642236	1.03446
YNL165W	2293 unknown unknown	1221	9	3	0.2457	0.485666	75.4741	1.23109	1.19004	1.0345
YPR185W	3609 APG13 autophagy unknown	2217	9	3	0.135318	1.03154	79.2798	0.377709	0.364747	1.03554
YPL083C	3314 SEN54 tRNA splicing splicing endonuclease subunit	1404	9	3	0.213675	1.10555	72.0504	1.21325	1.17153	1.03561
YJL129C	452 TRK1 transport potassium permease	3708	9	3	0.0809061	0.743811	74.6346	0.668295	0.645056	1.03603
YIL072W	6383 HOP1 meiosis, synapsis DNA binding protein	1818	9	3	0.165017	1.00721	73.3387	0.654577	0.630826	1.03765
YIL121W	6331 unknown unknown; major facilitator superfamily	1629	9	3	0.184162	0.645602	70.2034	0.957652	0.921215	1.03955
YHL019C	6303 APM2 endocytosis AP-2 complex subunit	1818	9	3	0.165017	0.466071	71.5858	0.570008	0.547742	1.04065
YNR059W	2545 MNT4 protein glycosylation mannosyltransferase	1743	6	1	0.0573723	0.976401	52.3438	0.876545	0.839387	1.04427
YDR523C	4548 SPS1 meiosis protein kinase	1473	9	3	0.203666	0.528468	74.0949	0.990362	0.942984	1.05024
YKL116C	865 PRR1 unknown putative protein kinase	1557	9	3	0.192678	1.01028	72.2414	1.02947	0.978962	1.0516
YLR228C	1446 ECM22 unknown unknown; similar to transcription factors, has Zn[2]-Cys[6]	2445	9	3	0.122699	0	67.8947	0.672065	0.638711	1.05222
YGR171C	5946 MSM1 protein synthesis tRNA synthetase, mitochondrial, methionyl	1728	9	3	0.173611	0.931951	66.4108	0.97184	0.922489	1.0535
YFL007W	5365 BLM3 drug resustance unknown; major facilitator superfamily	5415	9	3	0.0554017	1.0029	68.2899	0.568742	0.535702	1.06168
YHR129C	6192 ARP1 cytoskeleton actin-related protein	1155	9	3	0.25974	0.562543	72.624	0.832228	0.778098	1.06957
YPR023C	3428 EAF3 unknown acetyltrasnferase complex component (putative)	1206	9	3	0.248756	1.21826	80.3917	1.03334	0.964195	1.07171
YDR524C	4550 AGE1 secretion GTPase activating protein for ARFs	1449	9	3	0.207039	0.818995	62.3782	0.811341	0.754019	1.07602
YJL047C	543 RTT101 transposition (putative) unknown; regulator of Ty1 transposition	2529	9	3	0.118624	1.30274	78.3475	0.667153	0.618529	1.07861
YNL095C	2373 unknown unknown; similar to Ecm3p	1929	6	1	0.0518403	0.548871	50.7312	0.877376	0.812967	1.07923
YLR188W	1403 MDL1 transport ATP-binding cassette (ABC) family	2088	9	3	0.143678	0	75.9651	0.704595	0.652269	1.08022
YMR279C	2096 unknown major facilitator superfamily	1623	9	3	0.184843	0.368366	70.6371	0.525675	0.484668	1.08461
YDR470C	4490 unknown unknown; mitochondrial carrier (MCF) family	1509	9	3	0.198807	1.21928	66.3642	0.935507	0.860157	1.0876
YKR069W	1072 MET1 methionine biosynthesis siroheme synthase	1782	6	1	0.0561167	0	69.0652	0.976247	0.897429	1.08783
YMR078C	1860 CTF18 mitosis, chromosome transmission unknown	2226	9	3	0.134771	0	73.7611	0.846658	0.777991	1.08826
YLR431C	1131 unknown unknown	1362	9	3	0.220264	0	71.7034	0.868626	0.797714	1.0889
YDR235W	5028 PRP42 mRNA splicing U1 snRNP protein	1635	6	1	0.0611621	1.38089	64.1978	1.416	1.29992	1.0893
YPR141C	3559 KAR3 mating; nuclear fusion; mitosis kinesin-like protein	2190	6	1	0.0456621	1.18056	69.3377	0.558285	0.509987	1.0947
YER109C	5224 FLO8 flocculation (and PHD) FLO1 activator	2400	9	3	0.125	0.869596	70.4136	0.595654	0.543139	1.09669
YOL126C	3037 MDH2 TCA cycle malate dehydrogenase	1272	6	1	0.0786164	0	63.8611	1.08936	0.973802	1.11867
YPL122C	3271 TFB2 transcription TFIIH 55 kD subunit	1542	9	3	0.194553	0.781144	68.0027	1.18011	1.0535	1.12019
YIL042C	6414 unknown unknown; similar to mitochondrial branched chain	1185	9	3	0.253165	0.664558	68.3515	1.24087	1.0997	1.12838
YGR110W	5874 unknown unknown	1338	6	1	0.0747384	0.316442	60.4964	1.13492	1.00136	1.13338
YDR349C	4354 YPS7 protein degradation GPI-anchored aspartic protease	1791	9	3	0.167504	0.601095	70.8428	0.821425	0.723697	1.13504
YPR083W	3492 unknown unknown; similar to Halobacterium holobium cell surface	1740	6	1	0.0574713	1.03923	61.3751	0.926215	0.815782	1.13537
YNL291C	2570 MID1 transport Ca(2+) channel component	1647	9	3	0.182149	0	74.7365	0.883255	0.775327	1.1392
YOR303W	3082 CPA1 arginine biosynthesis carbamoyl phosphate synthetase, arginine specific	1236	6	1	0.0809061	2.87276	64.5749	1.01815	0.891842	1.14162
YDR323C	4324 PEP7 vacuolar protein targeting vacuolar segregation protein	1548	9	3	0.193798	0.84503	69.0485	1.10173	0.964152	1.14269
YOL053W	2688 unknown unknown	1188	9	3	0.252525	0.757391	75.3905	1.21361	1.06053	1.14434
YPR204W	3628 unknown unknown; similar to other subtelomerically-encoded proteins	3099	7	1	0.0322685	0.209759	54.2482	0.733811	0.640225	1.14618
YOR305W	3085 unknown unknown	729	7	1	0.137174	1.39213	65.8894	1.46494	1.27082	1.15275
YLL067C	1441 unknown unknown; similar to other subtelomerically-encoded proteins	3619	9	3	0.0828958	0	55.4026	0.729877	0.631777	1.15528
YNL188W	2267 KAR1 cytoskeleton nuclear fusion; also spindle	1302	6	1	0.0768049	1.40743	68.1863	0.819075	0.708972	1.1553
YCR008W	4107 SAT4 salt tolerance protein kinase	1812	9	3	0.165563	0.952309	74.052	0.805687	0.696543	1.15669
YBR028C	3765 unknown unknown; similar to Ypk2p/Ykr2p and Ypk1p	1578	9	3	0.190114	1.39456	67.4259	0.854085	0.737057	1.15878
YER127W	5244 LCP5 rRNA processing, putative unknown	1074	6	1	0.0931099	1.35347	67.2138	0.907891	0.782969	1.15955
YPL180W	3207 unknown unknown	2400	9	3	0.125	1.63993	71.1361	0.675773	0.58124	1.16264
YIR031C	6498 DAL7 allantoin utilization malate synthase	1665	6	1	0.0600601	0.374248	52.2248	0.981133	0.840536	1.16727
YDR206W	4993 EBS1 unknown unknown; similar to Est1p; bcy1 suppressor	2655	9	3	0.112994	0.81136	66.0148	0.775412	0.662868	1.16978
YER007W	5100 PAC2 mitosis unknown; microtubule stability	1557	9	3	0.192678	0	75.1806	1.32872	1.13169	1.1741
YPL115C	3279 BEM3 bud emergence GTPase-activating protein for Cdc42p	3387	9	3	0.088574	1.2246	70.109	0.450487	0.382845	1.17668
YMR104C	1891 YPK2 unknown protein kinase	2034	8	2	0.0983284	0	59.696	0.8431	0.715973	1.17756
YNR047W	2531 unknown unknown	2682	9	3	0.111857	1.78537	69.0377	0.64558	0.546182	1.18199
YHR178W	6249 STB5 transcription unknown; binds Sin3p	2232	9	3	0.134409	0.540693	66.8408	0.782443	0.654563	1.19537
YOL100W	2636 PKH2 unknown protein kinase (ser/thr)	3246	9	3	0.0924214	0.937044	69.0853	0.533269	0.445976	1.19574
YLR233C	1451 EST1 telomere length regulation putative end-binding protein	2100	9	3	0.142857	0	73.8702	1.07835	0.897358	1.20169
YKL050C	939 unknown unknown	2769	9	3	0.108342	0.777802	71.787	0.307355	0.255138	1.20466
YFR022W	5398 unknown unknown	2202	9	3	0.13624	0.286241	59.4975	0.795116	0.659339	1.20593
YBR008C	3740 FLR1 fluconazole resistance transporter, major facilitator superfamily	1647	6	1	0.0607165	1.59144	56.8696	0.884605	0.728939	1.21355
YKL015W	979 PUT3 transcription positive regulator of PUT genes	2940	9	3	0.102041	0.94353	63.9937	0.699456	0.575952	1.21444
YDR386W	4396 MUS81 DNA repair (putative) unknown	1899	9	3	0.157978	0.790207	73.4604	0.824602	0.678273	1.21574
YJL194W	748 CDC6 DNA replication pre-initiation complex formation	1542	6	1	0.0648508	0.781448	43.614	0.838599	0.687258	1.22021
YLR190W	1406 unknown unknown	1476	9	3	0.203252	0	68.2658	0.971233	0.785433	1.23656
YMR010W	1781 unknown unknown	1218	9	3	0.246305	0	74.9694	1.05468	0.850662	1.23984
YOR344C	3131 TYE7 glycolysis basic h-l-h transcription factor	876	6	1	0.114155	1.97117	48.8555	1.01123	0.814173	1.24204
YOR047C	2795 STD1 glucose repression modulator of glucose repression	1335	7	1	0.0749064	0.957508	56.1935	0.998999	0.799655	1.24929
YNL029C	2445 KTR5 protein glycosylation putative mannosyltransferase	1569	9	3	0.191205	0.954821	70.6855	0.816133	0.637437	1.28034
YDL020C	4742 RPN4 protein degradation, ubiquitin-mediated 26S proteasome subunit	1596	9	3	0.18797	1.01113	64.5846	0.878602	0.672673	1.30614
YAL041W	390 CDC24 cell polarity GDP/GTP exchange factor for Cdc42p	2565	9	3	0.116959	2.57747	67.5113	0.506779	0.384782	1.31706
YPR031W	3436 unknown unknown; similar to human zinc finger protein PIR:JC2069	2247	9	3	0.133511	1.18297	63.1279	0.756048	0.569575	1.32739
YOR275C	3051 unknown unknown	1986	9	3	0.151057	1.06996	70.8508	0.724113	0.543598	1.33207
YMR100W	1886 MUB1 bud site selection unknown	1863	9	3	0.161031	1.03661	58.6138	0.696312	0.521824	1.33438
YML068W	1688 unknown unknown	1395	9	3	0.215054	0	67.1473	0.665359	0.498391	1.33502
YML016C	1749 PPZ1 stress response ser/thr phosphatase	2079	9	3	0.1443	3.28767	69.8577	0.657026	0.48639	1.35082
YDR186C	4972 unknown unknown	2634	9	3	0.113895	1.60549	62.8587	0.634577	0.467609	1.35707
YNL136W	2324 unknown unknown; similar to mature-parasite-infected	1278	9	3	0.234742	0.958213	82.1031	0.364726	0.268644	1.35766
YDR052C	4822 DBF4 cell cycle Cdc7p (kinase) regulator	2115	9	3	0.141844	1.18748	61.331	0.648991	0.469262	1.383
YBL067C	4082 UBP13 protein degradation, ubiquitin-mediated ubiquitin carboxyl-terminal hydrolase	2067	9	3	0.145138	1.30417	63.6529	0.797945	0.563717	1.4155
YPL022W	3381 RAD1 DNA repair, nucleotide excision repairosome component	3303	9	3	0.0908265	1.14698	56.0274	0.653622	0.458076	1.42688
YOR172W	2935 unknown unknown; similar to transcription factors	2361	9	3	0.127065	1.97569	71.2076	0.647882	0.444443	1.45774
YDR326C	4328 unknown unknown	4317	9	3	0.0694927	1.07506	73.3305	0.661487	0.453514	1.45858
YKR086W	1089 PRP16 mRNA splicing RNA helicase	3216	9	3	0.0932836	0	69.5933	0.754239	0.51186	1.47353
YKL033W	960 unknown unknown	3117	9	3	0.0962464	0.890972	61.0402	0.600613	0.385667	1.55734
	AVERAGE	2015.02					AVERAGE	0.843967	0.8085	1.07865
							STDEV	0.286158	0.345509	0.177928
							SEM	0.025	0.03	0.03

## Sheet: 245 genes, 1-3 ribosomes
ORF	NAME	LENGTH	PEAK FRACTION	# RIBOSOMES	DENSITY	COPY #	OCCUPANCY	TE4g_LP	TEwt_LP	TE4g_/TEwt_LP
YDL184C	4433 RPL41A protein synthesis ribosomal protein L41A	78	7	1	1.28205	49.1813	85.1731	1.59289	1.75072	0.909848
YDL232W	4724 OST4 protein glycosylation oligosaccharyltransferase complex assembly	111	6	1	0.900901	2.22362	76.7943	2.36462	3.3465	0.706595
YMR256C	2068 COX7 oxidative phosphorylation cytochrome-c oxidase, subunit VII	183	8	2	1.0929	#REF!	86.6107	2.72996	3.55428	0.768075
YOR045W	2793 TOM6 mitochondrial protein targeting outer membrane translocase component	186	7	1	0.537634	2.85132	82.3226	2.73082	3.82502	0.713936
YGR183C	5961 QCR9 oxidative phosphorylation ubiquinol cytochrome-c reductase subunit 9	202	9	3	1.48515	0.970325	74.1216	1.42187	1.73035	0.821723
YLR264W	1488 RPS28B protein synthesis ribosomal protein S28B	204	8	2	0.980392	20.1274	85.1482	1.30245	1.48089	0.879506
YML009C	1760 MRPL39 protein synthesis ribosomal protein, mitochondrial L39	213	7	1	0.469484	2.03838	79.5375	3.05596	5.60171	0.54554
YDR210W	4999 unknown unknown	228	8	2	0.877193	2.08109	80.4949	1.67934	1.6204	1.03637
YNL015W	2462 PBI2 unknown protease inhibitor	228	9	3	1.31579	1.86905	89.4976	2.20489	2.83333	0.778198
YGR105W	5869 VMA21 vacuolar acidification vacuolar H+-ATPase assembly protein	234	9	3	1.28205	3.61758	82.3459	2.11673	2.85733	0.740806
YHR001W-A	6045 QCR10 oxidative phosphorylation ubiqunol-cytochrome c oxidoreductase complex subunit	235	9	3	1.2766	2.07684	78.9204	2.07538	3.62428	0.572631
YDR086C	4859 SSS1 secretion ER protein translocation complex subunit	243	9	3	1.23457	5.10143	87.2447	1.43146	1.90382	0.751892
YLR038C	1236 COX12 oxidative phosphorylation cytochrome-c oxidase, subunit VIb	252	9	3	1.19048	#REF!	86.325	2.25495	3.45244	0.653147
YDL181W	4461 INH1 ATP synthesis mitochondrial ATPase inhibitor	258	9	3	1.16279	1.07318	84.1912	1.57326	1.97861	0.795136
YNL211C	2243 unknown unknown	261	6	1	0.383142	#REF!	75.7782	1.88851	2.23432	0.845226
YKL096W-A	888 CWP2 unknown cell wall protein	279	9	3	1.07527	41.7701	88.16	1.17376	1.29874	0.903768
YER146W	5270 LSM5 mRNA splicing (putative) unknown; similar to snRNA-associated protein	282	9	3	1.06383	2.69457	81.6204	2.20509	3.22439	0.683878
YPR052C	3459 NHP6A chromatin structure non-histone protein	282	9	3	1.06383	1.79691	72.9474	1.55274	1.78573	0.869529
YJL166W	413 QCR8 oxidative phosphorylation ubiquinol--cytochrome-c reductase subunit VIII	285	9	3	1.05263	2.28925	83.7697	1.87788	2.32786	0.806699
YBR089C-A	3834 NHP6B chromatin structure non-histone protein	300	9	3	1	0.583805	64.1503	1.29593	1.64558	0.787521
YDR510W	4534 SMT3 protein degradation ubiquitin-like protein	306	9	3	0.980392	5.52674	90.2732	1.50455	1.95964	0.767772
YBR009C	3741 HHF1 chromatin structure histone H4	312	9	3	0.961538	12.6082	77.1755	1.57633	1.34461	1.17233
YNL030W	2444 HHF2 chromatin structure histone H4	312	9	3	0.961538	17.1975	78.2412	1.60082	1.33913	1.19542
YBL001C	3730 ECM15 cell wall biogenesis unknown	315	9	3	0.952381	2.84736	84.1161	1.82167	2.80276	0.649955
YGR209C	5990 TRX2 DNA replication thioredoxin II	315	9	3	0.952381	4.81122	92.3664	2.63647	3.51296	0.750498
YML058W	1700 SML1 DNA replication (putative) regulator of ribonucleotide reductase (putative)	315	9	3	0.952381	4.50173	82.662	1.42468	1.51743	0.938877
YGR181W	5959 TIM13 mitochondrial protein targeting inner membrane translocase subunit	318	9	3	0.943396	1.42692	86.471	1.71331	2.05162	0.8351
YOR293W	3070 RPS10A protein synthesis ribosomal protein S10A	319	9	3	0.940439	12.0342	81.2728	1.41622	1.65172	0.857426
YGL030W	5716 RPL30 protein synthesis ribosomal protein L30	319	9	3	0.940439	22.4766	78.8803	1.27692	1.46536	0.871399
YBR157C	3912 ICS2 Cu2+ ion homeostasis (putative) unknown	321	6	1	0.311526	0.86089	59.7318	0.986687	1.06642	0.925233
YOR020C	2767 HSP10 protein folding mitochondrial chaperonin	321	9	3	0.934579	#REF!	90.7093	2.84491	5.0009	0.568879
YOL039W	2704 RPP2A protein synthesis ribosomal protein P2A/L44, acidic	321	9	3	0.934579	21.3081	83.8218	1.54	1.86945	0.82377
YOL048C	2694 unknown unknown	321	9	3	0.934579	1.20713	82.6645	2.46426	2.91522	0.845309
YOR265W	3040 RBL2 cytoskeleton beta-tubulin binding protein	321	9	3	0.934579	#REF!	83.8021	2.82885	2.90732	0.973011
YBL028C	3699 unknown unknown	321	9	3	0.934579	3.16843	77.7764	1.8831	1.90142	0.990364
YHR141C	6207 RPL42B protein synthesis ribosomal protein L42B	322	9	3	0.931677	9.65745	72.2809	1.38592	1.48043	0.936162
YOR234C	3006 RPL33B protein synthesis ribosomal protein L33B	325	9	3	0.923077	10.6986	70.2598	1.72483	2.2151	0.77867
YDL012C	4751 unknown unknown	325	9	3	0.923077	1.40611	75.9128	1.08509	0.974048	1.114
YGR027C	5779 RPS25A protein synthesis ribosomal protein S25A	327	9	3	0.917431	38.049	86.9998	1.70236	2.10308	0.809457
YJR034W	630 PET191 respiration cytochrome c oxidase assembly	327	9	3	0.917431	2.67908	82.9965	4.25219	3.81045	1.11593
YLR364W	1598 unknown unknown; similar to yeast glutaredoxin-like protein	330	9	3	0.909091	#REF!	74.6103	2.14617	2.90102	0.739797
YFL014W	5355 HSP12 glucose and lipid utilization heat shock protein	330	9	3	0.909091	2.05411	81.904	2.78464	3.57764	0.778346
YGR215W	5997 RSM27 protein synthesis ribosomal protein, mitochondrial small subunit	333	9	3	0.900901	1.94939	79.5575	1.8458	2.06114	0.895526
YDR382W	4392 RPP2B protein synthesis ribosomal protein L45, acidic	333	9	3	0.900901	35.2861	85.3739	1.40248	1.33258	1.05245
YCR060W	4167 unknown unknown; similar to stress inducible protein Sti1p, has	336	9	3	0.892857	1.12818	71.1898	2.63944	3.55121	0.74325
YIR009W	6473 MSL1 mRNA splicing U2 snRNP protein	336	9	3	0.892857	0.528909	77.9718	1.59469	1.34117	1.18902
YLR390W	1626 ECM19 cell wall biogenesis unknown	339	9	3	0.884956	#REF!	74.4154	1.80551	2.42264	0.745265
YPL098C	3297 unknown unknown	342	9	3	0.877193	1.64172	87.6847	2.57151	3.14301	0.818167
YOL109W	2626 ZEO1 zeocin resistance unknown	342	9	3	0.877193	12.4346	86.6047	1.85653	1.53266	1.21131
YDL075W	4680 RPL31A protein synthesis ribosomal protein L31A	343	9	3	0.874636	8.6995	85.5524	1.60393	1.88033	0.853006
YLR406C	1642 RPL31B protein synthesis ribosomal protein L31B	343	9	3	0.874636	#REF!	77.4462	1.48096	1.531	0.967317
YLR156W	1367 unknown unknown	345	9	3	0.869565	#REF!	52.0167	0.535014	0.914876	0.584794
YNL135C	2326 FPR1 protein folding peptidyl-prolyl cis-trans isomerase	345	9	3	0.869565	#REF!	93.7786	1.75287	2.58301	0.678616
YPR020W	3425 ATP20 ATP synthesis mitochondrial ATP synthase subunit	348	9	3	0.862069	2.39844	85.3229	2.50013	3.39882	0.735588
YOR327C	3109 SNC2 secretion post-Golgi v-SNARE	348	9	3	0.862069	2.2065	83.2144	1.64406	1.6592	0.990873
YOR189W	2954 unknown unknown	351	9	3	0.854701	1.53742	81.8304	1.3884	1.73786	0.798913
YGR020C	5770 VMA7 vacuolar acidification vacuolar H+-ATPase V1 domain 14 kDa subunit	357	8	2	0.560224	4.04874	85.7276	1.56062	1.95402	0.798669
YCR096C	4207 HMRA2 unknown mating type a specific	360	7	1	0.277778	0.649838	66.1252	1.67415	1.79812	0.931052
YER131W	5249 RPS26B protein synthesis ribosomal protein S26B	360	9	3	0.833333	40.2177	86.0854	1.1693	1.21059	0.965896
YLR461W	1165 PAU4 unknown unknown; seripauperin family	363	6	1	0.275482	#REF!	60.5245	1.28825	1.24579	1.03408
YOL005C	2740 RPB11 transcription RNA polymerase II subunit	363	9	3	0.826446	#REF!	86.2018	2.50367	3.34263	0.749013
YNL111C	2354 CYB5 lipid metabolism cytochrome b5	363	9	3	0.826446	2.62415	80.8733	1.37554	1.77502	0.774943
YDL136W	4613 RPL35B protein synthesis ribosomal protein L35B	364	9	3	0.824176	9.95261	83.9519	1.48642	1.62704	0.913571
YHL015W	6307 RPS20 protein synthesis ribosomal protein S20	366	9	3	0.819672	69.6065	83.2259	1.24889	1.27429	0.980069
YMR123W	1912 PKR1 killer toxin sensitivity (Pichia farinosa toxin) unknown	369	9	3	0.813008	#REF!	84.4898	1.6776	2.04619	0.819867
YDR378C	4387 LSM6 mRNA splicing (putative) unknown; similar to snRNA-associated protein	372	9	3	0.806452	1.64798	80.9898	1.93447	2.95098	0.655534
YJL184W	780 unknown unknown	372	9	3	0.806452	1.22713	81.1257	1.98818	2.18768	0.908808
YEL003W	5090 GIM4 protein folding chaperone; tubulin folding	372	9	3	0.806452	4.44431	79.8001	2.12731	1.86893	1.13825
YJR063W	664 RPA12 transcription RNA polymerase I subunit	378	9	3	0.793651	4.01645	72.3483	1.54942	2.09408	0.739905
YER009W	5103 NTF2 nuclear protein targeting nuclear transport factor	378	9	3	0.793651	3.2271	87.0405	2.07867	2.74665	0.756804
YKL192C	1120 ACP1 fatty acid biosynthesis mitochondrial acyl carrier protein	378	9	3	0.793651	#REF!	89.1774	1.59015	1.93138	0.823323
YER092W	5204 unknown unknown	378	9	3	0.793651	1.07268	77.3797	1.66937	1.98465	0.841137
YEL026W	5064 SNU13 mRNA splicing (putative) U4/U6.U5 snRNP protein	381	9	3	0.787402	9.5596	84.2503	1.50183	1.88138	0.798259
YOR122C	2879 PFY1 cytoskeleton profilin	382	9	3	0.78534	4.22351	87.0585	1.98237	2.61189	0.758979
YDR529C	4557 QCR7 respiration cytochrome-c reductase subunit	384	9	3	0.78125	3.33182	85.9309	1.41567	1.81235	0.781123
YJR022W	617 LSM8 mRNA splicing snRNP protein (putative)	387	9	3	0.775194	1.09699	75.427	2.80055	2.82407	0.99167
YER057C	5162 HIG1 heat shock response heat-induced protein	390	9	3	0.769231	2.50253	89.8924	1.84168	2.40008	0.767341
YHR162W	6231 unknown unknown	390	9	3	0.769231	4.96815	77.5907	1.73106	1.88065	0.920458
YNL153C	2306 GIM3 protein folding prefoldin subunit 4	390	9	3	0.769231	#REF!	84.3444	1.46431	1.43041	1.0237
YNL149C	2311 unknown unknown	390	9	3	0.769231	#REF!	83.3766	1.02751	0.898294	1.14384
YGL080W	5661 unknown unknown	393	9	3	0.763359	1.89613	76.0233	2.04721	2.61979	0.781444
YJL190C	774 RPS22A protein synthesis ribosomal protein S22A	393	9	3	0.763359	27.833	85.9774	1.50094	1.75113	0.857123
YBL092W	3860 RPL32 protein synthesis ribosomal protein L23	393	9	3	0.763359	8.88224	84.3538	1.29974	1.41361	0.919451
YMR112C	1899 MED11 transcription RNA polymerase II mediator subunit	396	9	3	0.757576	#REF!	79.9162	1.90264	2.5301	0.752
YLR104W	1307 unknown unknown	396	9	3	0.757576	#REF!	74.4028	2.28295	2.80238	0.814646
YKL138C	843 MRPL31 protein synthesis ribosomal protein, mitochondrial L31	396	9	3	0.757576	2.18276	78.8716	1.74747	1.90206	0.918725
YDR224C	5016 HTB1 chromatin structure histone H2B	396	9	3	0.757576	24.5444	77.088	1.60207	1.58453	1.01107
YLR385C	1621 unknown unknown	399	9	3	0.75188	#REF!	64.5696	0.0840189	0.153141	0.548638
YDR225W	5017 HTA1 chromatin structure histone H2A	399	9	3	0.75188	15.4738	77.0886	1.55145	1.41558	1.09598
YBL003C	3728 HTA2 chromatin structure histone H2A	399	9	3	0.75188	12.9855	74.0601	1.54101	1.39845	1.10194
YKR049C	1050 unknown unknown	402	9	3	0.746269	#REF!	79.6608	1.18493	1.91125	0.61998
YDR511W	4535 ACN9 unknown unknown	402	9	3	0.746269	0.879685	82.6731	2.39231	3.31725	0.721171
YLR437C	1138 unknown unknown	402	9	3	0.746269	#REF!	78.1032	1.69037	1.81414	0.931773
YLR110C	1315 unknown unknown; similar to Flo1p, Fig2p, Flo5p, Yal063p, and Ykr102p	402	9	3	0.746269	#REF!	77.3522	1.07369	1.11229	0.965295
YKR083C	1086 unknown unknown; similar to paramyosin	402	9	3	0.746269	#REF!	80.2199	1.54824	1.59989	0.967715
YBR230C	3991 unknown unknown	406	9	3	0.738916	2.81725	81.8188	2.85955	3.9341	0.726862
YDR519W	4543 FKB2 protein folding peptidyl-prolyl cis-trans isomerase	408	9	3	0.735294	1.37998	83.0359	1.71202	2.02491	0.84548
YIL069C	6387 RPS24B protein synthesis ribosomal protein S24B	409	9	3	0.733496	19.0917	79.3436	1.19849	1.30115	0.921099
YPL250C	3521 ICY2 cytoskeleton (putative) unknown	411	7	1	0.243309	1.5063	70.6678	1.56189	1.67508	0.932424
YNL031C	2443 HHT2 chromatin structure histone H3	411	9	3	0.729927	12.3112	76.9336	1.28788	1.3073	0.985149
YDR447C	4464 RPS17B protein synthesis ribosomal protein S17B	412	9	3	0.728155	18.1839	84.1678	1.667	2.12761	0.783508
YML024W	1741 RPS17A protein synthesis ribosomal protein S17A	412	9	3	0.728155	#REF!	79.747	1.81489	2.27486	0.797802
YDR471W	4491 RPL27B protein synthesis ribosomal protein L27B	412	9	3	0.728155	28.1561	80.7735	1.4273	1.5203	0.938828
YDR156W	4937 RPA14 transcription RNA polymerase I subunit A14	414	9	3	0.724638	#REF!	76.1669	1.6391	1.91559	0.855661
YER093C-A	5207 unknown unknown	415	9	3	0.722892	1.07432	71.6331	1.9676	2.3109	0.851444
YCR031C	4139 RPS14A protein synthesis ribosomal protein S14A	415	9	3	0.722892	11.4942	80.5576	1.23489	1.30935	0.943136
YGL054C	5690 ERV14 polarized growth (putative) unknown; ER-derived vesicle protein	417	9	3	0.719424	5.011	79.8101	1.57071	2.04546	0.767903
YKL006W	990 RPL14A protein synthesis ribosomal protein L14A	418	9	3	0.717703	19.9224	84.0481	1.20339	1.40908	0.854021
YHL001W	6043 RPL14B protein synthesis ribosomal protein L14B	418	9	3	0.717703	20.5225	80.2246	1.20626	1.40755	0.856993
YJL191W	771 RPS14B protein synthesis ribosomal protein S14B	418	9	3	0.717703	8.61283	70.7979	1.45024	1.62566	0.892092
YJR044C	642 unknown unknown; similar to Drosophila yakuba NADH dehydrogenase	423	9	3	0.70922	2.19585	85.8362	1.43652	2.03966	0.70429
YPR100W	3510 unknown unknown	423	9	3	0.70922	1.36377	80.3874	1.49158	1.57803	0.945219
YBR188C	3946 NTC20 mRNA splicing Prp19p-associated complex protein	423	9	3	0.70922	1.23052	75.4514	1.59213	1.65412	0.962526
YDL123W	4629 unknown unknown	423	9	3	0.70922	1.0783	71.0583	1.01888	1.02656	0.992516
YDR308C	4308 SRB7 transcription RNA polymerase II mediator subunit	423	9	3	0.70922	1.62775	79.4297	1.92406	1.78378	1.07864
YPR063C	3471 unknown unknown	424	9	3	0.707547	1.71154	84.7175	1.15746	1.47151	0.786579
YIL027C	6431 unknown unknown	426	9	3	0.704225	2.30534	81.1192	2.78071	3.52615	0.788595
YNL113W	2352 RPC19 transcription subunit common to RNA polymerases I and III	429	9	3	0.699301	#REF!	76.3225	1.34917	1.6314	0.827006
YLR245C	1464 CDD1 pyrimidine metabolism cytidine deaminase	429	9	3	0.699301	#REF!	62.181	1.40799	1.70227	0.827122
YOL040C	2703 RPS15 protein synthesis ribosomal protein S15	429	9	3	0.699301	31.7788	89.5227	1.16	1.22464	0.94722
YIL004C	6459 BET1 secretion vesicle recycling; SNARE	430	9	3	0.697674	0.928621	76.9173	1.85227	1.77732	1.04217
YOL165C	2654 AAD15 unknown hypothetical aryl-alcohol dehydrogenase	432	6	1	0.231481	0.438401	57.0963	1.10083	0.885132	1.24369
YPR017C	3422 DSS4 secretion GDP/GTP exchange factor for Sec4p	432	9	3	0.694444	1.1264	78.5539	1.59931	2.13286	0.749847
YDR513W	4537 TTR1 electron carrier glutaredoxin	432	9	3	0.694444	2.50927	85.4309	2.29737	2.74223	0.837773
YNL081C	2388 unknown unknown; similar to mitochondrial ribosomal protein S13 of	432	9	3	0.694444	1.44559	77.6057	2.14101	2.0771	1.03077
YIR015W	6479 RPR2 tRNA processing RNase P subunit	435	9	3	0.689655	0.643197	67.7885	0.608602	0.504249	1.20695
YNL302C	2472 RPS19B protein synthesis ribosomal protein S19B	436	9	3	0.688073	#REF!	80.0265	1.34774	1.46569	0.919522
YKL160W	819 unknown unknown	438	8	2	0.456621	1.49295	85.2624	1.38706	1.34374	1.03224
YMR074C	1854 unknown unknown	438	9	3	0.684932	2.57542	82.4066	1.88677	2.61815	0.720651
YBL025W	3702 RRN10 transcription component of upstream activation factor complex (UAF)	438	9	3	0.684932	0.56935	69.8459	1.55261	2.09902	0.739683
YGR074W	5833 SMD1 mRNA splicing U6 snRNP protein	441	9	3	0.680272	1.29954	78.1276	2.21062	2.62573	0.841908
YDL092W	4662 SRP14 secretion signal recognition particle subunit	441	9	3	0.680272	3.24324	80.2553	1.78764	1.95937	0.912353
YOR224C	2995 RPB8 transcription shared subunit of RNA polymerase I,II, and III	441	9	3	0.680272	3.23411	82.9114	1.3784	1.46125	0.943297
YHR051W	6106 COX6 oxidative phosphorylation cytochrome-c oxidase subunit VI	447	9	3	0.671141	1.91697	80.4965	1.27707	1.47665	0.86484
YBR173C	3930 UMP1 protein degradation, ubiquitin-mediated 20S proteasome maturation factor	447	9	3	0.671141	1.94423	85.9866	1.85214	1.99754	0.92721
YOR286W	3062 unknown unknown; similar to Drosophila melanogaster heat shock	450	9	3	0.666667	1.93926	85.2445	2.26832	2.9185	0.777222
YDL121C	4631 unknown unknown	450	9	3	0.666667	1.62353	80.0184	2.53585	2.85206	0.88913
YJL104W	480 MIA1 unknown unknown	450	9	3	0.666667	2.08758	82.5004	1.33902	1.43977	0.930029
YPL059W	3340 GRX5 oxidative stres response glutaredoxin	453	9	3	0.662252	2.28295	86.4312	2.05064	2.67052	0.767879
YDL219W	4874 unknown unknown	454	9	3	0.660793	1.70477	77.3896	2.38848	2.92416	0.816809
YHR116W	6178 unknown unknown	456	9	3	0.657895	0.70372	75.7869	1.35148	1.53515	0.880358
YLR068W	1268 unknown unknown	456	9	3	0.657895	#REF!	76.0848	1.31854	1.14411	1.15246
YIL111W	6341 COX5B oxidative phosphorylation cytochrome-c oxidase subunit Vb	457	9	3	0.656455	0.974767	82.8797	1.21658	1.59317	0.763624
YKR091W	1095 SRL3 unknown unknown; suppressor of Rad53 lethality	459	6	1	0.217865	#REF!	68.0921	1.43938	1.57316	0.91496
YNL131W	2331 TOM22 mitochondrial protein targeting outer membrane translocase component	459	9	3	0.653595	3.32327	85.824	1.39862	1.59263	0.878183
YKL067W	920 YNK1 nucleotide metabolism nucleoside diphosphate kinase	462	9	3	0.649351	2.2648	89.584	2.23648	2.80415	0.797562
YNL281W	2164 HCH1 stress response (putative) unknown; overexpression suppresses hsp82 mutation	462	9	3	0.649351	#REF!	83.3238	1.23283	1.53074	0.80538
YNR036C	2520 unknown unknown; similar to ribosomal protein S12	462	9	3	0.649351	1.68701	81.1746	2.00466	2.38496	0.840539
YNL255C	2195 GIS2 unknown unknown; gig3 suppressor	462	9	3	0.649351	4.49625	82.0565	1.63216	1.81239	0.900554
YMR260C	2073 TIF11 protein synthesis translation initiation factor eIF1a	462	9	3	0.649351	7.68764	91.223	1.20941	1.30906	0.92388
YKR074W	1077 unknown unknown	468	9	3	0.641026	#REF!	84.4237	2.67776	4.07728	0.656752
YGL187C	5545 COX4 oxidative phosphorylation cytochrome-c oxidase subunit IV	468	9	3	0.641026	3.24753	76.7834	1.81446	2.46002	0.737582
YIL065C	6391 FIS1 mitochondrial division (putative) unknown; outer mitochondrial membrane protein	468	9	3	0.641026	1.08998	78.8849	2.06259	2.19024	0.941719
YGR148C	5917 RPL24B protein synthesis ribosomal protein L24B	468	9	3	0.641026	43.6637	85.1879	1.20261	1.12259	1.07129
YPR187W	3611 RPO26 transcription Shared subunit of RNA polymerases I, II, and III	469	9	3	0.639659	3.21926	84.7203	1.75375	2.25086	0.779147
YMR002W	1772 unknown unknown	471	9	3	0.636943	1.96809	72.8667	1.75099	1.85511	0.94387
YOR226C	2997 ISU2 iron homeostasis unknown; similar to iron-sulfur cluster protein nifU	471	9	3	0.636943	0.752128	77.6519	1.51852	1.58414	0.958575
YLR421C	1659 RPN13 protein degradation (putative) 26S proteasome subunit (putative)	471	9	3	0.636943	#REF!	85.5292	1.68774	1.58403	1.06547
YLR170C	1384 APS1 secretion AP-1 complex subunit	471	9	3	0.636943	#REF!	82.4535	1.32513	1.21753	1.08838
YBR048W	3787 RPS11B protein synthesis ribosomal protein S11B	472	9	3	0.635593	9.65653	83.5713	1.16924	1.30007	0.899367
YDR025W	4790 RPS11A protein synthesis ribosomal protein S11A	472	9	3	0.635593	15.9641	84.8007	1.15326	1.27325	0.905765
YNL185C	2271 MRPL19 protein synthesis ribosomal protein, mitochondrial L19	477	9	3	0.628931	1.4299	78.8447	2.02072	2.32867	0.867757
YFL017C	5352 GNA1 UDP-N-acetylglucosamine biosynthesis glucosamine-phosphate N-acetyltransferase	480	9	3	0.625	1.23736	78.2711	1.45783	1.83143	0.796003
YIL016W	6443 SNL1 nuclear protein targeting nuclear pore protein (putative)	480	9	3	0.625	2.25609	78.8005	1.75713	2.11076	0.832466
YML077W	1678 BET5 secretion (putative) unknown; suppresses bet3 mutation	480	9	3	0.625	#REF!	80.6525	1.56886	1.70166	0.921958
YML030W	1734 unknown unknown	480	9	3	0.625	#REF!	79.6657	1.40489	1.07317	1.3091
YDL004W	4760 ATP16 ATP synthesis F1F0-ATPase subunit	483	9	3	0.621118	3.66823	85.7414	1.62257	2.33268	0.695583
YPL079W	3318 RPL21B protein synthesis ribosomal protein L21B	484	9	3	0.619835	8.86991	78.9678	1.80361	1.86045	0.969449
YLR050C	1249 unknown unknown; similar to C-terminal region of human MAC30	486	9	3	0.617284	#REF!	76.9124	1.82399	2.14935	0.848626
YPR073C	3481 LTP1 unknown protein phosphatase	486	9	3	0.617284	2.54006	85.492	1.83395	1.90198	0.96423
YIL138C	6535 TPM2 cytoskeleton tropomyosin	486	9	3	0.617284	5.35898	85.0783	1.45527	1.2322	1.18104
YBR120C	3872 CBP6 protein synthesis, COB translation activator of COB mRNA	489	9	3	0.613497	2.87471	70.5271	2.27278	2.21529	1.02595
YML094W	2094 GIM5 protein folding prefoldin subunit 5	493	9	3	0.608519	1.43477	83.0656	1.52691	1.9397	0.787188
YPL234C	3146 TFP3 vacuolar acidification vacuolar H+-ATPase V0 domain 17 KD subunit	495	9	3	0.606061	2.3644	86.3674	1.30988	1.53135	0.855373
YKR020W	1017 unknown unknown	495	9	3	0.606061	#REF!	81.5404	1.26299	1.21607	1.03858
YPL135W	3256 ISU1 iron homeostasis unknown; similar to iron-sulfur cluster protein nifU	498	6	1	0.200803	2.325	53.7331	1.20213	1.26932	0.947068
YDR418W	4431 RPL12B protein synthesis ribosomal protein L12B	498	9	3	0.60241	50.2754	86.7916	1.15732	1.41777	0.816296
YEL054C	5299 RPL12A protein synthesis ribosomal protein L12A	498	9	3	0.60241	31.4121	86.4965	1.4657	1.69428	0.865088
YDR201W	4988 SPC19 cytoskeleton spindle pole body component	498	9	3	0.60241	1.18504	80.2607	1.63191	1.70328	0.958094
YLR074C	1275 unknown unknown	501	9	3	0.598802	#REF!	67.1702	1.25735	1.25381	1.00282
YEL044W	5330 unknown unknown	501	9	3	0.598802	1.62179	71.2839	1.91409	1.78767	1.07072
YKL056C	932 unknown unknown	504	9	3	0.595238	38.2739	89.0207	1.44689	1.8759	0.771303
YMR071C	1851 unknown unknown	504	9	3	0.595238	2.38343	78.4393	1.71363	1.90087	0.901495
YHR039C-A	6092 VMA10 vacuolar acidification vacuolar H-ATPase 13 kDa subunit	507	9	3	0.591716	4.66694	86.7136	2.52556	2.85487	0.884648
YLR008C	1201 unknown unknown	507	9	3	0.591716	1.07023	74.9621	1.75635	1.87862	0.934916
YCR046C	4155 IMG1 protein synthesis ribosomal protein, mitochondrial	510	9	3	0.588235	0.787451	77.8755	2.71536	2.66392	1.01931
YHL043W	6070 ECM34 cell wall biogenesis unknown	513	6	1	0.194932	0.585333	64.5885	0.950834	1.14695	0.829011
YGR174C	5949 CBP4 respiration ubiquinol--cytochrome-c reductase assembly factor	513	9	3	0.584795	1.62763	74.7378	1.6843	2.23131	0.754847
YDR260C	5055 SWM1 sporulation unknown	513	9	3	0.584795	0.307889	71.0659	1.23743	1.27971	0.966963
YFR011C	5386 unknown unknown	513	9	3	0.584795	1.82362	79.5192	1.84644	1.78039	1.0371
YKL013C	981 ARC19 cytoskeleton cortical actin patch integrity	516	9	3	0.581395	1.75506	86.633	1.50982	1.71289	0.881445
YDR404C	4417 RPB7 transcription RNA polymerase II 19 kD subunit	516	9	3	0.581395	1.28084	75.7099	1.27695	1.20483	1.05986
YNL046W	2427 unknown unknown	519	6	1	0.192678	#REF!	59.9411	1.42074	1.41423	1.00461
YJL124C	458 LSM1 mRNA splicing (putative) similar to snRNA-associated protein	519	9	3	0.578035	1.86554	83.6586	1.19276	1.32532	0.899982
YPL252C	3515 YAH1 unknown unknown; similar to adrenodoxin and ferrodoxin	519	9	3	0.578035	1.19267	74.8936	1.84265	1.62507	1.13388
YAL033W	401 POP5 tRNA processing RNase P and RNase MRP subunit	522	9	3	0.574713	2.17265	74.7858	3.23671	4.25575	0.760549
YNL133C	2328 unknown unknown	522	9	3	0.574713	1.24551	82.3943	1.20196	1.1833	1.01577
YHR152W	6221 SPO12 meiosis; mitotic cell cycle unknown	522	9	3	0.574713	1.43419	80.5851	1.31255	1.1256	1.16608
YDL120W	4632 YFH1 iron homeostasis, mitochondrial frataxin homolog	525	9	3	0.571429	1.02021	83.7711	2.05756	2.21468	0.929054
YBR254C	4018 TRS20 secretion (putative) transport protein particle (TRAPP) subunit, 20 kD	528	9	3	0.568182	1.36631	79.21	1.40577	1.81491	0.774566
YPR101W	3511 SNT309 mRNA splicing spliceosome-associated protein	528	9	3	0.568182	1.09466	73.0558	1.26458	1.49729	0.844577
YKL190W	1122 CNB1 signaling calcineurin regulatory B subunit	529	9	3	0.567108	#REF!	85.9804	1.00413	1.25491	0.800163
YOR253W	3027 unknown unknown	531	9	3	0.564972	#REF!	81.9996	1.78407	2.04707	0.871528
YPR051W	3458 MAK3 viral propagation L-A virus GAG protein N-acetyltransferase	531	9	3	0.564972	1.44947	79.5202	1.5614	1.54695	1.00934
YLR448W	1150 RPL6B protein synthesis ribosomal protein L6b	532	9	3	0.56391	#REF!	80.3667	1.30617	1.49716	0.87243
YBL090W	3878 MRP21 protein synthesis ribosomal protein, mitochondrial	534	9	3	0.561798	1.42473	75.8969	1.56492	1.85197	0.845007
YMR242C	2053 RPL20A protein synthesis ribosomal protein L20A	543	9	3	0.552486	#REF!	87.8881	1.35078	1.47929	0.913132
YPR028W	3433 YIP2 unknown unknown; interacts with Ypt protein(s)	544	9	3	0.551471	5.65613	87.0406	2.11116	2.73815	0.771018
YLR065C	1265 unknown unknown	546	9	3	0.549451	#REF!	84.2203	1.3443	1.3721	0.979739
YHR060W	6116 VMA22 vacuolar acidification vacuolar H+-ATPase assembly protein	546	9	3	0.549451	1.82266	82.0959	1.53231	1.39771	1.0963
YPL099C	3296 unknown unknown	549	9	3	0.546448	1.09321	79.2069	1.90991	2.47604	0.771358
YOL129W	3004 unknown unknown	555	9	3	0.540541	1.0845	85.4616	1.28817	1.54719	0.83259
YKR007W	1002 unknown unknown	555	9	3	0.540541	#REF!	72.6255	1.69393	1.67991	1.00835
YKL180W	797 RPL17A protein synthesis ribosomal protein L17A	556	9	3	0.539568	29.6274	82.7324	1.2161	1.25223	0.971149
YHR100C	6161 unknown unknown	558	9	3	0.537634	1.10165	76.214	2.05622	2.57285	0.799198
YGR275W	5502 RTT102 transposition (putative) unknown; regulator of Ty1 transposition	561	9	3	0.534759	1.08696	86.9136	1.46659	1.74045	0.842648
YOL120C	3111 RPL18A protein synthesis ribosomal protein L18A	562	9	3	0.533808	25.3932	83.2915	1.37147	1.5296	0.896624
YHR121W	6184 unknown unknown	564	9	3	0.531915	1.50112	88.121	1.33608	1.45387	0.91898
YPL010W	3395 RET3 secretion vesicle coat component	570	9	3	0.526316	3.09833	85.0709	2.01536	2.56908	0.784467
YHR175W	6245 CTR2 transport copper transporter	570	9	3	0.526316	0.94501	75.055	1.265	1.50817	0.838768
YBR084C-A	3828 RPL19A protein synthesis ribosomal protein L19A	571	9	3	0.525394	16.5939	84.0408	1.1916	1.24938	0.95375
YJR017C	612 ESS1 protein folding peptidyl-prolyl cis/trans isomerase	573	9	3	0.52356	1.80704	81.758	1.6304	1.8033	0.904123
YNL090W	2379 RHO2 signaling GTP-binding protein, rho family	579	9	3	0.518135	0.995767	82.1449	2.16849	1.92118	1.12873
YCL026C-A	4248 FRM2 signaling, fatty acid-mediated unknown	582	9	3	0.515464	0.705701	81.087	2.6444	3.12857	0.845243
YLR292C	1519 SEC72 secretion ER protein translocation subcomplex subunit	582	9	3	0.515464	2.7991	80.8444	1.3472	1.47984	0.910366
YKR057W	1059 RPS21A protein synthesis ribosomal protein S21A	586	8	2	0.341297	#REF!	77.2972	1.60818	1.97252	0.815291
YKR085C	1088 MRPL20 protein synthesis ribosomal protein, mitochondrial L20	588	9	3	0.510204	#REF!	76.7163	2.89949	3.15423	0.919239
YMR118C	1906 unknown unknown; similar to Sdh3p	591	6	1	0.169205	1.64968	54.3571	1.29212	1.24444	1.03831
YGR251W	6038 unknown unknown	591	9	3	0.507614	2.4613	67.1188	1.24256	1.18367	1.04975
YLR356W	1589 unknown unknown; similar to Scm4p, possible Cdc4p-interacting	594	9	3	0.505051	#REF!	81.2289	1.62101	1.73896	0.932169
YHR153C	6222 SPO16 meiosis, spore formation unknown	597	9	3	0.502513	0.938023	79.106	0.818563	1.54475	0.5299
YPL067C	3331 unknown unknown	597	9	3	0.502513	0.745544	72.0394	2.17957	2.4609	0.885679
YNL158W	2301 unknown unknown	597	9	3	0.502513	1.57831	72.4342	1.1693	1.16018	1.00786
YER102W	5216 RPS8B protein synthesis ribosomal protein S8B	603	9	3	0.497512	78.9566	87.566	1.33123	1.48084	0.898971
YML079W	1676 unknown unknown	606	9	3	0.49505	1.2412	86.2003	1.74506	2.26157	0.771617
YOL029C	2714 unknown unknown	606	9	3	0.49505	1.64609	66.1631	0.595523	0.576974	1.03215
YGL047W	5697 unknown unknown; similar to Plasmodium falciparum gametocytogenesis	609	9	3	0.492611	0.962324	81.667	1.89426	2.22779	0.850289
YGL200C	5530 EMP24 secretion vesicle coat component	612	9	3	0.490196	3.82276	85.7889	1.55856	1.91491	0.813905
YDR041W	4810 RSM10 protein synthesis ribosomal protein, mitochondrial	612	9	3	0.490196	2.51692	75.403	1.57597	1.66274	0.947817
YLR456W	1158 unknown unknown	615	6	1	0.162602	1.0515	68.0358	3.15447	3.51997	0.896163
YNL310C	2416 unknown unknown	618	9	3	0.485437	#REF!	81.3667	1.8605	2.29273	0.811477
YDL200C	4263 MGT1 DNA repair 6-O-methylguanine-DNA methylase	621	9	3	0.483092	1.31946	77.2073	1.54857	1.70734	0.907005
YJR073C	675 OPI3 phospholipid metabolism methylene-fatty-acyl-phospholipid synthase	621	9	3	0.483092	1.23429	84.8028	1.71744	1.73872	0.987761
YDL217C	4890 TIM22 mitochondrial protein targeting inner membrane carrier protein	624	9	3	0.480769	#REF!	78.3358	1.25323	1.24167	1.00931
YFL046W	5447 unknown unknown; similar to myosin heavy chain A	624	9	3	0.480769	1.86731	78.9205	1.16727	1.11896	1.04318
					0.574801		AVG=	1.62519	1.82725
							STDEV=	0.516291	0.765561
							SEM=	0.033	0.049
